# Supplementary material for: Large-scale analysis of expression signatures reveals hidden links among diverse cellular processes
Source: BMC Syst Biol. 2011 May 29;5:87. doi: 10.1186/1752-0509-5-87 (PMC3123203; doi:10.1186/1752-0509-5-87)
Supplement: Additional File 4 — List of overlapping gene lists. This is an Excel file that contains lists of significant overlaps between gene sets. Repressive overlaps are identified as "rep" in the third column. [file 1752-0509-5-87-S4.XLSX]

## Sheet: Sheet1
Gene Set1	Gene Set2	Type	Size of set1	Size of Gene Set2	Number of Overlapping genes	Statistical Significance -LOG10(FDR)	Overlapping Genes
BROCKE_IL6 (147)	KRETZSCHMAR_IL6_DIFF (147)	other	147	147	147	350.289	ACPP;ADIPOR2;AGPAT7;AMPD1;ANAPC10;AP1S2;ARFGAP3;ATP2B4;BCL2L11;BCL3;BCL6;BHLHB2;C10ORF10;C22ORF5;CADPS;CAV2;CCL2;CCNC;CD180;CD44;CD8B;CEBPB;CXCR4;DAPK1;DNAJA2;DNAJB9;DOHH;DPM1;DUSP3;DUSP5;DYRK3;EEF1E1;EIF4E///LOC644751;EIF5;ELL2;EPB41L2;EVI2A;EVI2B;FAM3C;FLOT1;FOXO3A;GADD45A;GADD45B;GALNAC4S-6ST;GAS6;GATM;GNA13;GRB2;HBEGF;HCK;HEG1;HHLA1;HNRPU;HSPA1A;HSPA1A///HSPA1B;ICAM1;ID1;ID2///ID2B;ID3;IER2;I…
RCC_NL_UP (519)	VHL_NORMAL_UP (447)	other	519	447	243	245.102	ABLIM1;ACTR1B;ADD3;AHCYL1;ALDH1A1;ALKBH3;AMACR;ANKRD10;ANXA1;APOL1;ARHGAP21;ARL4C;ASXL1;ATF7IP;ATG7;BCDO2;C14ORF100;C14ORF132;C17ORF85;C1ORF121;C1ORF48;C1ORF77;C22ORF28;C6ORF115;C7ORF44;C9ORF3;C9ORF86;CALD1;CALU;CAPZA2;CAV1;CBX3;CCDC47;CD97;CDC20;CDC42;CDCA8;CDKN1B;CDKN3;CDT1;CFLAR;CHPT1;CHRM3;CISH;CKAP4;COL4A2;COPB2;COQ4;COX6C;CRELD1;CTSD;CUEDC1;CUL4A;D2HGDH;DARS;DCT;DDEF1;DDX19B;DDX3X;DDX5;DEXI…
CMV-UV_HCMV_6HRS_UP (121)	UV-CMV_UNIQUE_HCMV_6HRS_UP (103)	other	121	103	103	238.923	ACTL6B;ADAMTS3;AGTPBP1;AREG;AUTS2;BAMBI;BAZ1A;BIRC4BP;BRCA2;C1ORF38;CCL19;CCL5;CCL8;CCND2;CCRK;CD38;CDR1;CH25H;CHEK2;COL15A1;COL9A3;CPEB3;CREM;CRY1;CRYGD;CSTF2;CX3CR1;DNAJB9;DOPEY2;DPT;DUSP2;EGFR;EGR2;EGR3;ELF1;ELN;EPHA5;FGF2;FGFR3;GALNT3;GEM;GTF2B;HBEGF;ICAM1;IER2;IFI27;IFI44L;IGFBP2;IL1RAP;IL6;INDO;ING1;IRF4;IRF7;ISG20;JUNB;KIF5C;MEF2C;MSX1;MX2;MYD88;NFKB2;NFKBIA;NP;OAS1;OAS2;PCDH9;PDE1A;PFKFB2…
OLD_FIBRO_DN (160)	OLDWERNER_FIBRO_DN (105)	other	160	105	105	220.898	AAMP;ABR;ADAR;AIP;ALDH6A1;ARPC2;ASMT;ATP6V0A1;BAP1;BCL2A1;BRE;C10ORF7;C14ORF106;C20ORF74;C6ORF61;CACNA1D;CAPZA1;CD8A;CDC27;CHI3L1;CKAP5;CLDN10;CLK2;CNN2;COG6;COPS5;CSF3R;CUL2;CXORF45;CYFIP1;CYP3A7;DAD1;DDT;DHCR24;DPM1;DRAP1;DYRK4;ECE1;EIF2C2;EPB42;GALC;GFAP;GM2A;GRB2;GSTM4;GSTO1;HCCS;HNRPF;IGF2;IGF2R;INPPL1;KARS;KIAA0082;KIF5B;LRRC17;LRRC44;LTBP1;MADD;MCFD2;MGAT2;MIA3;MNDA;MORC3;MPI;NEDD4;NPAS2;P…
OLDWERNER_FIBRO_DN (105)	WERNER_FIBRO_DN (168)	other	105	168	105	217.46	AAMP;ABR;ADAR;AIP;ALDH6A1;ARPC2;ASMT;ATP6V0A1;BAP1;BCL2A1;BRE;C10ORF7;C14ORF106;C20ORF74;C6ORF61;CACNA1D;CAPZA1;CD8A;CDC27;CHI3L1;CKAP5;CLDN10;CLK2;CNN2;COG6;COPS5;CSF3R;CUL2;CXORF45;CYFIP1;CYP3A7;DAD1;DDT;DHCR24;DPM1;DRAP1;DYRK4;ECE1;EIF2C2;EPB42;GALC;GFAP;GM2A;GRB2;GSTM4;GSTO1;HCCS;HNRPF;IGF2;IGF2R;INPPL1;KARS;KIAA0082;KIF5B;LRRC17;LRRC44;LTBP1;MADD;MCFD2;MGAT2;MIA3;MNDA;MORC3;MPI;NEDD4;NPAS2;P…
CHANG_SERUM_RESPONSE_UP (149)	SERUM_FIBROBLAST_CORE_UP (205)	other	149	205	120	206.31	BCCIP;BRCA2;BRIP1;C11ORF24;C13ORF1;C1ORF33;C6ORF55;C8ORF13;CBX1;CCT5;CDCA4;CDK2;CENPJ;CHEK1;CORO1C;DCK;DCLRE1B;DHFR;DLEU1;DLEU2;DUT;EBNA1BP2;EIF4EBP1;EIF4G1;EMP2;ENO1;EPHB1;F3;FLJ10292;FLNC;GGH;GNG11;GPLD1;H2AFZ;HAS2;HMGB1;HMGN2;HNRPR;HSPC111;ID2;ID3;IFRD2;IL7R;IPO4;ITGA6;JTV1;KIAA0090;LMNB2;LOC56902;LSM3;LYAR;MAP3K8;MAPRE1;MCM3;MCM7;MET;MKKS;MNAT1;MRPL12;MRPL37;MRPS16;MRPS28;MSN;MT1F;MT3;MTHFD1;…
FSH_GRANULOSA_DN (77)	LH_GRANULOSA_DN (77)	other	77	77	77	203.079	ABLIM1;ACTA1;ACTA2;ACTG2;ACTN1;ADCY7;ADCY9;AKAP12;ARHGAP1;ARL4C;ARL6IP5;ATP2A2;ATP9A;AXL;BECN1;CAP2;CAPZA1;CARD10;CASP4;CDKN1C;CFLAR;CHUK;CYFIP2;DAPK1;DHRS3;DUSP14;DYRK3;FLNC;GEM;ITGA3;ITGB5;KIDINS220;KRT18;LOC81691;MAP2K3;MAP4K4;MAPK14;MAPK6;MAPRE2;NPC2;PAWR;PDLIM3;PFTK1;PI4KII;PIK3CD;PLCL1;PMAIP1;PPP2R5C;PPP3R1;PRKD1;PTPN1;PTPRE;RAB33B;RAB5C;RANGAP1;RASAL2;RGS4;RGS5;RPRM;SH3BP4;SMARCA4;SMARCD1;…
FSH_GRANULOSA_UP (78)	LH_GRANULOSA_UP (80)	other	78	80	78	201.905	ACP2;ACPP;ACTB;ACTR2;ALPL;ARHGEF5;ARPC1A;ATP2B1;ATPIF1;BAD;BAG1;BNIP3L;CD55;CDC42EP4;COL15A1;COL18A1;CREBL2;CYP11A1;CYP19A1;DDX41;DHCR7;DUSP1;DUSP3;DUSP9;GDI2;GK;GNAS;GNLY;GPR56;GPRC5B;GRK5;GRLF1;HSD11B1;ITPR1;LHCGR;M6PRBP1;MAP2K1;MAP3K5;MAP3K7;MIR16;NLK;NOL3;P4HA2;PCTK1;PDXK;PGK1;PGRMC1;PHKA2;POP5;PPAP2A;PPFIA4;PPP2R1A;PPP2R5B;PRKAR1A;PRKX;PSMC3;PSMD1;PTDSR;PTP4A1;PTPN21;PTPRF;PTPRN;RAB14;RAB1A;…
CMV-UV_HCMV_6HRS_DN (109)	UV-CMV_UNIQUE_HCMV_6HRS_DN (82)	other	109	82	82	189.028	ABCA6;ADORA2B;ARL4C;ARPC1A;ASB1;ASNS;AURKA;BCL7A;BRWD1;C14ORF132;C16ORF51;C6ORF111;CAMK2G;CDC25B;CDC42EP3;CDKN1B;COIL;COL13A1;COLEC10;CRSP9;CSTF1;DKFZP564O0823;DOK1;DUSP10;DYRK2;EMG1;EPM2AIP1;ERCC5;ETFB;FGF7;FPRL1;FRMPD4;GLI3;GPRC5A;HARSL;HOXA9;HSPB3;HSPB6;ITPKB;JARID1B;KCNJ2;KIAA0376;KIAA1462;KIRREL;KLF7;LRRC17;MATN2;MGMT;MTUS1;MYC;MYO10;NCK1;NFATC4;NR1D2;NR1H3;NR2C1;NUP210;OLFM4;PIK3R4;PIM1;PIW…
OLD_FIBRO_DN (160)	WERNER_FIBRO_DN (168)	other	160	168	105	174.329	AAMP;ABR;ADAR;AIP;ALDH6A1;ARPC2;ASMT;ATP6V0A1;BAP1;BCL2A1;BRE;C10ORF7;C14ORF106;C20ORF74;C6ORF61;CACNA1D;CAPZA1;CD8A;CDC27;CHI3L1;CKAP5;CLDN10;CLK2;CNN2;COG6;COPS5;CSF3R;CUL2;CXORF45;CYFIP1;CYP3A7;DAD1;DDT;DHCR24;DPM1;DRAP1;DYRK4;ECE1;EIF2C2;EPB42;GALC;GFAP;GM2A;GRB2;GSTM4;GSTO1;HCCS;HNRPF;IGF2;IGF2R;INPPL1;KARS;KIAA0082;KIF5B;LRRC17;LRRC44;LTBP1;MADD;MCFD2;MGAT2;MIA3;MNDA;MORC3;MPI;NEDD4;NPAS2;P…
CHANG_SERUM_RESPONSE_DN (194)	SERUM_FIBROBLAST_CORE_DN (197)	other	194	197	105	150.375	ADD3;APOD;APP;ARHGAP12;ARHGEF3;ATP6V0A1;AXIN2;BBC3;BCL6;BHLHB2;C1S;CDC14B;CDKN1A;CDKN1C;CLCN6;CNTNAP1;CRTAP;CSF1;CST3;CTNS;CTSF;CYP27A1;DNM1;DPP7;DPYSL2;DUSP22;F10;FABP3;FADS1;FADS2;FCGRT;FDPS;FLJ11286;FLJ21986;FLJ31033;FYCO1;GABARAPL1;GABBR1;GATM;GLS;HDAC5;HECA;HMGCS1;IDI1;IGBP1;IL1R1;INSIG1;ITPKB;KIAA0367;KIAA1109;KIAA1305;KIAA1946;KIT;KLHL5;LDB1;LDLR;LIPA;LOC153222;LPIN1;LRIG2;LRP1;LSS;LUM;MAF…
FSH_GRANULOSA_DN (77)	GN_CAMP_GRANULOSA_DN (61)	other	77	61	61	150.069	ABLIM1;ACTA1;ACTA2;ACTG2;ACTN1;ADCY9;AKAP12;ARHGAP1;ARL4C;ARL6IP5;ATP9A;AXL;CAP2;CASP4;CYFIP2;DAPK1;DHRS3;DUSP14;DYRK3;FLNC;GEM;ITGA3;ITGB5;KIDINS220;KRT18;LOC81691;MAP4K4;MAPRE2;NPC2;PAWR;PDLIM3;PFTK1;PI4KII;PIK3CD;PLCL1;PMAIP1;PPP3R1;PRKD1;PTPRE;RAB33B;RAB5C;RANGAP1;RASAL2;RGS4;RGS5;RPRM;SH3BP4;SMARCD1;STAT1;STK17A;STK24;THBS1;TLK1;TNFRSF11B;TP53;TP53I11;TPM2;TRIB1;TUBA3;TYRO3;VCL
GN_CAMP_GRANULOSA_DN (61)	LH_GRANULOSA_DN (77)	other	61	77	61	150.104	ABLIM1;ACTA1;ACTA2;ACTG2;ACTN1;ADCY9;AKAP12;ARHGAP1;ARL4C;ARL6IP5;ATP9A;AXL;CAP2;CASP4;CYFIP2;DAPK1;DHRS3;DUSP14;DYRK3;FLNC;GEM;ITGA3;ITGB5;KIDINS220;KRT18;LOC81691;MAP4K4;MAPRE2;NPC2;PAWR;PDLIM3;PFTK1;PI4KII;PIK3CD;PLCL1;PMAIP1;PPP3R1;PRKD1;PTPRE;RAB33B;RAB5C;RANGAP1;RASAL2;RGS4;RGS5;RPRM;SH3BP4;SMARCD1;STAT1;STK17A;STK24;THBS1;TLK1;TNFRSF11B;TP53;TP53I11;TPM2;TRIB1;TUBA3;TYRO3;VCL
ADIP_DIFF_UP (69)	TNFALPHA_ADIP_DN (59)	rep	69	59	59	149.982	AATK;ABCD2;ACADM;ACADS;ACOX1;ACSL1;ADIPOQ;AK2;ALAD;ALAS1;AP3S1;AQP7;BCKDHA;CBX4;CDKN2C;CEBPG;CIB2;CIDEC;COL15A1;DBI;DGAT1;DHRS3;ECH1;ENTPD5;FAM62A;FASN;G0S2;HIPK3;IDH1;IDH3G;IRX3;ITGA6;LAMA4;LTC4S;ME1;MUT;NFS1;NNMT;NR1H3;NRIP1;ORM2;PC;PEX11A;PFKFB1;PLA2G6;PPARG;RASD1;REEP5;RETN;RGS2;RNF11;SCARB1;SELENBP1;SLC2A4;SORBS1;TALDO1;TPP2;TST;UCK1
DER_IFNB_UP (93)	IFN_BETA_UP (65)	other	93	65	64	147.56	ADAM9;ADAR;AP3M2;ARID3A;BAG1;BCLAF1;BST2;BTG1;C1S;CALD1;CASP8;CD164;CEBPD;CSRP3;CTR9;DDX1;DDX21;EIF2AK2;ELF1;EPRS;EPS15;ETS2;FOSL1;FUBP1;GMFB;HADH;HADHB;HIF1A;HLA-E;IFIT3;IFIT5;IFITM1;IL6;IQGAP1;IRF1;IRF2;ISG15;MAP3K10;MX1;MX2;NMI;OAS1;OAS2;PARP1;PARP4;PDXK;PHLDA1;PLAUR;PLOD2;PMAIP1;PML;PPP3CA;PTPN11;RBBP4;RBMX;SHFM1;SRP9;STAT1;TMEM1;TRIM14;TRIM21;TRIM22;XRCC6;ZRF1
DER_IFNB_UP (93)	IFN_ANY_UP (82)	other	93	82	68	144.954	ADAM9;ADAR;AP3M2;ARID3A;BAG1;BCLAF1;BST2;BTG1;C1S;CALD1;CASP8;CD164;CEBPD;CSRP3;CTR9;DDX1;DDX17;DDX21;EIF2AK2;EIF2B1;ELF1;EPRS;EPS15;ETS2;FOSL1;FUBP1;GMFB;HADH;HADHB;HIF1A;HLA-E;IFIT3;IFIT5;IFITM1;IL6;IQGAP1;IRF1;IRF2;ISG15;MAP3K10;MX1;MX2;NMI;OAS1;OAS2;PARP1;PARP4;PDXK;PHLDA1;PLAUR;PLOD2;PMAIP1;PML;PPP3CA;PSME1;PTPN11;RBBP4;RBMX;SHFM1;SKP1A;SRP9;STAT1;TMEM1;TRIM14;TRIM21;TRIM22;XRCC6;ZRF1
FSH_GRANULOSA_UP (78)	GN_CAMP_GRANULOSA_UP (53)	other	78	53	53	126.913	ACPP;ALPL;ARHGEF5;ARPC1A;BAD;BAG1;BNIP3L;CD55;COL15A1;COL18A1;CREBL2;CYP11A1;CYP19A1;DDX41;DHCR7;DUSP9;GK;GNLY;GPR56;GPRC5B;GRK5;HSD11B1;ITPR1;LHCGR;MAP3K5;MAP3K7;NLK;NOL3;P4HA2;PCTK1;PDXK;PGK1;PHKA2;POP5;PPAP2A;PPFIA4;PPP2R1A;PPP2R5B;PRKAR1A;PRKX;PSMC3;PSMD1;PTDSR;PTP4A1;PTPN21;PTPRN;RHOB;SC4MOL;SGK;STAR;TFPI2;TNFAIP3;UPP1
WERNER_FIBRO_DN (168)	WERNERONLY_FIBRO_DN (64)	other	168	64	64	126.178	AADAC;ADCY7;AMFR;ARHGDIB;ARPC1A;ATP6V0A1;BECN1;C12ORF23;CBX3;COG2;CTDSPL;CXORF12;DPF2;FAM120A;FGFR2;FGR;FOXM1;FXN;GABBR1;GGTLA1;GOLPH3;HNRPH1;HS6ST1;IL17RB;ISGF3G;KCTD4;KIAA0251;KIAA0802;LGMN;LPIN1;LPP;MAP2K4;METTL1;MGC39372;MRPL4;PCGF3;PCP4;PLEKHG5;PMS2L1;PSMD14;PVALB;RALY;RIT1;RNPS1;ROBO2;RY1;SCYL1BP1;SDC4;SLAMF8;SLC16A2;SLC30A7;SMARCA1;SMARCB1;STAM;TM4SF1;TUBA1;UPP2;USP34;WWC1;ZBTB4;ZNF22;ZNF2…
GN_CAMP_GRANULOSA_UP (53)	LH_GRANULOSA_UP (80)	other	53	80	53	126.007	ACPP;ALPL;ARHGEF5;ARPC1A;BAD;BAG1;BNIP3L;CD55;COL15A1;COL18A1;CREBL2;CYP11A1;CYP19A1;DDX41;DHCR7;DUSP9;GK;GNLY;GPR56;GPRC5B;GRK5;HSD11B1;ITPR1;LHCGR;MAP3K5;MAP3K7;NLK;NOL3;P4HA2;PCTK1;PDXK;PGK1;PHKA2;POP5;PPAP2A;PPFIA4;PPP2R1A;PPP2R5B;PRKAR1A;PRKX;PSMC3;PSMD1;PTDSR;PTP4A1;PTPN21;PTPRN;RHOB;SC4MOL;SGK;STAR;TFPI2;TNFAIP3;UPP1
EMT_UP (62)	JECHLINGER_EMT_UP (57)	other	62	57	50	119.127	ADA;ASNS;B2M;BCL3;CD68;CDH15;CDH2;COL6A1;COL6A2;CTSZ;CXCL5;CYP1B1;DAB2;DCN;DDR2;FMO1;GALK1;GAS1;HIF1A;IFITM3;IL11;INHBA;IRF7;MMP12;MMP13;MMP2;MTHFD2;PCOLCE;PDGFRA;PDGFRB;PHGDH;PLA2G7;PMP22;PPIC;PROCR;PTGS1;RNASET2;RRAS;S100A8;SDC2;SLC3A2;SLPI;SNAI1;SPARC;SRM;STAT1;TNC;UPP1;VIM;VLDLR
OLD_FIBRO_DN (160)	OLDONLY_FIBRO_DN (55)	other	160	55	55	108.55	ALAS2;AMMECR1;APOL6;ATP1B3;BAZ2A;BCKDHB;BEX2;CABLES1;COASY;DDAH1;DDX17;FBXO25;FNDC3B;FVT1;GPATC8;HADH;HDHD1A;HINT1;HIST1H2AC;HSD17B4;IGFBP6;IL2RB;ITGB4;LIG4;LRBA;METTL2A;MST101;MT1X;MTM1;MTMR3;NFE2L2;NRP1;PBX1;PICALM;PLEKHG1;POLRMT;PPARA;PPP1R12A;RGC32;RGN;RNASET2;ROPN1L;RPL28;SFRS1;SH3PXD2A;SMAD6;STRA13;STX5;TACC2;THRAP2;TIMD4;TJP2;USP4;ZC3HAV1L;ZNF588
UVB_NHEK1_DN (270)	UVC_XPCS_ALL_DN (478)	other	270	478	118	100.592	ADCY9;AFF1;AHDC1;AKAP9;APPBP2;ARHGEF7;ASXL1;ATF2;ATP13A3;ATP2B1;ATRX;BAZ1A;BAZ2B;BCAR3;C19ORF7;C6ORF111;CBLB;CCDC93;CDYL;CENPA;CENPC1;CENPF;CEP170;CEP350;CHD1;CLASP1;CNOT2;CNOT4;CREB3L2;CREBBP;CTBP2;CUL1;DOCK4;DOCK9;DYRK1A;E2F5;EDD1;EIF2C2;FALZ;FAT;FNBP1L;FNDC3A;FOXJ3;FRYL;FYN;GAPVD1;HEG1;HELZ;HMG2L1;ID1;IGF2BP3;IRAK1BP1;KIAA0182;KIAA0423;KIAA0802;KIAA0922;KIF11;KIF14;KIF2A;KLF7;LASS6;MECP2;MYC;M…
DER_IFNA_UP (66)	IFN_ALPHA_UP (40)	other	66	40	40	96.6845	ADAR;BAG1;BBC3;BST2;BTG1;C1S;CASP8;COL16A1;DDX17;EPS15;FAS;GMPR;HLA-E;IFIT3;IFITM1;IL6;IRF1;IRF2;ISG15;MAP3K10;MX1;MX2;NMI;OAS1;OAS2;PDXK;PLOD2;PML;PPP3CA;RBBP4;SDCBP;SHFM1;SKP1A;STAT1;TEAD4;TRIM14;TRIM21;TRIM22;VEGFC;XRCC6
DER_IFNG_UP (63)	IFN_ANY_UP (82)	other	63	82	47	94.7504	ADAR;BAG1;BAK1;BBC3;BST2;BTG1;C1S;CASP8;CEBPD;COL16A1;CSRP3;EIF2B1;EPS15;FAS;FOSL1;HADH;HADHB;HLA-E;ICAM1;IFIT3;IFITM1;IL15RA;IL6;IRF1;ISG15;MAP3K10;NMI;PARP1;PHLDA1;PLOD2;PMAIP1;PML;PPP3CA;PRAME;PSME1;RBBP4;SDCBP;SF3A1;SHFM1;SKP1A;SRP9;STAT1;TEAD4;TRIM21;VAT1;VEGFC;XRCC6
AS3_FIBRO_C1 (32)	OXSTRESS_RPE_H2O2TBH_DN (32)	other	32	32	32	94.1404	ACTB;BAK1;BMP4;CAPN2;CDC25C;CDH11;CDKN2B;CTNNA1;DYNLL1;FMO1;HDAC1;HGFAC;ITGAL;ITGB4;ITGB5;MMP11;QSCN6;RB1;RNH1;RPA1;RPL13A;SF1;SLC7A5;SPINT2;SRF;STCH;TCEA1;TP53;TPP1;TUBA3;VCAM1;ZYX
AS3_FIBRO_C2 (32)	OXSTRESS_RPE_H2O2TBH_DN (32)	other	32	32	32	94.1575	ACTB;BAK1;BMP4;CAPN2;CDC25C;CDH11;CDKN2B;CTNNA1;DYNLL1;FMO1;HDAC1;HGFAC;ITGAL;ITGB4;ITGB5;MMP11;QSCN6;RB1;RNH1;RPA1;RPL13A;SF1;SLC7A5;SPINT2;SRF;STCH;TCEA1;TP53;TPP1;TUBA3;VCAM1;ZYX
DER_IFNG_UP (63)	IFN_GAMMA_UP (39)	other	63	39	38	90.865	ADAR;BAG1;BAK1;BBC3;BTG1;C1S;CASP8;CEBPD;COL16A1;EIF2B1;FAS;FOSL1;HADH;HADHB;HLA-E;ICAM1;IFIT3;IFITM1;IL15RA;IL6;IRF1;MAP3K10;NMI;PARP1;PHLDA1;PLOD2;PMAIP1;PML;PRAME;PSME1;RBBP4;SF3A1;STAT1;TEAD4;TRIM21;VAT1;VEGFC;XRCC6
DER_IFNA_UP (66)	IFN_ANY_UP (82)	other	66	82	46	90.1722	ADAR;BAG1;BBC3;BST2;BTG1;C1S;CASP8;CD164;COL16A1;CSRP3;DDX17;EIF2B1;EPS15;FAS;GMPR;HLA-E;IFIT3;IFITM1;IL6;IRF1;IRF2;ISG15;MAP3K10;MX1;MX2;NMI;OAS1;OAS2;PDXK;PLOD2;PMAIP1;PML;PPP3CA;PSME1;RBBP4;SDCBP;SHFM1;SKP1A;SRP9;STAT1;TEAD4;TRIM14;TRIM21;TRIM22;VEGFC;XRCC6
OLD_FIBRO_UP (62)	OLDONLY_FIBRO_UP (37)	other	62	37	37	90.1245	ADD1;BET1;C22ORF28;CDC37L1;CHEK1;DKFZP686A01247;EIF3S6IP;ERCC4;FRG1;GABRA2;GCSH;GGH;ITGA2;KTN1;LARP4;MPHOSPH1;MPO;MYD88;NPEPPS;NR1H3;NRXN2;OMA1;PAN3;PCNA;PIK3CA;PIM1;PLAG1;PLD3;PTCH1;RBM17;RNF4;SAC3D1;SART3;SAT1;SFRS7;SLC2A2;TMEPAI
EMT_DN (54)	JECHLINGER_EMT_DN (40)	other	54	40	37	89.641	ARHGEF1;ATF3;ATP1A1;BCL6;CDH1;CTGF;CTSH;DUSP1;EGR1;EGR2;F3;FBP2;FLNA;FOSB;GRB7;HMMR;IRF6;ITGB5;ITPR1;JUP;KLF2;MYH9;NNT;NUMB;PADI2;PKP1;RARA;SERPINB5;SGK;STAT5A;TACSTD1;TGFB3;TGM2;THBS1;TIAM1;TIMP3;VAMP8
UVB_NHEK1_DN (270)	UVC_HIGH_ALL_DN (297)	other	270	297	92	85.8262	ADNP;AHDC1;ANKRD15;ARHGEF7;ARID5B;ATP13A3;AURKA;AUTS2;AYTL2;BACH1;BCAR3;BRD8;C10ORF137;C19ORF7;CASP8;CDYL;CEBPD;CENPA;CHD1;CNOT2;CUL1;DDIT4;DYRK1A;DYRK2;E2F3;EDD1;FOXJ3;FYN;GNE;HDHD1A;HEG1;HMG2L1;HMGA2;ID1;IGF2BP3;IRS1;KIAA0232;KIF23;KIF2A;KLF9;LSM14A;MN1;MORC3;N4BP1;NAV3;NCK1;NCOA3;NFE2L2;NR2F2;NRIP1;NUP153;PAFAH1B1;PHC2;PHF3;PIP5K3;PLEKHC1;PLK4;POGZ;POLE2;PPP1R12A;PRKCBP1;PRKCD;PTK2;PUM2;RAI17;…
BRCA_PROGNOSIS_NEG (95)	VANTVEER_BREAST_OUTCOME_GOOD_VS_POOR_DN (112)	other	95	112	52	85.2647	ADM;ASNS;BNIP3;BUB1;CA9;CCNB2;CDC25B;CENPA;CKS2;COL4A2;CTPS;CTSL2;DCK;ECT2;ESM1;EXT1;EZH2;FBXO5;FLT1;GBE1;GGH;GMPS;GNAZ;HRB;IGFBP5;MAD2L1;MAPRE2;MCCC1;MCM6;MGAT4A;MMP9;MTMR2;NDRG1;NMB;NMU;ORC6L;PCTK1;PFKP;PGK1;PIR;PRAME;PRC1;PSMD2;PSMD7;PTDSS1;RAD21;RFC4;SACS;STK3;TFRC;TRIP13;VEGF
UVB_NHEK1_DN (270)	UVC_XPCS_4HR_DN (242)	other	270	242	85	84.0024	AFF1;AHDC1;AKAP9;APPBP2;ARHGEF7;ASXL1;ATF2;ATP2B1;BAZ1A;BAZ2B;BCAR3;C19ORF7;C6ORF111;CBLB;CCDC93;CDYL;CENPA;CENPC1;CEP170;CEP350;CHD1;CNOT2;CNOT4;CREBBP;CTBP2;DOCK4;DYRK1A;E2F5;EDD1;EIF2C2;FNDC3A;FOXJ3;FRYL;FYN;HEG1;HELZ;HMG2L1;IRAK1BP1;KIAA0182;KIAA0802;KIAA0922;KIF2A;KLF7;MECP2;MYC;MYST3;MYST4;NAV3;NCK1;NCOA3;NIPBL;NRIP1;NUP153;PAFAH1B1;PHF3;PHLPP;PIP5K3;PLEKHC1;PPP1R12A;PRKCBP1;PTK2;PUM2;RAI17…
AS3_FIBRO_C3 (45)	OXSTRESS_RPE_H2O2TBH_DN (32)	other	45	32	32	83.4106	ACTB;BAK1;BMP4;CAPN2;CDC25C;CDH11;CDKN2B;CTNNA1;DYNLL1;FMO1;HDAC1;HGFAC;ITGAL;ITGB4;ITGB5;MMP11;QSCN6;RB1;RNH1;RPA1;RPL13A;SF1;SLC7A5;SPINT2;SRF;STCH;TCEA1;TP53;TPP1;TUBA3;VCAM1;ZYX
AS3_FIBRO_UP (45)	OXSTRESS_RPE_H2O2TBH_DN (32)	rep	45	32	32	83.4232	ACTB;BAK1;BMP4;CAPN2;CDC25C;CDH11;CDKN2B;CTNNA1;DYNLL1;FMO1;HDAC1;HGFAC;ITGAL;ITGB4;ITGB5;MMP11;QSCN6;RB1;RNH1;RPA1;RPL13A;SF1;SLC7A5;SPINT2;SRF;STCH;TCEA1;TP53;TPP1;TUBA3;VCAM1;ZYX
IRS1_KO_ADIP_DN (117)	IRS_KO_ADIP_DN (39)	other	117	39	39	81.3033	ADAM23;CAPN6;CDKN2C;CNDP2;COL4A2;COL6A1;COL6A3;DKK3;EBF3;EDG2;ENPP1;EPHB6;FMO1;GAS2;GHITM;GJA1;GSTT1;HLX1;HSBP1;IL1R1;IL6ST;ITIH2;NMB;NRP1;PAX3;PHKA2;POPDC3;PPAP2B;RAB9;RAMP2;SESN1;SFRP2;SIX1;SMS;SNAI2;TGFBI;THBD;TSC22D1;TSPAN6
GNATENKO_PLATELET (47)	PLATELET_EXPRESSED (34)	other	47	34	32	79.6866	ACTB;B2M;CCL5;CD99;CFL1;CLU;DYNLL1;F13A1;FLNA;FTHP1;GAPDH;GNAS;GPX1;H3F3A;HBB;HIST1H2AC;HLA-E;ITGA2B;ITM2B;MLH3;MRCL3;NCOA4;OAZ1;PF4;PGRMC1;PPBP;RGS10;SPARC;TLN1;TMSB4X;TOP3B;UBC
GNATENKO_PLATELET_UP (47)	PLATELET_EXPRESSED (34)	other	47	34	32	79.6982	ACTB;B2M;CCL5;CD99;CFL1;CLU;DYNLL1;F13A1;FLNA;FTHP1;GAPDH;GNAS;GPX1;H3F3A;HBB;HIST1H2AC;HLA-E;ITGA2B;ITM2B;MLH3;MRCL3;NCOA4;OAZ1;PF4;PGRMC1;PPBP;RGS10;SPARC;TLN1;TMSB4X;TOP3B;UBC
UVB_NHEK1_DN (270)	UVC_XPCS_8HR_DN (408)	other	270	408	97	78.7047	ADCY9;AFF1;APPBP2;ARHGEF7;ASXL1;ATF2;ATP13A3;ATP2B1;ATRX;BCAR3;C19ORF7;C6ORF111;CBLB;CDYL;CENPF;CEP170;CEP350;CHD1;CLASP1;CNOT2;CREB3L2;CREBBP;CTBP2;CUL1;DOCK4;DOCK9;DYRK1A;E2F5;EDD1;FALZ;FAT;FNBP1L;FNDC3A;FOXJ3;FRYL;FYN;GAPVD1;HEG1;HELZ;ID1;IGF2BP3;IRAK1BP1;KIAA0423;KIAA0802;KIF11;KIF14;KLF7;LASS6;MYC;MYST3;MYST4;NAV3;NCOA3;NFKB1;NIPBL;NR2F2;NRIP1;ORC2L;PAFAH1B1;PHF3;PHLPP;PIK3C3;PLEKHC1;PPP1R12…
UVB_NHEK1_DN (270)	UVC_TTD_ALL_DN (360)	other	270	360	93	78.701	AFF1;ARHGEF7;ARID5B;ATF2;ATP13A3;ATP2B1;ATRX;BAZ1A;BAZ2B;BCAR3;C6ORF111;CASP8;CBLB;CDYL;CENPA;CEP170;CEP350;CHD1;CLASP1;CNOT2;CNOT4;CREBBP;CTBP2;DYRK1A;E2F3;FALZ;FAT;FNBP1L;FNDC3A;FOXJ3;FOXO3A;FRYL;FYN;GAPVD1;HEG1;HELZ;ID1;IGF2BP3;IRAK1BP1;JARID1A;KIAA0802;KIF14;KIF23;KIF2A;KLF7;LASS6;MYC;MYST3;MYST4;NCOA3;NIPBL;NRIP1;NUP153;ORC2L;PAFAH1B1;PHF3;PHLPP;PIP5K3;PLEKHC1;PPP1R12A;PRKCBP1;PSD3;PTK2;PUM2…
UVB_NHEK1_DN (270)	UVC_TTD_4HR_DN (299)	other	270	299	86	76.532	AFF1;ARHGEF7;ARID5B;ATF2;ATP13A3;ATP2B1;BAZ1A;BAZ2B;BCAR3;C6ORF111;CASP8;CBLB;CDYL;CENPA;CEP170;CEP350;CHD1;CLASP1;CNOT2;CNOT4;CREBBP;CTBP2;DYRK1A;E2F3;FALZ;FNBP1L;FNDC3A;FOXJ3;FOXO3A;FRYL;FYN;GAPVD1;HEG1;HELZ;ID1;IGF2BP3;IRAK1BP1;JARID1A;KIAA0802;KIF14;KIF23;KIF2A;KLF7;MYST3;MYST4;NCOA3;NIPBL;NRIP1;NUP153;ORC2L;PAFAH1B1;PHF3;PHLPP;PIP5K3;PLEKHC1;PPP1R12A;PRKCBP1;PSD3;PTK2;PUM2;RAI17;RAPGEF2;RBPS…
WERNER_FIBRO_UP (56)	WERNERONLY_FIBRO_UP (31)	other	56	31	31	75.9633	APOB;ARHGAP5;ATP5E;ATRN;B4GALT1;BTBD1;BTG2;C14ORF119;CPB2;CTGF;DCBLD2;FECH;FLJ36874;GPR116;GTDC1;HNRPH1;IGFBP3;LARP5;MARK3;MBNL2;PRDX6;RNASEH2B;RPS6;RPS6KA4;SNX8;SPECC1;TCF12;TIAL1;TNFRSF10B;TNFRSF12A;TRAP1
IFNALPHA_HCC_UP (29)	RADAEVA_IFNA_UP (51)	other	29	51	29	72.1719	ADAR;AKR7A2;BCL2;BST2;CASP3;CDKN1B;E2F2;IFI27;IFITM1;IFITM2;IFITM3;IL12RB2;IRF1;ISG15;KIAA0409;KLK3;LGALS3BP;MX1;MX2;MXD4;PHB;PLSCR1;PSME1;RFC2;SOCS1;STAT1;TUBB;UBE2L6;VCAM1
UVB_NHEK1_C6 (130)	UVC_XPCS_ALL_DN (478)	other	130	478	74	72.1137	ADCY9;APPBP2;ARHGEF7;ATF2;ATP13A3;ATP2B1;BAZ1A;CDYL;CENPA;CENPC1;CLASP1;CNOT2;CNOT4;CREB3L2;CTBP2;CUL1;DOCK4;DOCK9;E2F5;EDD1;EIF2C2;FAT;FNBP1L;FNDC3A;FRYL;FYN;IGF2BP3;IRAK1BP1;KIAA0423;KIAA0802;KIF11;KIF14;KIF2A;KLF7;MECP2;MYST3;MYST4;NAV3;NFKB1;ORC2L;PAFAH1B1;PHF3;PHLPP;PIK3C3;PIP5K3;PLEKHC1;PPP1R12A;PRKCBP1;PTK2;RAI17;RBPSUH;REV3L;RNF13;SLC7A1;SMAD3;SMC5;SSBP2;TLE4;TLK1;TLK2;TOP2A;TUBGCP3;UBL3;…
UVB_SCC_DN (106)	UVC_HIGH_ALL_DN (297)	other	106	297	60	70.6654	ADNP;AMD1;ARHGEF7;ARL4C;ATP13A3;AURKA;BLCAP;BRD8;C6ORF145;CASP8;CDYL;CENPA;CHD1;CNOT2;COIL;CRKL;CYR61;DDIT4;DYRK1A;E2F3;FADD;FOXJ3;FZD2;HEG1;HMGA2;HMGCR;HSPC111;ID1;IL4R;KIAA0174;KIF2A;LOC220594;MFAP1;MORC3;N4BP1;NAV3;NUP153;PGRMC2;PHC2;PHF3;POGZ;PRKCBP1;RAPGEF2;RBPSUH;RRS1;RYBP;SCHIP1;SIAH1;SIAH2;SLC25A44;SPOP;TGIF;TIPARP;TLK1;TLK2;TNFAIP3;TNFAIP8;TNFRSF1A;WEE1;ZNF146
BCRABL_HL60_CDNA_DN (28)	RAY_P210_DIFF (53)	other	28	53	28	68.7392	CD33;CD44;CDC25C;CDH11;CDH8;CREB5;FGFR1;FGFR3;IL2RG;ITGB2;MAP3K8;MARK3;MMP1;MMP8;MMP9;MYLK;NQO1;NRGN;P2RX5;PDE1B;PKD1;PLCG2;PRG2;PRKCD;RPS6KA2;TFDP1;TNF;TRIM22
AS3_FIBRO_C1 (32)	OXSTRESS_RPETWO_DN (109)	other	32	109	32	66.8371	ACTB;BAK1;BMP4;CAPN2;CDC25C;CDH11;CDKN2B;CTNNA1;DYNLL1;FMO1;HDAC1;HGFAC;ITGAL;ITGB4;ITGB5;MMP11;QSCN6;RB1;RNH1;RPA1;RPL13A;SF1;SLC7A5;SPINT2;SRF;STCH;TCEA1;TP53;TPP1;TUBA3;VCAM1;ZYX
AS3_FIBRO_C2 (32)	OXSTRESS_RPETWO_DN (109)	other	32	109	32	66.8463	ACTB;BAK1;BMP4;CAPN2;CDC25C;CDH11;CDKN2B;CTNNA1;DYNLL1;FMO1;HDAC1;HGFAC;ITGAL;ITGB4;ITGB5;MMP11;QSCN6;RB1;RNH1;RPA1;RPL13A;SF1;SLC7A5;SPINT2;SRF;STCH;TCEA1;TP53;TPP1;TUBA3;VCAM1;ZYX
IFNALPHA_NL_UP (27)	RADAEVA_IFNA_UP (51)	other	27	51	27	66.6475	AKR7A2;BST2;CALR;E2F2;HLA-E;IFI27;IFI44L;IFITM1;IRF1;IRF7;ISG15;KIAA0409;KLK3;LGALS3BP;MX1;MX2;NTRK1;PIAS4;PLSCR1;PSME1;RFC2;RSAD2;STAT1;TNFSF10;UBE2D3;UBE2L6;VCAM1
DER_IFNA_UP (66)	IFN_BETA_UP (65)	other	66	65	35	65.0736	ADAR;BAG1;BST2;BTG1;C1S;CASP8;CD164;CSRP3;EPS15;HLA-E;IFIT3;IFITM1;IL6;IRF1;IRF2;ISG15;MAP3K10;MX1;MX2;NMI;OAS1;OAS2;PDXK;PLOD2;PMAIP1;PML;PPP3CA;RBBP4;SHFM1;SRP9;STAT1;TRIM14;TRIM21;TRIM22;XRCC6
DER_IFNB_UP (93)	IFN_ALPHA_UP (40)	other	93	40	33	64.6303	ADAR;BAG1;BST2;BTG1;C1S;CASP8;DDX17;EPS15;HLA-E;IFIT3;IFITM1;IL6;IRF1;IRF2;ISG15;MAP3K10;MX1;MX2;NMI;OAS1;OAS2;PDXK;PLOD2;PML;PPP3CA;RBBP4;SHFM1;SKP1A;STAT1;TRIM14;TRIM21;TRIM22;XRCC6
ADIP_DIFF_UP (69)	TNFALPHA_TGZ_ADIP_DN (28)	rep	69	28	28	64.5239	ABCD2;ADIPOQ;ALAD;AP3S1;AQP7;CBX4;CDKN2C;CIB2;DHRS3;FASN;IDH1;IDH3G;IRX3;MUT;NRIP1;ORM2;PC;PFKFB1;PLA2G6;PPARG;RASD1;RETN;RGS2;RNF11;SELENBP1;SLC2A4;TPP2;TST
UVB_NHEK1_C6 (130)	UVC_XPCS_8HR_DN (408)	other	130	408	65	62.5355	ADCY9;APPBP2;ARHGEF7;ATF2;ATP13A3;ATP2B1;CDYL;CLASP1;CNOT2;CREB3L2;CTBP2;CUL1;DOCK4;DOCK9;E2F5;EDD1;FAT;FNBP1L;FNDC3A;FRYL;FYN;IGF2BP3;IRAK1BP1;KIAA0423;KIAA0802;KIF11;KIF14;KLF7;MYST3;MYST4;NAV3;NFKB1;ORC2L;PAFAH1B1;PHF3;PHLPP;PIK3C3;PLEKHC1;PPP1R12A;PRKCBP1;PTK2;RAI17;RBPSUH;REV3L;RNF13;SLC7A1;SMAD3;SMC5;SSBP2;TLE4;TLK1;TLK2;TOP2A;TUBGCP3;UBL3;USP24;USP6;VEGFC;VPS13B;WAPAL;WWC1;XPO1;ZCCHC11;ZNF…
DER_IFNG_UP (63)	IFN_ALPHA_UP (40)	other	63	40	30	62.295	ADAR;BAG1;BBC3;BST2;BTG1;C1S;CASP8;COL16A1;EPS15;FAS;HLA-E;IFIT3;IFITM1;IL6;IRF1;ISG15;MAP3K10;NMI;PLOD2;PML;PPP3CA;RBBP4;SDCBP;SHFM1;SKP1A;STAT1;TEAD4;TRIM21;VEGFC;XRCC6
CMV-UV_HCMV_6HRS_UP (121)	CMV_HCMV_TIMECOURSE_ALL_UP (470)	other	121	470	65	61.0845	ADAMTS3;ATF3;AUTS2;BIRC4BP;BTRC;C12ORF22;CCL5;CCL8;CCRK;CH25H;CREM;CRY1;DNAJB9;EGR2;EGR3;FGFR3;GALNT3;GCH1;HBEGF;ICAM1;IFIT3;IL11;IL1RAP;IL6;IRF4;IRF7;ISG20;JUNB;MSX1;MX1;MX2;NFKB2;NP;NR4A1;NR4A2;NR4A3;OAS1;OAS2;OASL;PCDH9;PLA2G4A;PMAIP1;POLG2;PSCD1;RABGAP1L;RARRES3;RBBP6;RGS6;RIPK1;RRAD;RSAD2;SAMHD1;SLC7A5;SOS1;STX11;TAC1;TAF13;TFEC;TNFSF10;TNFSF9;TRADD;TRIM21;TROVE2;UBE2S;ZC3HAV1
OLDWERNER_FIBRO_UP (25)	WERNER_FIBRO_UP (56)	other	25	56	25	59.8434	AMD1;ARMC8;C10ORF4;C15ORF41;C18ORF19;C20ORF94;C6ORF155;CDC2;CHIT1;DYNLT3;ELP3;HSPB8;INPP5E;KIAA1644;MBD1;MYCN;NDRG1;NUDT21;PRKAB2;RAB11A;SEMA7A;SLC4A1;STAMBP;TP53I11;ZNF529
IRS1_KO_ADIP_UP (97)	IRS_KO_ADIP_UP (28)	other	97	28	28	59.5228	ADORA2B;BMP6;BPGM;CARS;CDKN2B;CH25H;COL7A1;CRABP2;DBNL;DDX47;DLK1;EFNB2;FHL1;GAS5;GJB3;GLRB;LOC284023;MAPK12;MGP;MTHFD2;NNAT;PRSS23;RHOU;TCF7;TRIB3;UCK2;WISP1;WNT10A
AS3_FIBRO_C3 (45)	OXSTRESS_RPETWO_DN (109)	other	45	109	33	58.7712	ACTB;BAK1;BMP4;CAPN2;CDC25A;CDC25C;CDH11;CDKN2B;CTNNA1;DYNLL1;FMO1;HDAC1;HGFAC;ITGAL;ITGB4;ITGB5;MMP11;QSCN6;RB1;RNH1;RPA1;RPL13A;SF1;SLC7A5;SPINT2;SRF;STCH;TCEA1;TP53;TPP1;TUBA3;VCAM1;ZYX
AS3_FIBRO_UP (45)	OXSTRESS_RPETWO_DN (109)	rep	45	109	33	58.7786	ACTB;BAK1;BMP4;CAPN2;CDC25A;CDC25C;CDH11;CDKN2B;CTNNA1;DYNLL1;FMO1;HDAC1;HGFAC;ITGAL;ITGB4;ITGB5;MMP11;QSCN6;RB1;RNH1;RPA1;RPL13A;SF1;SLC7A5;SPINT2;SRF;STCH;TCEA1;TP53;TPP1;TUBA3;VCAM1;ZYX
CMV-UV_HCMV_6HRS_UP (121)	IFNA_UV-CMV_COMMON_HCMV_6HRS_UP (29)	other	121	29	29	58.643	BAZ1A;BIRC4BP;C1ORF38;CCL8;GCH1;IFI27;IFI44L;IFIT3;INDO;IRF7;ISG20;KIF5C;MX1;MX2;MYD88;OAS1;OAS2;OASL;PSCD1;RARRES3;RBCK1;RSAD2;SAMHD1;STX11;TDRD7;TLR3;TNFSF10;TREX1;TRIM21
OLD_FIBRO_UP (62)	OLDWERNER_FIBRO_UP (25)	other	62	25	25	58.4582	AMD1;ARMC8;C10ORF4;C15ORF41;C18ORF19;C20ORF94;C6ORF155;CDC2;CHIT1;DYNLT3;ELP3;HSPB8;INPP5E;KIAA1644;MBD1;MYCN;NDRG1;NUDT21;PRKAB2;RAB11A;SEMA7A;SLC4A1;STAMBP;TP53I11;ZNF529
CMV-UV_HCMV_6HRS_DN (109)	CMV_HCMV_TIMECOURSE_ALL_DN (421)	other	109	421	59	58.3297	ADM;ADORA2B;ARL4C;AURKA;BDKRB2;C14ORF132;C16ORF51;C6ORF111;CDC25B;CDC42EP2;CDC42EP3;CDKN1B;COL13A1;COLEC10;CRSP9;CSTF1;CXCL12;DDIT4;DKFZP586K1520;DNMBP;DUSP10;DYRK2;EMG1;ETFB;FGF7;GAS1;GPRC5A;HOXA11;HOXA9;ID2;KLF10;KLF7;KLHL9;LRRC17;MEIS1;MGMT;MN1;MYC;NR1D2;NR1H3;NR2F2;PDE4B;PIK3R4;PPP1R3C;RANBP6;RBM16;RND3;RRS1;RUNX1;RUNX1T1;SMAD3;SNAI2;SOCS5;STARD13;TCF21;WEE1;ZF;ZNF205;ZNF217
DER_IFNG_UP (63)	IFN_BETA_UP (65)	other	63	65	32	58.0521	ADAR;BAG1;BST2;BTG1;C1S;CASP8;CEBPD;CSRP3;EPS15;FOSL1;HADH;HADHB;HLA-E;IFIT3;IFITM1;IL6;IRF1;ISG15;MAP3K10;NMI;PARP1;PHLDA1;PLOD2;PMAIP1;PML;PPP3CA;RBBP4;SHFM1;SRP9;STAT1;TRIM21;XRCC6
CMV-UV_HCMV_6HRS_DN (109)	CMV_UV-CMV_COMMON_HCMV_6HRS_DN (28)	other	109	28	28	57.9266	ADM;BDKRB2;CDC42EP2;CXCL12;DDIT4;DKFZP586K1520;DNMBP;GAS1;HOXA11;ID2;KLF10;KLHL9;MEIS1;MN1;NR2F2;PDE4B;PPP1R3C;RBM16;RND3;RNF113A;RUNX1;RUNX1T1;SIAH1;SNAI2;SOCS5;STARD13;TCF21;WEE1
HIF1_TARGETS (36)	HYPOXIA_REVIEW (81)	other	36	81	29	57.7236	ADM;AK3;ALDOA;BNIP3;CA9;CDKN1A;CP;EDN1;ENO1;EPO;FLT1;GAPDH;HK1;HK2;HMOX1;IGF2;IGFBP1;IGFBP2;IGFBP3;LDHA;PFKL;PGK1;PKM2;SLC2A1;SLC2A3;TF;TFRC;TGFB3;VEGF
UVB_NHEK1_C6 (130)	UVC_TTD_4HR_DN (299)	other	130	299	55	55.0588	ARHGEF7;ATF2;ATP13A3;ATP2B1;BAZ1A;CASP8;CDYL;CENPA;CLASP1;CNOT2;CNOT4;CTBP2;FNBP1L;FNDC3A;FOXO3A;FRYL;FYN;IGF2BP3;IRAK1BP1;KIAA0802;KIF14;KIF23;KIF2A;KLF7;MYST3;MYST4;ORC2L;PAFAH1B1;PHF3;PHLPP;PIP5K3;PLEKHC1;PPP1R12A;PRKCBP1;PTK2;RAI17;RBPSUH;REV3L;RNF13;SMAD3;SPOP;SSBP2;TLE4;TLK1;TLK2;TUBGCP3;UBL3;USP6;VEGFC;WAPAL;WWC1;ZCCHC11;ZHX2;ZNF638;ZZZ3
MYC_TARGETS (42)	ZELLER_MYC_UP (26)	other	42	26	23	55.0589	APEX1;CCNA2;CCND2;CDK4;DDX18;EIF4E;ENO1;FASLG;FKBP4;HSPA4;HSPD1;HSPE1;LDHA;NME1;NME2;NPM1;PTMA;RPL3;RPL6;RPS15A;TERT;TFRC;TP53
UVB_NHEK1_C6 (130)	UVC_TTD_ALL_DN (360)	other	130	360	57	53.4545	ARHGEF7;ATF2;ATP13A3;ATP2B1;BAZ1A;CASP8;CDYL;CENPA;CLASP1;CNOT2;CNOT4;CTBP2;FAT;FNBP1L;FNDC3A;FOXO3A;FRYL;FYN;IGF2BP3;IRAK1BP1;KIAA0802;KIF14;KIF23;KIF2A;KLF7;MYST3;MYST4;ORC2L;PAFAH1B1;PHF3;PHLPP;PIP5K3;PLEKHC1;PPP1R12A;PRKCBP1;PTK2;RABGAP1L;RAI17;RBPSUH;REV3L;RNF13;SMAD3;SPOP;SSBP2;TLE4;TLK1;TLK2;TUBGCP3;UBL3;USP6;VEGFC;WAPAL;WWC1;ZCCHC11;ZHX2;ZNF638;ZZZ3
ALCALAY_AML_NPMC_DN (187)	VERHAAK_AML_NPM1_MUT_VS_WT_DN (258)	other	187	258	58	53.0108	ABCB1;AGTPBP1;AKAP2///PALM2-AKAP;B4GALT6;BAALC;BANK1;BRDG1;C11ORF32;C20ORF27;C5ORF23;CD200;CD34;CD38;CD48;CD69;CHGN;CIITA;DHRS3;DSU;EGFL7;ENDOD1;EPS8;EVL;FAM105A;GALC;GNG7;GPA33;GSN;GYPC;HGF;HLA-DPA1;IFITM1;IGFBP7;ITM2A;ITM2C;MAN1A1;MDFIC;MLLT3;MN1;NPR3;PLXND1;PMAIP1;POLE;POU4F1;PROM1;RHOBTB3;RPS6KA2;SERPINF1;SIDT1;SORL1;SPARC;STK32B;SYNGR1;TRH;TRIB2;TSPAN13;VEGF;WASF1
UVB_NHEK1_C6 (130)	UVC_XPCS_4HR_DN (242)	other	130	242	50	52.0661	APPBP2;ARHGEF7;ATF2;ATP2B1;BAZ1A;CDYL;CENPA;CENPC1;CNOT2;CNOT4;CTBP2;DOCK4;E2F5;EDD1;EIF2C2;FNDC3A;FRYL;FYN;IRAK1BP1;KIAA0802;KIF2A;KLF7;MECP2;MYST3;MYST4;NAV3;PAFAH1B1;PHF3;PHLPP;PIP5K3;PLEKHC1;PPP1R12A;PRKCBP1;PTK2;RAI17;RBPSUH;REV3L;RNF13;TLE4;TLK1;TLK2;TUBGCP3;USP6;VEGFC;VPS13B;WAPAL;WWC1;ZCCHC11;ZHX2;ZZZ3
HG_PROGERIA_DN (25)	OLDAGE_DN (47)	other	25	47	22	50.8167	BARD1;CCNF;CDC25B;CENPA;CKS1B;DDX39;FOXM1;H2AFX;HAS2;HMGB2;IL8;KIF2C;MCM2;MYBL2;NASP;NUP88;PARP1;PKMYT1;PTGS2;RANBP1;SAFB;UGCG
DER_IFNA_UP (66)	IFN_GAMMA_UP (39)	other	66	39	26	50.3321	ADAR;BAG1;BBC3;BTG1;C1S;CASP8;COL16A1;EIF2B1;FAS;HLA-E;IFIT3;IFITM1;IL6;IRF1;MAP3K10;NMI;PLOD2;PMAIP1;PML;PSME1;RBBP4;STAT1;TEAD4;TRIM21;VEGFC;XRCC6
4NQO_ESR_WS_UNREG (36)	GAMMA_ESR_OLD_UNREG (26)	other	36	26	21	49.9786	CEPT1;CNKSR1;CTCF;FLOT1;FUT4;GABBR1;GNPNAT1;HGF;HLA-DQA1;ITGB8;KIAA0146;LCK;NDRG1;PDCD5;RHOB;SGCB;SGPL1;SOX7;TAF1C;TP53I11;ZNF507
BRCA1_OVEREXP_UP (159)	WELCSH_BRCA_UP (42)	other	159	42	31	49.3968	ADD1;CCNG2;CITED2;ENPP2;EXTL2;FSTL1;GALNT3;HTATIP;ID4;IDH1;JAK1;KCNK1;LAMA3;LIMS1;LIPA;MAP2K1;NFYC;PPP1R1A;RDX;RRM2;SEC23A;SEPP1;SERPINB1;STAT1;STC1;TFPI2;TITF1;TSNAX;VAMP3;WRB;ZNF148
CANCERDRUGS_PROBCELL_UP (20)	METHOTREXATE_PROBCELL_UP (18)	other	20	18	17	48.75	ABI1;ABLIM1;CARHSP1;CDKN1A;EI24;H2AFJ;LPIN1;LRRC2;MALAT1;MDM2;PVRL4;SLC7A14;TOB1;TP53INP1;TRAFD1;TXNIP;UCHL5
PRMT5_KD_UP (187)	STEMCELL_NEURAL_UP (1838)	other	187	1838	111	48.376	AHCY;ANP32B;ANP32E;APEX1;ARL2BP;AURKAIP1;C14ORF147;CAPG;CCNB2;CDC20;CDC25C;CDK4;CETN2;CETN3;CFDP1;CKS1B;CKS2;COPS3;CPT1A;CSTF3;DNAJC13;DOCK7;ECT2;EIF1AX;EIF4G2;ERH;FAM29A;FIGNL1;FMR1;GAS1;GAS2;GCAT;GMNN;GPR177;GUSB;HAT1;HELLS;HMGB2;HMGN2;HN1;HSPA4;INCENP;INTS8;KIF11;KIF20A;KIF23;LAGE3;LOC642659;LSM3;LSM5;MARCKS;MCM2;MCM4;MKI67;MRPL18;MRPL48;NCBP2;NDE1;NNT;NONO;NOP5/NOP58;NUP35;NUP85;NUP88;PB1;PCD…
DER_IFNB_UP (93)	IFN_GAMMA_UP (39)	other	93	39	27	48.345	ADAR;BAG1;BTG1;C1S;CASP8;CEBPD;EIF2B1;FOSL1;HADH;HADHB;HLA-E;IFIT3;IFITM1;IL6;IRF1;MAP3K10;NMI;PARP1;PHLDA1;PLOD2;PMAIP1;PML;PSME1;RBBP4;STAT1;TRIM21;XRCC6
4NQO_ESR_WS_UNREG (36)	GAMMA_ESR_WS_UNREG (29)	other	36	29	21	48.1941	ARPC1B;ATP5I;CEPT1;CTCF;FLOT1;GABBR1;GNPNAT1;HADH2;HLA-DQA1;ITGB8;KIAA0146;LCK;NDRG1;PDCD5;SGCB;SOX7;SOX9;SYK;TAF1C;TP53I11;ZNF507
ALCALAY_AML_NPMC_UP (139)	VERHAAK_AML_NPM1_MUT_VS_WT_UP (189)	other	139	189	45	47.7246	ARHGAP22;C3AR1;CLU;COL4A5;DEFB1;EMR1;EPB41L3;FAM38B;FTO;HIST1H2BC;HIST2H2AA///LOC653;HIST2H2BE;HNMT;HOXA10;HOXA4;HOXA5;HOXA6;HOXA7;HOXA9;HOXB2;HOXB3;HOXB5;HOXB6;IRX5;JAG1;KCNK5;LAPTM4B;LMNA;LTBP1;MEIS1;MMP2;NGFRAP1;PBX3;PDGFD;PLS1;PTX3;QPRT;RASGRP3;SCHIP1;SEPP1;SMC4;SMPDL3A;SNCAIP;SNX10;TLR4
CMV-UV_HCMV_6HRS_UP (121)	IFNA_HCMV_6HRS_UP (53)	other	121	53	30	46.2318	BAZ1A;BIRC4BP;C1ORF38;CCL8;GCH1;IFI27;IFI44L;IFIT3;INDO;IRF7;ISG20;KIF5C;MX1;MX2;MYD88;OAS1;OAS2;OASL;PSCD1;RABGAP1L;RARRES3;RBCK1;RSAD2;SAMHD1;STX11;TDRD7;TLR3;TNFSF10;TREX1;TRIM21
STEMCELL_NEURAL_UP (1838)	TARTE_PLASMA_BLASTIC (310)	other	1838	310	144	45.7699	ABCE1;AHCY;ANP32A;ASNA1;ASNS;ATP5J;ATP5O;BIRC5;BLMH;BRD8;C10ORF7;CASP6;CBX5;CCNA2;CCNB1;CCNF;CCT4;CCT5;CCT6A;CDC2;CDC20;CDC6;CDKN1A;CHAF1A;CKS1B;CKS2;COASY;COPS5;CSE1L;CTPS;DBI;DLG7;DTYMK;EBNA1BP2;EED;EIF2S1;EIF3S10;EIF5;ETF1;EZH2;FDPS;FH;FOXK2;GALNT1;GARS;GCLM;GGH;GLDC;GNB1;GNL2;GPIAP1;GSPT1;HADH2;HMGB2;HSPA4;HSPE1;ITGB1;KIAA0101;KIF11;KIF22;KIF23;KIF2A;KIF2C;LDLR;LGALS1;LIMS1;MAD2L1;MAPK6;MCM3;…
BRCA_ER_NEG (929)	CARIES_PULP_UP (212)	other	929	212	86	43.6112	ADAMDEC1;ADM;AIM1;ARPC1B;BCL2A1;BIRC3;C1QB;C3;CAPG;CCL18;CCL2;CCL3;CCL5;CCR1;CCR2;CD14;CD44;CD48;CD53;CD74;CHI3L1;CHI3L2;CPVL;CRLF1;CTSC;CXCL1;CXCR4;CYBA;CYBB;ECGF1;EVI2B;FAM49B;FGL2;FYB;GPNMB;GPR109B;GZMB;HCK;HCLS1;HLA-DQB1;ICAM1;IFI30;IL10RA;IL1B;IL6;IL7R;IL8;ITGB2;KIAA0746;KPNA2;KYNU;LAPTM5;LCP1;LCP2;LTB;LYN;MMP1;MMP9;MTHFD2;NCF2;ORM1;PBEF1;PIM2;PLA2G7;PLAC8;PLAUR;PLEK;POU2AF1;PRG1;PTPRC;RAB7L…
CANCERDRUGS_PROBCELL_DN (15)	METHOTREXATE_PROBCELL_DN (14)	other	15	14	14	43.055	ALDOA;ANXA4;BNIP3L;CTAGE5;CXORF9;EMILIN2;ENO1;FKBP3;HIGD1A;LOC645619;NDUFV3;OSTF1;PDK3;SLC25A1
OLD_FIBRO_UP (62)	WERNER_FIBRO_UP (56)	other	62	56	25	42.884	AMD1;ARMC8;C10ORF4;C15ORF41;C18ORF19;C20ORF94;C6ORF155;CDC2;CHIT1;DYNLT3;ELP3;HSPB8;INPP5E;KIAA1644;MBD1;MYCN;NDRG1;NUDT21;PRKAB2;RAB11A;SEMA7A;SLC4A1;STAMBP;TP53I11;ZNF529
IFNALPHA_NL_HCC_UP (18)	RADAEVA_IFNA_UP (51)	other	18	51	18	42.5774	AKR7A2;BST2;E2F2;IFI27;IFITM1;IRF1;ISG15;KIAA0409;KLK3;LGALS3BP;MX1;MX2;PLSCR1;PSME1;RFC2;STAT1;UBE2L6;VCAM1
BRCA_PROGNOSIS_POS (41)	VANTVEER_BREAST_OUTCOME_GOOD_VS_POOR_UP (49)	other	41	49	22	42.3605	ACADS;AP2B1;BBC3;BTG2;CIRBP;FBP1;FGF18;FUT8;GSTM3;KIAA1324;KIF3B;KRT18;MATN3;PECI;PEX12;PIB5PA;QDPR;RAB27B;RBP3;RPS4X;TGFB3;WISP1
CMV-UV_HCMV_6HRS_DN (109)	CMV_HCMV_6HRS_DN (56)	other	109	56	28	42.2422	ADM;BDKRB2;CDC42EP2;CXCL12;DDIT4;DKFZP586K1520;DNMBP;GAS1;HOXA11;ID2;KLF10;KLHL9;MEIS1;MN1;NR2F2;PDE4B;PPP1R3C;RBM16;RND3;RNF113A;RUNX1;RUNX1T1;SIAH1;SNAI2;SOCS5;STARD13;TCF21;WEE1
CANCER_UNDIFFERENTIATED_META_UP (69)	TARTE_PLASMA_BLASTIC (310)	other	69	310	38	42.0794	BIRC5;CCNA2;CCNB1;CCT6A;CDC2;CDC20;CDC6;CDKN3;CENPA;CKS1B;CKS2;DLG7;EZH2;FOXM1;GARS;GCLM;GGH;HMGB2;IFI30;KIAA0101;KIF14;KIF23;KIF2C;MAD2L1;MCM3;MTHFD2;NME1;PCNA;PSMD14;RFC4;SLC16A1;SLC7A5;TMSB10;TOP2A;TRIP13;UBE2C;UBE2S;YBX1
4NQO_ESR_WS_UNREG (36)	ESR_FIBROBLAST_DN (18)	other	36	18	17	41.9473	CEPT1;CNKSR1;COL17A1;FUT4;GABBR1;GNPNAT1;HADH2;HNRPC;KIAA0146;LRRFIP2;SGPL1;SOX7;SOX9;SYK;TTC19;USP1;ZNF507
IFNA_UV-CMV_COMMON_HCMV_6HRS_UP (29)	UV-CMV_UNIQUE_HCMV_6HRS_UP (103)	other	29	103	23	41.859	BAZ1A;BIRC4BP;C1ORF38;CCL8;IFI27;IFI44L;INDO;IRF7;ISG20;KIF5C;MX2;MYD88;OAS1;OAS2;RARRES3;RBCK1;SAMHD1;STX11;TDRD7;TLR3;TNFSF10;TREX1;TRIM21
UVB_NHEK1_C6 (130)	UVC_HIGH_ALL_DN (297)	other	130	297	46	41.3048	ARHGEF7;ATP13A3;AUTS2;AYTL2;C10ORF137;CASP8;CDYL;CEBPD;CENPA;CNOT2;CUL1;EDD1;FYN;GNE;HDHD1A;HMGA2;IGF2BP3;IRS1;KIF23;KIF2A;LSM14A;MN1;NAV3;PAFAH1B1;PHF3;PIP5K3;PLEKHC1;POLE2;PPP1R12A;PRKCBP1;PTK2;RAI17;RBPSUH;REV3L;RRS1;SLBP;SMAD3;SPOP;TLE4;TLK1;TLK2;TOP2A;TUBGCP3;VEGFC;XPO1;ZNF146
ESR_FIBROBLAST_UP (51)	GAMMA_ESR_WS_UNREG (29)	other	51	29	20	40.919	ARPC1B;ATP5I;BNIP3L;CTCF;EFNB1;FLOT1;GLRX;HLA-DQA1;ITGB8;LCK;MARK3;NDRG1;NGFB;PDCD5;SGCB;SOD1;TAF1C;TBCA;TP53I11;ZFP36L1
BYSTRYKH_HSC_BRAIN_CIS_GLOCUS (71)	CHESLER_BRAIN_CIS_GENES (80)	other	71	80	27	40.6994	1110008H02RIK;2210010A19RIK;2510005D08RIK;4833420G17RIK;5730589K01RIK;9430098E02RIK;ACAA1A;ALAD;ALDH9A1;C330011F01RIK///64;CCND2;CPSF2;GLO1;GNB1;H2-D1;KCNJ9;MTIF2;MYO7A;PRDX2;PSMB6;SC5DL;SCOC;SPG21;SRP9;THUMPD1;USP38;VPS52///LOC631721
DER_IFNG_UP (63)	IFN_ALL_UP (18)	other	63	18	18	40.6536	ADAR;BAG1;BTG1;C1S;CASP8;HLA-E;IFIT3;IFITM1;IL6;IRF1;MAP3K10;NMI;PLOD2;PML;RBBP4;STAT1;TRIM21;XRCC6
DER_IFNA_UP (66)	IFN_ALL_UP (18)	other	66	18	18	40.2357	ADAR;BAG1;BTG1;C1S;CASP8;HLA-E;IFIT3;IFITM1;IL6;IRF1;MAP3K10;NMI;PLOD2;PML;RBBP4;STAT1;TRIM21;XRCC6
DIAB_NEPH_DN (374)	FLECHNER_KIDNEY_TRANSPLANT_WELL_UP (565)	rep	374	565	87	39.9763	ABI1;ACBD3;ACSL3;ACTG1;ADD3;ARF6;ARID5B;ARMCX2;ATP2A2;BIRC3;C1S;CALU;CD2AP;CDS1;CFLAR;CITED2;COL3A1;CREB3L2;CROP;CSPG2;CTNNA1;CYP1B1;DNAJA1;DSCR1;DSTN;DYRK1A;EPS15;F2R;FAT;FNBP1L;FYN;GALC;GULP1;HMGN1;HMGN3;HNRPC;HNRPDL;HPGD;HSPA5;LITAF;MEGF9;MORC3;MYO1B;N4BP1;NBN;NEK7;NMI;NPTN;PAFAH1B1;PALLD;PAM;PAPSS1;PARP1;PCK1;PDIA3;PDLIM5;PFN2;PLOD2;PLS3;PLSCR1;PPP2CB;PRKAR1A;PRKCI;PSMA3;PSMB9;PTHR1;PTPRD;RAB…
CMV-UV_HCMV_6HRS_UP (121)	CMV_UV-CMV_COMMON_HCMV_6HRS_UP (20)	other	121	20	20	39.2765	ATF3;BTRC;C12ORF22;CREM;GCH1;IFIT3;IL11;MX1;NR4A1;NR4A2;NR4A3;OASL;PMAIP1;POLG2;PSCD1;RIPK1;RSAD2;SLC7A5;TAF13;ZC3HAV1
IDX_TSA_UP_CLUSTER3 (90)	STEMCELL_NEURAL_UP (1838)	other	90	1838	68	39.0164	ABCA1;ASF1B;AURKA;BIRC5;BRCA1;BUB1;BZW1;CCNB1;CCNB2;CCNF;CDC2;CDC20;CDC45L;CDC6;CDCA8;CENPK;CKS1B;CKS2;CSTF2;DCK;DLG7;DTL;DTYMK;E2F8;EZH2;FEN1;FIGNL1;HELLS;HMGB2;ILF2;IMPDH2;INCENP;KIAA0101;KIF11;KIF20A;KIF22;KIF2C;KIF4A;MAD2L1;MCM2;MCM3;MCM4;MCM5;MCM7;MKI67;NASP;NCAPH;NUP85;NUSAP1;PLK1;POLA1;PRC1;PRIM1;RAD51;RFC5;RNASEH2C;RRM1;RRM2;SLBP;SMC2;TACC3;TFDP1;TOPBP1;TRIP13;TTK;TUBB6;TYMS;USP1
CMV_HCMV_TIMECOURSE_ALL_UP (470)	UV-CMV_UNIQUE_HCMV_6HRS_UP (103)	other	470	103	47	38.9964	ADAMTS3;AUTS2;BIRC4BP;CCL5;CCL8;CCRK;CH25H;CREM;CRY1;DNAJB9;EGR2;EGR3;FGFR3;GALNT3;HBEGF;ICAM1;IL1RAP;IL6;IRF4;IRF7;ISG20;JUNB;MSX1;MX2;NFKB2;NP;OAS1;OAS2;PCDH9;PLA2G4A;RABGAP1L;RARRES3;RBBP6;RGS6;RRAD;SAMHD1;SOS1;STX11;TAC1;TAF13;TFEC;TNFSF10;TNFSF9;TRADD;TRIM21;TROVE2;UBE2S
DOX_RESIST_GASTRIC_UP (44)	SERUM_FIBROBLAST_CELLCYCLE (138)	other	44	138	26	38.6949	ASF1B;ATAD2;BARD1;BUB1;CDC2;CDC6;CDCA8;CDKN3;CENPA;CENPM;DKFZP762E1312;FOXM1;HMMR;KIAA0101;KIAA1794;LMNB1;MAD2L1;MCM4;PBK;PLK1;RFC4;RRM1;RRM2;TOP2A;TPX2;TYMS
LEE_TCELLS3_UP (106)	ZHAN_MM_CD138_PR_VS_REST (49)	other	106	49	25	37.9957	ASPM;AURKA;BIRC5;BUB1B;CCNB1;CCNB2;CDC2;CDCA1;DCC1;DLG7;E2F8;KIAA0101;KIAA1794;KIF14;LOC652689///FAM72A;MCM10;NEK2;NUSAP1;PRC1;RRM2;TOP2A;TTK;TYMS;UBE2C;UBE2T
HYPOXIA_NORMAL_UP (219)	VHL_NORMAL_UP (447)	other	219	447	61	37.8258	ADD3;ADFP;ALPL;ATF7IP;C21ORF86;C9ORF30;CANX;CAV1;CDC42;CHPT1;DDX19B;DNAJB2;EIF2S2;FMNL2;GAL3ST1;GPATC8;H3F3B;IGFBP3;IQWD1;KCNMA1;KIAA0802;KIAA1183;LOC286434;LRP1;MAP4K4;MED10;MESDC1;MFGE8;MYOD1;NARS;NDUFA5;NMT1;OBSL1;ORMDL1;PEX26;PIN4;PLOD2;PSMD6;PTPN12;RER1;RFX3;RHBDD3;RP11-217H1.1;SERBP1;SERTAD2;SGCE;SIRPA;SLC2A1;SLC30A9;SLC3A2;SQLE;STAU1;SYF2;TFG;TMEM30A;TOMM20;UGCG;VAPB;XPNPEP1;YPEL5;ZNF313
CAMPTOTHECIN_PROBCELL_UP (23)	CANCERDRUGS_PROBCELL_UP (20)	other	23	20	15	37.4309	ABI1;CARHSP1;CDKN1A;EI24;H2AFJ;LPIN1;LRRC2;PMM1;PVRL4;SLC7A14;TOB1;TP53INP1;TRAFD1;TXNIP;UCHL5
DER_IFNB_UP (93)	IFN_ALL_UP (18)	other	93	18	18	37.2483	ADAR;BAG1;BTG1;C1S;CASP8;HLA-E;IFIT3;IFITM1;IL6;IRF1;MAP3K10;NMI;PLOD2;PML;RBBP4;STAT1;TRIM21;XRCC6
BRCA_ER_NEG (929)	LEE_TCELLS2_UP (1141)	other	929	1141	195	35.9686	ACAT2;AIM1;ANLN;ANXA1;ARRDC2;ASNS;ASPM;ATAD2;ATP1B3;AURKA;AURKB;BCL11A;BIN1;BIRC3;BNIP3;BTG3;BUB1;C18ORF10;C1ORF121;CAPG;CASP1;CBR3;CCNA2;CCNB2;CCR7;CD44;CD48;CD52;CD69;CDC2;CDC45L;CDCA8;CDK2AP1;CDK6;CDKN2C;CENPA;CENPN;CENTD1;CEP55;CHI3L2;CHST2;CIB2;CKAP2;CKAP4;CKS1B;CLDN1;CLIC4;CORO1C;CPVL;CSDA;CTPS;CTSC;DAPK1;DBN1;DEPDC1;DIAPH3;DKFZP762E1312;DLG7;DSCR1;DSCR2;DSG2;DUSP2;EBI2;ECT2;EGR2;ENO1;ETS1;…
IDX_TSA_UP_CLUSTER3 (90)	SERUM_FIBROBLAST_CELLCYCLE (138)	other	90	138	30	35.5079	ASF1B;AURKA;BUB1;CCNB2;CCNF;CDC2;CDC6;CDCA7;CDCA8;CKS1B;CKS2;DLG7;EZH2;FEN1;HELLS;ILF2;KIAA0101;MAD2L1;MCM4;MCM5;NCAPH;PLK1;PRIM1;RAD51AP1;RRM1;RRM2;TACC3;TRIP13;TYMS;USP1
4NQO_ESR_WS_UNREG (36)	ESR_FIBROBLAST_UP (51)	other	36	51	19	35.4018	ARPC1B;ATP5I;CTCF;CTGF;FLOT1;GALNT2;HGF;HLA-DQA1;ITGB8;LCK;NDRG1;PDCD5;PRDX4;RHOB;SGCB;TAF1C;TP53I11;TXNRD2;UGCG
ADIP_DIFF_UP (69)	IDX_TSA_UP_CLUSTER6 (166)	other	69	166	29	35.2418	ABCA1;ABCD2;ACADS;ADIPOQ;ALAD;ALAS1;AQP7;CDKN2C;CIB2;CIDEC;COL15A1;DGAT1;FASN;G0S2;HP;ITGA6;LTC4S;ME1;NNMT;NR1H3;ORM2;PLA2G6;REEP5;RETN;RNF11;SCARB1;SLC2A4;TST;UCK1
AGEING_KIDNEY_UP (411)	CARIES_PULP_UP (212)	other	411	212	56	35.1062	ALOX5;APOE;ARHGDIB;ARPC1B;BCL2A1;BIRC3;C1QB;C4B;CCL2;CCL5;CCR1;CD14;CD1D;CD53;CHI3L2;CLEC7A;COL15A1;CSF1R;CXCL1;ECGF1;ENAM;EVI2A;FCER1G;FYB;GPNMB;HCLS1;HLA-DOA;HLA-DQA1;HLA-DQB1;HLA-DRA;IL10RA;IRF8;ITGB2;KIAA0746;LAPTM5;LCP2;LOC283537;LTB;LYN;MAN2B1;MS4A6A;MSR1;NNMT;PRG1;PTPRC;RAB31;RAC2;SERPINE2;SLAMF8;SOCS3;SSR4;STAB1;TIMP1;TYROBP;UBD;VCAM1
IFNA_HCMV_6HRS_UP (53)	UV-CMV_UNIQUE_HCMV_6HRS_UP (103)	other	53	103	24	35.042	BAZ1A;BIRC4BP;C1ORF38;CCL8;IFI27;IFI44L;INDO;IRF7;ISG20;KIF5C;MX2;MYD88;OAS1;OAS2;RABGAP1L;RARRES3;RBCK1;SAMHD1;STX11;TDRD7;TLR3;TNFSF10;TREX1;TRIM21
CAMPTOTHECIN_PROBCELL_UP (23)	METHOTREXATE_PROBCELL_UP (18)	other	23	18	14	34.9603	ABI1;CARHSP1;CDKN1A;EI24;H2AFJ;LPIN1;LRRC2;PVRL4;SLC7A14;TOB1;TP53INP1;TRAFD1;TXNIP;UCHL5
CAMPTOTHECIN_PROBCELL_DN (31)	CANCERDRUGS_PROBCELL_DN (15)	other	31	15	14	34.762	ALDOA;ANXA4;BCL2;BNIP3L;CTAGE5;CXORF9;ENO1;FKBP3;HIGD1A;LOC645619;NDUFV3;OSTF1;PDK3;SLC25A1
CMV-UV_HCMV_6HRS_UP (121)	CMV_HCMV_6HRS_UP (25)	other	121	25	20	34.6319	ATF3;BTRC;C12ORF22;CREM;GCH1;IFIT3;IL11;MX1;NR4A1;NR4A2;NR4A3;OASL;PMAIP1;POLG2;PSCD1;RIPK1;RSAD2;SLC7A5;TAF13;ZC3HAV1
PENG_RAPAMYCIN_DN (229)	TARTE_PLASMA_BLASTIC (310)	other	229	310	51	33.9464	ASNS;ATP1B3;BYSL;CCT2;CCT4;CCT5;CCT6A;COX7B;CSE1L;CTPS;CYCS;DHCR24;EBNA1BP2;EBP;ETF1;FASN;GSPT1;HADH2;HSPA4;HSPA9B;HSPE1;ICT1;IFI30;KIAA0179;LDHB;MAPKAPK3;MRPL12;MYCBP;NARS;NDUFA9;NME1;NP;PAPOLA;PGK1;PHB;PPIF;PSMD14;PTPN1;RARS;SDHB;SLC7A5;SNRPC;TARS;TCP1;TDG;TFRC;TIMM17A;TRIP13;TUBG1;UBE2L3;YARS
IDX_TSA_UP_CLUSTER6 (166)	TNFALPHA_ADIP_DN (59)	other	166	59	27	33.8887	ABCD2;ACADS;ADIPOQ;ALAD;ALAS1;AQP7;CDKN2C;CIB2;CIDEC;COL15A1;DGAT1;FASN;G0S2;ITGA6;LTC4S;ME1;NNMT;NR1H3;ORM2;PLA2G6;REEP5;RETN;RNF11;SCARB1;SLC2A4;TST;UCK1
IDX_TSA_UP_CLUSTER3 (90)	LE_MYELIN_UP (105)	other	90	105	27	33.7445	AURKA;BIRC5;BUB1;CCNB2;CDC20;CDCA8;CKS1B;CKS2;CSRP2;EZH2;FIGNL1;INCENP;KIF11;KIF20A;KIF22;MAD2L1;MCM4;MCM5;MCM7;NUSAP1;PLK1;RAD51;RRM1;RRM2;SMC2;TCF19;TUBB6
ESR_FIBROBLAST_UP (51)	GAMMA_ESR_OLD_UNREG (26)	other	51	26	17	33.5997	AP3B2;CTCF;EIF3S6IP;FLOT1;GLRX;HGF;HLA-DQA1;ITGB8;LCK;NDRG1;PDCD5;RHOB;RHOD;SGCB;TAF1C;TP53I11;ZFP36L1
GALINDO_ACT_UP (87)	NEMETH_TNF_UP (97)	other	87	97	26	33.3247	BCL2A1B;BCL2A1D;BCL6B;CCL3;CCL9;CD44;ETS2;GLRX;GP49A;ICAM1;IER3;IL1RN;LILRB4;MARCKSL1;MT2;NFKB1;NFKBIA;ODC1;PTGS2;SLC11A1;SLFN2;SLFN4;SQSTM1;TNF;TNFSF9;TNIP1
CMV_HCMV_TIMECOURSE_ALL_DN (421)	UVC_HIGH_ALL_DN (297)	other	421	297	63	33.1382	ADM;ANKRD15;ARID5B;ARL4C;ATP2A2;AURKA;BACH1;BHLHB2;C10ORF56;C5ORF13;CEBPD;CITED2;CTGF;CXCL12;CYR61;DDIT4;DDX17;DOC1;DUSP1;DYRK2;EMG1;EMP1;FGF5;FZD2;GAS1;GREM1;GTF2E1;HMGA2;HMGB2;ID2;IGF2BP3;IRS1;KIF23;MN1;NAV3;NR2F2;NTF3;PAFAH1B1;PDE4B;PDGFRA;PMP22;PPAP2B;PPP2R1B;REV3L;RND3;RRAS2;RRS1;RUNX1;SMAD3;SMAD7;SSH1;STK17A;TGIF;THBS1;TLE4;TSPAN5;TWIST1;UGCG;VEGFC;WEE1;ZFP36L2;ZNF217;ZNF623
CANCERDRUGS_PROBCELL_UP (20)	CISPLATIN_PROBCELL_UP (17)	other	20	17	13	33.1101	ABI1;ABLIM1;CDKN1A;EI24;EMR1;LPIN1;MALAT1;MDM2;PMM1;TMEM49;TOB1;TP53INP1;TXNIP
MIDDLEAGE_DN (14)	OLDAGE_DN (47)	other	14	47	14	32.8612	CCNA2;CCNF;CDC20;CENPA;CENPF;FOXM1;H2AFX;KIF11;KIF23;KIF2C;MYBL2;PLK1;PTGS2;UBE2C
LEE_TCELLS2_UP (1141)	SERUM_FIBROBLAST_CELLCYCLE (138)	other	1141	138	66	32.8356	ANLN;ATAD2;AURKA;BARD1;BUB1;C13ORF3;CCNA2;CCNB2;CDC2;CDC25A;CDC6;CDCA1;CDCA5;CDCA7;CDCA8;CDKN3;CENPA;CENPF;CKAP2;CKAP2L;CKS1B;CKS2;DKFZP762E1312;DLG7;EFHC1;EZH2;FANCG;FBXL20;FEN1;FOXM1;GINS2;GMNN;HELLS;HMMR;ILF2;KIAA0101;KIAA1794;MAD2L1;MCM4;MCM6;MELK;MLF1IP;MND1;NCAPH;PBK;PCNA;PRIM1;PTTG1;RAD51AP1;RRM2;SCML1;SMC4;TIMP1;TIPIN;TOP2A;TRIP13;TUBA1;TUBB;TUBB2C;TYMS;UBE2C;UBE2T;UHRF1;USP1;WDR51A;WSB1
ADIP_DIFF_UP (69)	TGZ_ADIP_UP (15)	other	69	15	15	32.6342	ACOX1;ACSL1;AQP7;CIDEC;DBI;DGAT1;DHRS3;HIPK3;LAMA4;NFS1;RASD1;SCARB1;SORBS1;STAT1;TALDO1
PRMT5_KD_UP (187)	STEMCELL_EMBRYONIC_UP (1343)	other	187	1343	82	32.5609	ABCG2;AHCY;APEX1;C14ORF156;CARM1;CDC20;CDC25C;CDK4;CETN3;CFDP1;CKS1B;CKS2;COPS3;CSTF3;CXCL12;CYP1B1;DNAJC13;ECHS1;ECT2;EIF1AX;EIF4G2;ERH;FAM29A;FIGNL1;FKBP4;FSTL1;GAS2;GCAT;GJA1;HARS2;HAS2;HAT1;HELLS;HSPA4;HYPK;INTS8;KIF20A;LAGE3;LSM3;LSM5;MCM2;MCM4;MRPL18;MRPL48;NCBP2;NONO;NOP5/NOP58;NUP35;NUP85;NUP88;ODC1;PKD2;PLAGL1;POLE2;POLN;POSTN;PPA2;PPP1R7;PROS1;PSIP1;PSMB5;PSMD6;PTPRK;RARSL;RASA1;RCBTB1;…
CHIARETTI_T_ALL_DIFF (282)	LEE_TCELLS2_UP (1141)	other	282	1141	94	31.9932	ADH5;ANXA1;AQP3;ARHGEF10;ARID5B;ATP9A;BCL11A;BCL6;BIRC3;BUB1B;CD1A;CD1B;CD1D;CD1E;CD200;CD44;CD52;CD69;CD8A;CDC7;CDKN2C;CEBPB;CHI3L2;CLIC4;CSDA;DNTT;DUSP2;DUSP6;EMP3;ETS2;FLJ43663;FXYD2;GCH1;GOLGA8A;GUCY1A3;HES1;HIST1H4C;HIST2H2AA///LOC653;HLA-F;HOXA9;HPGD;ID2///ID2B;ID3;IDS;IFI44;IFI44L;IGJ;IL4R;IL6ST;IL7R;ISG20;ITGA6;ITM2A;KBTBD11;KLRB1;LRMP;LYN;MAL;MELK;MX1;MYC;PALLD;PCDH9;PPP1R16B;PRG1;PRKCA;…
CAMPTOTHECIN_PROBCELL_DN (31)	METHOTREXATE_PROBCELL_DN (14)	other	31	14	13	31.9365	ALDOA;ANXA4;BNIP3L;CTAGE5;CXORF9;ENO1;FKBP3;HIGD1A;LOC645619;NDUFV3;OSTF1;PDK3;SLC25A1
HYPOXIA_NORMAL_UP (219)	RCC_NL_UP (519)	other	219	519	59	31.9235	ADD3;ATF7IP;ATP1B3;B3GNT1;CAV1;CDC42;CFD;CHPT1;CITED2;DDX19B;EIF2S2;FMNL2;GAL3ST1;GENX-3414;GNPDA1;GPATC8;GRSF1;H3F3B;IFI30;IGFBP3;IMMP2L;IQWD1;KPNB1;MED10;MESDC1;MLF1;MTUS1;MYOD1;NARS;NDUFA5;ORMDL1;PEX26;PFDN1;PJA2;PLOD2;PSMD6;PTPN12;RALGDS;RDH14;RER1;RFX3;SERBP1;SGCE;SIRPA;SLC30A1;SLC30A9;SLC3A2;SQLE;SRRM2;STAU1;STOM;TFG;TMEM30A;TOMM20;UGCG;USP9X;VAPB;XPNPEP1;YPEL5
BASSO_REGULATORY_HUBS (143)	TARTE_PLASMA_BLASTIC (310)	other	143	310	41	31.5117	ANXA6;ASNS;BLMH;BYSL;C6ORF32;CCNA2;CCNB1;CCND2;CDC2;CSE1L;CTPS;CYCS;EBNA1BP2;EIF2S1;GARS;HPRT1;HSPA9B;HSPE1;JTV1;LGALS1;MAD2L1;MRPL12;MRPL3;MVP;NME1;PAICS;PCNA;POLD2;PRKCB1;PSMA3;PSMB2;PSMD14;RFC4;SLC7A5;TCEB1;TCP1;TIMM17A;TRIP13;TUBG1;UBE2S;UCK2
LEE_TCELLS3_UP (106)	SERUM_FIBROBLAST_CELLCYCLE (138)	other	106	138	29	31.402	ATAD2;AURKA;BUB1;CCNB2;CDC2;CDC25A;CDCA1;CDKN3;CENPA;CKS2;DLG7;HELLS;HMMR;KIAA0101;KIAA1794;MCM4;MELK;MLF1IP;PBK;PTTG1;RAD51AP1;RRM2;TOP2A;TUBB;TUBB2C;TYMS;UBE2C;UBE2T;UHRF1
ADIP_DIFF_UP (69)	TNFALPHA_TGZ_ADIP_UP (14)	other	69	14	14	30.2367	ABCA1;ACOX1;CIDEC;COL15A1;CP;F11R;GBP2;HIPK3;HP;IFNGR1;LTC4S;SERPINA3;STAT1;TAP2
HOFFMANN_BIVSBII_BI_TABLE2 (254)	IDX_TSA_UP_CLUSTER3 (90)	other	254	90	32	30.2075	ABCA1;AURKA;BUB1;CCNB1;CCNB2;CDC20;CDC45L;CKS1B;CKS2;DLG7;E2F8;FEN1;HELLS;INCENP;KIF20A;KIF22;KIF2C;KIF4A;MCM10;NASP;NCAPH;NUSAP1;POLA1;PRC1;RACGAP1;RAD51;RFC5;RRM1;RRM2;SMC2;TRIP13;TTK
TGZ_ADIP_UP (15)	TNFALPHA_ADIP_DN (59)	rep	15	59	14	30.1339	ACOX1;ACSL1;AQP7;CIDEC;DBI;DGAT1;DHRS3;HIPK3;LAMA4;NFS1;RASD1;SCARB1;SORBS1;TALDO1
GAMMA_ESR_OLD_UNREG (26)	UV_ESR_OLD_UNREG (19)	other	26	19	13	29.9716	AP3B2;CNKSR1;EIF3S6IP;FLOT1;GLRX;GNPNAT1;HGF;HLA-DQA1;RHOB;SOX7;TAF1C;TP53I11;ZNF507
IDX_TSA_UP_CLUSTER3 (90)	LEE_TCELLS3_UP (106)	other	90	106	25	29.9503	AURKA;BIRC5;BUB1;CCNB1;CCNB2;CDC2;CKS2;DLG7;DTL;E2F8;HELLS;KIAA0101;KIF11;KIF20A;KIF2C;MCM10;MCM2;MCM4;MKI67;NUSAP1;PRC1;RAD51AP1;RRM2;TTK;TYMS
CARIES_PULP_UP (212)	FLECHNER_KIDNEY_TRANSPLANT_REJECTION_UP (87)	other	212	87	29	28.5201	APOC1;C1QB;CCL5;CD14;CD48;CD53;CFD;CXCR4;DARC;ECGF1;FCER1G;FCN1;HCLS1;IFI30;IL10RA;ITGB2;LAPTM5;LCP1;MMP9;PIM2;PTPRC;RAB31;RAC2;S100A8;SLA;TNFRSF1B;TNFRSF7;TYROBP;WARS
CMV-UV_HCMV_6HRS_DN (109)	CMV_HCMV_TIMECOURSE_6HRS_DN (52)	other	109	52	21	28.4226	ADORA2B;C6ORF111;CDKN1B;CRSP9;CSTF1;DUSP10;DYRK2;GAS1;GPRC5A;KLF10;KLF7;MYC;RANBP6;RBM16;RRS1;RUNX1T1;SNAI2;SOCS5;WEE1;ZF;ZNF217
BCRABL_HL60_CDNA_UP (14)	RAY_P210_DIFF (53)	other	14	53	13	28.3628	ABL1;BCL2L1;CTNNA1;GADD45A;GSTT1;HSPB1;ICAM1;ID1;JUP;MARCKSL1;PLCD1;PTMS;RAP1GAP
CANCER_UNDIFFERENTIATED_META_UP (69)	SERUM_FIBROBLAST_CELLCYCLE (138)	other	69	138	24	28.3611	CCNA2;CDC2;CDC6;CDKN3;CENPA;CKS1B;CKS2;DLG7;EZH2;FOXM1;H2AFX;ILF2;KIAA0101;KIF23;MAD2L1;MCM6;MELK;NCAPH;PCNA;RFC4;TOP2A;TRIP13;TUBB;UBE2C
DOX_RESIST_GASTRIC_UP (44)	IDX_TSA_UP_CLUSTER3 (90)	other	44	90	19	27.8643	ASF1B;BUB1;CDC2;CDC20;CDC6;CDCA8;DTYMK;HMGB2;KIAA0101;KIF4A;MAD2L1;MCM4;MKI67;NQO1;PLK1;PRC1;RRM1;RRM2;TYMS
4NQO_ESR_WS_UNREG (36)	UV_ESR_OLD_UNREG (19)	other	36	19	13	27.6489	CNKSR1;FLOT1;GALNT2;GNPNAT1;HGF;HLA-DQA1;LRRFIP2;RHOB;SOX7;SOX9;TAF1C;TP53I11;ZNF507
CMV_HCMV_6HRS_DN (56)	UVC_HIGH_ALL_DN (297)	other	56	297	27	27.6292	ADM;AHDC1;ANKRD15;ARID5B;BACH1;CEBPD;CITED2;CXCL12;CYR61;DDIT4;DOC1;FZD2;GAS1;GEM;ID2;IRS1;MN1;NR2F2;PDE4B;REV3L;RND3;RUNX1;SIAH1;TLE4;TWIST1;WEE1;ZFP36L2
HYPOXIA_RCC_UP (104)	VHL_RCC_UP (112)	other	104	112	25	27.541	C14ORF4;CKAP4;DGCR6L;DNAPTP6;EWSR1;GMFB;GTF2A2;HIRIP3;LSM3;MRPL41;MRPL53;PECR;PNKD;POLD1;PPP2R5D;RAB14;RPLP0;SCARB2;SCYE1;SERBP1;SLC3A2;TES;TRAPPC2L;UACA;WBP5
CMV_HCMV_TIMECOURSE_ALL_DN (421)	UV-CMV_UNIQUE_HCMV_6HRS_DN (82)	other	421	82	34	27.4452	ADORA2B;ARL4C;AURKA;C14ORF132;C16ORF51;C6ORF111;CDC25B;CDC42EP3;CDKN1B;COL13A1;COLEC10;CRSP9;CSTF1;DUSP10;DYRK2;EMG1;ETFB;FGF7;GPRC5A;HOXA9;KLF7;LRRC17;MGMT;MYC;NR1D2;NR1H3;PIK3R4;RANBP6;RRS1;RUNX1;SMAD3;ZF;ZNF205;ZNF217
PASSERINI_PROLIFERATION (64)	SHEPARD_NEG_REG_OF_CELL_PROLIFERATION (116)	other	64	116	22	27.4197	ADAMTS8;BAP1;BCL2;CDKN1A;CDKN1B;CDKN1C;CDKN2A;CDKN2C;CUL1;CUL4A;ETS1;IGFBP7;IL1A;IL6;KLF4;NF2;PLG;PMP22;PPM1D;PRKRA;TOB1;VHL
CHIARETTI_T_ALL (259)	LEE_TCELLS2_UP (1141)	other	259	1141	84	27.3608	ANXA1;AQP3;ARHGEF10;ATP9A;BCL11A;BCL6;BIRC3;BUB1B;CD1A;CD1B;CD200;CD44;CD52;CD69;CD8A;CDC7;CDKN2C;CEBPB;CHI3L2;CLIC4;CSDA;DNTT;DUSP2;DUSP6;EMP3;ETS2;FXYD2;GCH1;GOLGA8A;GUCY1A3;HES1;HIST1H4C;HIST2H2AA///LOC653;HOXA9;HPGD;ID2///ID2B;ID3;IDS;IFI44L;IGJ;IL4R;IL7R;ISG20;ITGA6;ITM2A;KBTBD11;KLRB1;LRMP;LYN;MAL;MELK;MX1;MYC;PALLD;PCDH9;PPP1R16B;PRG1;PRKCA;RAB6IP1;RGS1;RUNX3;S100A4;SELL;SERPINE2;SFPQ;SKAP…
CMV_HCMV_TIMECOURSE_ALL_UP (470)	REOVIRUS_HEK293_UP (237)	other	470	237	54	27.2117	AKAP10;ATF3;BTG3;CCL5;CD2AP;CDC27;CEBPG;CREM;CXCL2;DNAJB6;DNAJB9;DUSP8;EGR3;EYA4;FXR1;GNA13;HIST2H2AA3;IFIT3;IRF7;ISG15;ISG20;KPNA5;LOC56902;MX2;NECAP1;NR4A2;NUPL1;OAS1;OAS2;OASL;OTUD3;PDE4D;PLSCR1;PMAIP1;PML;PPAT;PPM1A;PRPF4B;RAB5A;RCHY1;RLF;RSAD2;SAMHD1;SNRK;TAC1;TAF1A;TAF5;THUMPD1;TIAL1;TRIM21;WASL;ZC3HAV1;ZNF238;ZNF264
FLECHNER_KIDNEY_TRANSPLANT_REJECTION_DN (550)	LI_FETAL_VS_WT_KIDNEY_UP (180)	rep	550	180	51	27.1892	ACOT2///ACOT1///;ACSM3;AKR1C3;ALDH4A1;ALDH6A1;ANK3;APOM;BRP44;CA12;CD2AP;CDH1;CDKN1C;CDS1;CRYAB;CRYZ;CYB5A;DAB2;DST;DSTN;ENPEP;FAM3C;FGF9;FPGT;FUCA1;GLUD2;HPN;HRSP12;IMPA2;ITM2B;KDR;MAF;OXCT1;PDE8A;PDZRN3;PEX7;PGRMC2;PLS3;PODXL;PRNP;RBPMS;SC4MOL;SCP2;SEPHS2;SLC37A4;SMPDL3A;TEK;TMED5;TOB1;TRIM2;VEGF;ZNF124
PENG_LEUCINE_DN (180)	TARTE_PLASMA_BLASTIC (310)	other	180	310	41	27.1536	BYSL;CCNA2;CCNB1;CCT2;CCT4;CCT5;CCT6A;CDC20;CSE1L;CYCS;DHCR24;EBP;EIF5;ETF1;FASN;FDPS;GART;GSPT1;HPRT1;HSPA4;HSPE1;KIAA0179;LDHB;MRPL12;MRPL3;MTHFD1;NP;PAPOLA;PGK1;PSMA5;PSMD14;PSME4;TCEB1;TCP1;TDG;TFRC;TIMM17A;TOP1;TRIP13;TUBA1;VDAC1
LI_FETAL_VS_WT_KIDNEY_DN (162)	SERUM_FIBROBLAST_CELLCYCLE (138)	other	162	138	30	27.0937	AURKA;CCNB2;CDC2;CDC25C;CDKN3;CENPF;CKS1B;CKS2;DLG7;EZH2;FEN1;ILF2;KIAA0101;KIAA1794;KIF23;KIFC1;LMNB1;MAD2L1;MCM6;MELK;PCNA;PRIM1;PRIM2A;PTTG1;RRM1;SMC4;SPAG5;TOP2A;TPX2;TRIP13
ALZHEIMERS_DISEASE_DN (1121)	STEMCELL_NEURAL_UP (1838)	rep	1121	1838	276	26.9121	ABCE1;ACP1;ACTR2;ADH5;ADK;AKAP12;ANAPC13;AP3S1;APEX1;APRIN;ARCN1;ARF4;ARIH2;ARL1;ARPC5;ASAH1;ASF1A;ASH2L;ASNA1;ATP5A1;ATP5C1;ATP5J;ATP5O;ATP6AP1;ATP6AP2;ATP6V1C1;ATP6V1F;ATP6V1H;ATXN10;AZIN1;BCAP29;BCAS2;BET1;BLZF1;C11ORF58;C17ORF25;C2ORF4;C3ORF28;C7ORF28B;C9ORF16;CAB39;CACYBP;CAND1;CAP1;CCDC6;CCT3;CCT4;CCT5;CDC5L;CDH10;CKS2;CNOT7;COL5A2;COPS4;COPS5;COPS7A;CRI1;CRNKL1;CRYZ;CS;CSE1L;CSNK2A1;CSPG3;…
UVB_SCC_DN (106)	UVC_XPCS_4HR_DN (242)	other	106	242	31	26.8675	ARHGEF7;BAZ2B;CDYL;CENPA;CHD1;CNOT2;CNOT4;CYR61;DDEF2;DYRK1A;EIF2C2;EXT1;FOXJ3;HEG1;KIF2A;KLF7;LOC220594;MARK3;MTF2;MYC;MYST3;NAV3;NUP153;PHF3;PRKCBP1;RAPGEF2;RBPSUH;SCHIP1;TIPARP;TLK1;TLK2
FLECHNER_KIDNEY_TRANSPLANT_REJECTION_UP (87)	WIELAND_HEPATITIS_B_INDUCED (106)	other	87	106	23	26.7725	C1QB;CCL5;CD3D;CD48;CD53;CXCR4;FCER1G;GBP2;GZMA;HLA-F;IFI30;IL10RA;ISG20;LAPTM5;RAB27A;RAB31;RAC2;STAT1;TRBV19///TRBC1;TYROBP;UBE2L6;VSIG4;WARS
CANCER_UNDIFFERENTIATED_META_UP (69)	LI_FETAL_VS_WT_KIDNEY_DN (162)	rep	69	162	24	26.6219	CDC2;CDC20;CDKN3;CKS1B;CKS2;DLG7;EZH2;GARS;H2AFZ;ILF2;KIAA0101;KIF14;KIF23;KIF2C;MAD2L1;MCM2;MCM6;MELK;MTHFD2;NME1;PCNA;SLC16A1;TOP2A;TRIP13
CARIES_PULP_UP (212)	HOHENKIRK_MONOCYTE_DEND_DN (122)	rep	212	122	31	26.6076	ANPEP;C3;C3AR1;C5AR1;CCR2;CD14;CD37;CD44;CHI3L1;CLEC2B;CSF1R;CXCL5;CYBB;EVI2A;FCER1G;FCN1;FGL2;FYB;IER3;IL1B;IL8;KYNU;MMP9;PBEF1;PLAUR;PSCDBP;S100A8;S100A9;SERPINA1;SOD2;TNFRSF1B
DOX_RESIST_GASTRIC_UP (44)	LEE_TCELLS3_UP (106)	other	44	106	19	26.4298	ATAD2;BUB1;CDC2;CDKN3;CENPA;DCC1;GINS1;HMMR;KIAA0101;KIAA1794;MCM4;MKI67;NCAPG;OIP5;PBK;PRC1;RRM2;TOP2A;TYMS
NAKAJIMA_MCS_UP (100)	YANG_OSTECLASTS_SIG (47)	other	100	47	19	26.2694	CCL11;CCL2;CCL22;CCL3;CCL4;CCL5;CCL7;CCR1;CCR2;CCR3;CCR4;CCR6;CSF1R;CX3CL1;CX3CR1;CXCL5;CXCR3;CXCR4;PF4
HOFFMANN_BIVSBII_BI_TABLE2 (254)	SERUM_FIBROBLAST_CELLCYCLE (138)	other	254	138	34	26.237	ANLN;ANP32E;AURKA;BUB1;CASP3;CCDC99;CCNA2;CCNB2;CDC25C;CDCA5;CDKN3;CENPA;CKS1B;CKS2;DLG7;FEN1;H2AFX;HELLS;HMMR;KIF23;KIFC1;MCM6;MELK;NCAPH;RRM1;RRM2;SMC4;TOP2A;TRIP13;TUBA1;TUBB;TUBB2C;UBE2C;UBE2T
BRCA_ER_NEG (929)	FLECHNER_KIDNEY_TRANSPLANT_REJECTION_UP (87)	other	929	87	44	26.1855	AIF1;C1QB;CCL5;CD14;CD2;CD3D;CD48;CD52;CD53;CORO1A;CSTA;CUGBP2;CXCR4;DOCK2;ECGF1;FCGR1A;GAPDH;GBP2;GMFG;GZMA;HCLS1;HLA-F;IFI30;IL10RA;INPP5D;ISG20;ITGB2;KIAA0922;LAPTM5;LCP1;LGALS9;MMP9;PIM2;PTPRC;RASSF2;RGS10;S100A8;SFN;SLA;STAT1;TNFRSF1B;TYROBP;VSIG4;WARS
ALZHEIMERS_DISEASE_DN (1121)	MOOTHA_VOXPHOS (87)	other	1121	87	47	26.1857	ATP5B;ATP5C1;ATP5E;ATP5F1;ATP5G3;ATP5H;ATP5J;ATP5L;ATP5O;CNOT7;COX11;COX4I1;COX5A;COX5B;COX6A1;COX6C;COX7A2;COX7A2L;COX7B;COX7C;CYC1;CYCS;NDUFA10;NDUFA2;NDUFA3;NDUFA4;NDUFA5;NDUFA7;NDUFA8;NDUFAB1;NDUFB1;NDUFB2;NDUFB3;NDUFB4;NDUFB5;NDUFB8;NDUFC2;NDUFS2;NDUFS3;NDUFS4;NGFRAP1;SDHA;SDHB;SDHD;UQCR;UQCRC2;UQCRH
PENG_GLUTAMINE_DN (313)	TARTE_PLASMA_BLASTIC (310)	other	313	310	50	26.0624	ATP1B3;BYSL;CCNB1;CCT2;CCT5;CCT6A;CDC20;CLIC1;CSE1L;CTPS;CYCS;DHCR24;EBNA1BP2;EBP;EIF5;EWSR1;FASN;FDFT1;GSPT1;HPRT1;HSPA4;HSPE1;IFI30;KIAA0179;LDHB;LMNB1;MRPL12;MRPL23;MRPL3;MTHFD1;NME1;NP;PAICS;PFKP;PHB;PPIF;PSME4;SLC19A1;SNRPB2;SNRPF;TCEB1;TCP1;TDG;TFRC;TIMM17A;TOP1;TRIP13;TUBA1;TUBG1;VDAC1
DIAB_NEPH_DN (374)	POD1_KO_DN (724)	other	374	724	80	26.0579	ADM;ANKRD15;ANXA1;ARHGAP5;ARID5B;CALM2;CAST;CBLB;CD47;CDC14A;CDC42EP3;CDKN1C;CFLAR;CITED2;CLIC5;COL4A3;COL4A4;CRIM1;CTDSPL;CTGF;DDN;DSCR1;FRY;FYN;GAB2;GADD45A;GALC;GMDS;GRK5;GULP1;GYG1;HSPA12A;HTRA1;IRS1;ITGB5;KBTBD11;KIF5B;LASS6;MAGI2;MGAT5;MTSS1;MYO1B;MYO1E;NEBL;NEDD9;OPTN;OSMR;PALLD;PDE4B;PLCE1;PLEKHC1;PLOD2;PTGER4;PTPRO;RNF11;SACM1L;SCHIP1;SDC2;SEMA5A;SEPT11;SERINC5;SLK;SSBP2;ST3GAL6;STAT1;SY…
GAY_YY1_DN (280)	IDX_TSA_UP_CLUSTER3 (90)	other	280	90	30	25.9452	AURKA;BIRC5;BUB1;CCNB1;CCNB2;CDC6;FEN1;HELLS;HMGB2;INCENP;KIF11;KIF20A;KIF22;KIF2C;MAD2L1;MCM3;MCM4;MCM5;MCM7;MKI67;NASP;PLK1;POLA1;PRC1;RACGAP1;RAD51AP1;SMC2;TACC3;TRIP13;TTK
CREB_BRAIN_8WKS_UP (78)	DFOSB_BRAIN_2WKS_UP (39)	other	78	39	17	25.932	ADARB1;BDNF;CADPS;CTGF;ELAVL2;MEF2C;MFSD4;MGST3;MOBP;NOV;OLFM1;PFTK1;SERPINI1;STMN1;STMN2;SYT2;TBR1
AGEING_BRAIN_DN (122)	ALZHEIMERS_DISEASE_DN (1121)	other	122	1121	55	25.797	ATP2A2;ATP2B2;ATP5A1;ATP6V1A;ATP6V1G2;ATP6V1H;AZIN1;BCL11A;CACNB2;CALM3;CAMK2A;CAP2;CDC40;CDK5R1;DNM1L;DYNC1I1;ETS2;FGF13;GABRB3;GAD1;GORASP2;GRIA1;GRIN2A;HCCS;HTR2A;ITM2B;ITPKA;KIF1B;MAP2K4;MAPK1;MAPK9;MEF2C;NRXN1;OGT;PCMT1;PDE4D;PITPNA;PRKCB1;RAB3A;RAB6A;RANBP9;RGS4;SFPQ;SLC1A1;SST;STCH;SYN2;TAGLN3;THY1;TIMM17A;TNFRSF21;TPBG;UBE2M;UROS;YWHAZ
LI_FETAL_VS_WT_KIDNEY_DN (162)	TARTE_PLASMA_BLASTIC (310)	other	162	310	38	25.5072	ASNS;BOP1///LOC653119;CCND2;CDC2;CDC20;CDKN3;CHAF1A;CKS1B;CKS2;DLG7;ESPL1;EZH2;GARS;KIAA0101;KIF11;KIF14;KIF23;KIF2C;KIFC1;KPNA2///MGC40489/;LMNB1;MAD2L1;MKI67;MTHFD2;NASP;NME1;PCNA;PFKP;PLK4;PRIM1;RRM1;SLC16A1;TOP2A;TOPBP1;TRIP13;TTK;UCK2;YARS
ROSS_CBF (82)	VERHAAK_AML_NPM1_MUT_VS_WT_DN (258)	other	82	258	28	25.4044	BAALC;BAIAP3;CACNA2D2;CAV1;CD34;CIITA;CLEC5A;DEPDC6;EGFL7;HLA-DPA1;HLA-DPB1;IL5RA;ISG20;MAN1A1;MN1;MYH11;NARFL;PGDS;PMAIP1;POU4F1;PRAME;ROBO1;RUNX1T1;SPARC;STK32B;SYNGR1;TPSAB1;TRH
UVB_SCC_DN (106)	UVC_TTD_4HR_DN (299)	other	106	299	32	25.3715	ARHGEF7;ATP13A3;BAZ2B;CASP8;CDYL;CENPA;CHD1;CNOT2;CNOT4;DDEF2;DYRK1A;E2F3;EXT1;FOXJ3;FOXO3A;HEG1;ID1;KIF2A;KLF7;LOC220594;MTF2;MYST3;NUP153;PHF3;PRKCBP1;RAPGEF2;RBPSUH;SCHIP1;SPOP;TLK1;TLK2;TRAM2
HSC_HSCANDPROGENITORS_FETAL (610)	STEMCELL_HEMATOPOIETIC_UP (1452)	other	610	1452	154	25.2121	ACADL;ACOT1;AGR2;ARHGEF2;ARHGEF5;ARMCX2;AVPI1;C11ORF60;C1ORF2;C1ORF86;CBFA2T2;CHCHD6;CHD8;CPEB1;CREM;CTBP2;CWF19L1;DHX30;DICER1;DLG3;DNAJC1;DNM1L;DUSP12;ECGF1;EFNA1;ELOVL6;EPRS;ERGIC1;F2RL3;FASN;FBXO21;FBXW11;FKBP11;FKBP1A;FKBP3;FLT3;FNBP4;FRAP1;FUT8;GATA2;GCAT;GEMIN5;GJA1;GLB1L;GPR56;GRLF1;GSTK1;GUCA2A;HINT2;HMOX2;HOXA9;HS1BP3;HSD3B7;HSPA4;IL11RA;IL12RB1;ILVBL;IPO4;IRAK1;ITGA6;ITGB4;JOSD3;KIAA06…
HSC_HSCANDPROGENITORS_SHARED (610)	STEMCELL_HEMATOPOIETIC_UP (1452)	other	610	1452	154	25.2147	ACADL;ACOT1;AGR2;ARHGEF2;ARHGEF5;ARMCX2;AVPI1;C11ORF60;C1ORF2;C1ORF86;CBFA2T2;CHCHD6;CHD8;CPEB1;CREM;CTBP2;CWF19L1;DHX30;DICER1;DLG3;DNAJC1;DNM1L;DUSP12;ECGF1;EFNA1;ELOVL6;EPRS;ERGIC1;F2RL3;FASN;FBXO21;FBXW11;FKBP11;FKBP1A;FKBP3;FLT3;FNBP4;FRAP1;FUT8;GATA2;GCAT;GEMIN5;GJA1;GLB1L;GPR56;GRLF1;GSTK1;GUCA2A;HINT2;HMOX2;HOXA9;HS1BP3;HSD3B7;HSPA4;IL11RA;IL12RB1;ILVBL;IPO4;IRAK1;ITGA6;ITGB4;JOSD3;KIAA06…
HOFFMANN_BIVSBII_BI_TABLE2 (254)	LE_MYELIN_UP (105)	other	254	105	30	24.9753	2810417H13RIK;AURKA;BUB1;C330027C09RIK;CCNA2;CCNB1-RS1///CCNB1;CCNB2;CDC20;CDC2A;CKS1B;CKS2;ECT2;H2AFX;HMGB2///LOC678110;INCENP;KIF20A;KIF22;KIF23;KPNA2///LOC670551;MKI67///LOC638774;NT5DC2;NUSAP1;PLK4;RAD51;RBL1;RRM1;RRM2;SMC2;TOP2A;UBE2T
ROSS_FAB_M7 (69)	YAGI_AML_PROG_FAB (195)	other	69	195	24	24.6434	ALDH1A1;CD164;DLC1;DRAP1;GATA2;GJA4;GP1BA;GP1BB///SEPT5;ITGA2B;KEL;LAPTM4B;MYL4;NET1;PCCB;PDCD10;PLOD2;PRKCBP1;PROS1;RHAG;RYR3;SERPINI1;SQLE;TIMP3;TPM1
BASSO_REGULATORY_HUBS (143)	PENG_RAPAMYCIN_DN (229)	other	143	229	32	24.5921	AHSA1;ASNS;BYSL;CSE1L;CTPS;CYC1;CYCS;EBNA1BP2;EEF1E1;EIF4G1;HSPA9B;HSPC111;HSPE1;MRPL12;MRPS12;NME1;POLR2F;PRDX3;PSMB5;PSMD14;RPS26;S100A4;SLC39A14;SLC7A5;SSBP1;TCP1;TIMM17A;TOMM40;TRIP13;TUBG1;UCHL1;WDR18
HSC_HSCANDPROGENITORS_ADULT (624)	STEMCELL_HEMATOPOIETIC_UP (1452)	other	624	1452	155	24.5774	ACADL;ACOT1;AGR2;ARHGEF2;ARHGEF5;ARMCX2;AVPI1;C11ORF60;C1ORF2;C1ORF86;CBFA2T2;CHCHD6;CHD8;CPEB1;CREM;CTBP2;CWF19L1;DHX30;DICER1;DLG3;DNAJC1;DNM1L;DUSP12;ECGF1;EFNA1;ELOVL6;ENPP1;EPRS;ERGIC1;F2RL3;FASN;FBXO21;FBXW11;FKBP11;FKBP1A;FKBP3;FLT3;FNBP4;FRAP1;FUT8;GATA2;GCAT;GEMIN5;GJA1;GLB1L;GPR56;GRLF1;GSTK1;GUCA2A;HINT2;HMOX2;HOXA9;HS1BP3;HSD3B7;HSPA4;IL11RA;IL12RB1;ILVBL;IPO4;IRAK1;ITGA6;ITGB4;JOSD3;…
CMV-UV_HCMV_6HRS_UP (121)	CMV_ALL_UP (94)	other	121	94	23	24.5219	BRCA2;CCL5;GCH1;GTF2B;IFI27;IL11;IL6;INDO;MSX1;MX1;MX2;NFKBIA;NP;NR4A1;NR4A3;OAS1;OAS2;PLA2G4A;RIPK1;SLC7A5;TNFAIP3;TRIM21;UBE2S
CHIARETTI_T_ALL_DIFF (282)	VERHAAK_AML_NPM1_MUT_VS_WT_DN (258)	other	282	258	43	24.5047	ABCB1;ALAS2;ATP9A;CCND2;CD2;CD200;CD69;DNTT;FGFR1;FHL1;H1F0;HBG1///HBG2;HOP;HPGD;IFI44;IFI44L;IGFBP7;ISG20;ITGA6;ITM2A;KRT1;LMO4;MDFIC;MEF2A;MN1;MPO;MX1;PMAIP1;PPP1R16B;PTGER4;RGS1;RUNX3;SERPINE2;SPON1;ST18;TFPI;TRA@;TRA@///TRD@;TRBV21-1///TRBV19;TRH;TRIB2;UGCG;WASF1
HOFFMANN_BIVSBII_BI_TABLE2 (254)	YU_CMYC_UP (43)	other	254	43	22	24.4114	2410015N17RIK;2810417H13RIK;ANLN;AURKA;BRCA2;BUB1;CCNB1-RS1///CCNB1;CCNB2;CDC2A;CDKN3;CKS1B;CKS2;E2F8;ECT2;HMGB2///LOC678110;KIF20A;KPNA2///LOC670551;MKI67///LOC638774;RACGAP1;RRM1;TOP2A;UBE2S
BLEO_HUMAN_LYMPH_HIGH_24HRS_UP (93)	MMS_HUMAN_LYMPH_HIGH_24HRS_UP (19)	other	93	19	14	24.3343	ACTA2;ANXA4;BTG1;BTG2;CDKN1A;DDB2;FAS;FDXR;GDF15;LAPTM5;PLXNB2;TNFSF7;TNFSF9;TRIM22
CMV-UV_HCMV_6HRS_UP (121)	CMV_HCMV_TIMECOURSE_12HRS_UP (26)	other	121	26	16	24.2569	CCL5;CH25H;IFIT3;IL6;IRF7;ISG20;MX1;MX2;NR4A3;OAS1;OAS2;OASL;RARRES3;RRAD;RSAD2;TNFSF10
STEMCELL_EMBRYONIC_UP (1343)	TARTE_PLASMA_BLASTIC (310)	other	1343	310	96	24.2529	ABCE1;ACTA2;AHCY;APPBP1;ASNS;ATP5F1;ATP5J;ATP5O;C10ORF7;CCNB1;CCNE1;CCNF;CCT4;CCT5;CCT6A;CDC2;CDC20;CDC6;CDKN1A;CHAF1A;CKS1B;CKS2;COPS5;CSE1L;CTPS;DLG7;DTYMK;EBNA1BP2;EED;EIF2S1;EIF3S10;ETF1;FDPS;FH;GALNT3;GARS;GCLM;GLDC;GNB1;GNL2;GSPT1;HNRPC;HSPA4;HSPE1;ITGB1;JTV1;KIF2A;KIF2C;LDLR;MAD2L1;MAPK6;MCM3;MRPL3;MTHFD2;MYO5A;NASP;NDUFS1;NEK2;ORC1L;PDLIM1;PGK1;PLK4;PPP1R2;PSMA1;PSMA2;PSMA3;PSMA5;PSMB2;PS…
IFNA_HCMV_6HRS_UP (53)	REOVIRUS_HEK293_UP (237)	other	53	237	23	24.2146	BST2;IFI27;IFI44L;IFIT3;IFIT5;IRF7;ISG15;ISG20;MX2;NMI;OAS1;OAS2;OASL;PLSCR1;PML;PSMB9;RSAD2;SAMHD1;STAT1;TDRD7;TRIM21;TRIM22;UBE2L6
UVB_SCC_DN (106)	UVC_TTD_ALL_DN (360)	other	106	360	33	24.1134	ARHGEF7;ATP13A3;BAZ2B;CASP8;CDYL;CENPA;CHD1;CNOT2;CNOT4;DDEF2;DYRK1A;E2F3;EXT1;FOXJ3;FOXO3A;HEG1;ID1;KIF2A;KLF7;LOC220594;MTF2;MYC;MYST3;NUP153;PHF3;PRKCBP1;RAPGEF2;RBPSUH;SCHIP1;SPOP;TLK1;TLK2;TRAM2
BENNETT_SLE_UP (30)	IFNA_HCMV_6HRS_UP (53)	other	30	53	14	24.0459	BIRC4BP;IFI44L;IFIT3;IRF7;ISG15;MX1;MX2;OAS1;OAS2;OASL;PLSCR1;STAT1;TDRD7;TNFSF10
IDX_TSA_UP_CLUSTER3 (90)	LEE_TCELLS2_UP (1141)	other	90	1141	46	23.9089	AURKA;BIRC5;BUB1;CCNB1;CCNB2;CDC2;CDC45L;CDC6;CDCA7;CDCA8;CKS1B;CKS2;DLG7;DTL;E2F8;EZH2;FEN1;FIGNL1;HELLS;HMGB2;ILF2;KIAA0101;KIF11;KIF20A;KIF2C;KIF4A;MAD2L1;MCM10;MCM2;MCM4;MCM7;MKI67;NCAPH;NUSAP1;PRC1;PRIM1;RACGAP1;RAD51AP1;RFC5;RRM2;SMC2;TOPBP1;TRIP13;TTK;TYMS;USP1
HINATA_NFKB_UP (111)	LINDSTEDT_DEND_8H_VS_48H_UP (66)	other	111	66	20	23.8837	CCL2;CCL20;CCL5;CSF2;CXCL1;CXCL10;CXCL11;CXCL2;EDN1;GBP1;ICAM1;IL1B;IL1RN;IL6;IL7R;IL8;PLAT;SOD2;TNC;TNF
UVB_SCC_DN (106)	UVC_XPCS_ALL_DN (478)	other	106	478	36	23.7095	ARHGEF7;ATP13A3;BAZ2B;CDYL;CENPA;CHD1;CNOT2;CNOT4;CYR61;DDEF2;DYRK1A;EIF2C2;EXT1;FOXJ3;HEG1;ID1;KIF2A;KLF7;LOC220594;MARK3;MTF2;MYC;MYST3;NAV3;NUP153;PHF3;PMM2;PRKCBP1;RAPGEF2;RBPSUH;SCHIP1;SLK;TIPARP;TLK1;TLK2;TRAM2
CANCER_UNDIFFERENTIATED_META_UP (69)	IDX_TSA_UP_CLUSTER3 (90)	other	69	90	19	23.5251	BIRC5;CCNB1;CDC2;CDC20;CDC6;CKS1B;CKS2;DLG7;EZH2;GAS6;HMGB2;ILF2;KIAA0101;KIF2C;MAD2L1;MCM2;MCM3;NCAPH;TRIP13
IDX_TSA_UP_CLUSTER3 (90)	LI_FETAL_VS_WT_KIDNEY_DN (162)	other	90	162	24	23.5124	AURKA;BRCA1;CCNB2;CDC2;CDC20;CKS1B;CKS2;DLG7;EZH2;FEN1;ILF2;KIAA0101;KIF11;KIF2C;MAD2L1;MCM2;MKI67;NASP;PRIM1;RFC5;RRM1;TOPBP1;TRIP13;TTK
BRENTANI_CELL_ADHESION (95)	TGFBETA_ALL_UP (80)	other	95	80	20	23.4586	ARHGAP1;CD44;CDH6;FN1;ICAM1;ITGA3;ITGA4;ITGA5;ITGB2;ITGB3;ITGB5;ITGB8;JUP;MMP1;MMP11;NEO1;RAC1;TIMP1;TNC;ZYX
LEE_TCELLS3_UP (106)	P21_P53_ANY_DN (49)	rep	106	49	18	23.4003	ASPM;ATAD2;AURKA;BUB1;CDC2;CEP55;DLG7;KIAA1794;MCM2;MCM4;MKI67;NCAPG;PBK;PRC1;TTK;TYMS;UBE2C;UBE2T
CISPLATIN_PROBCELL_UP (17)	METHOTREXATE_PROBCELL_UP (18)	other	17	18	10	23.3949	ABI1;ABLIM1;CDKN1A;EI24;LPIN1;MALAT1;MDM2;TOB1;TP53INP1;TXNIP
BYSTRYKH_HSC_BRAIN_CIS_GLOCUS (71)	CHESLER_BRAIN_HIGHEST_VARIANCE_GENES (45)	other	71	45	16	23.2656	1110008H02RIK;2210010A19RIK;4833420G17RIK;5730589K01RIK;9430098E02RIK;ACAA1A;ALAD;C330011F01RIK///64;CPSF2;GNB1;KCNJ9;MTIF2;PRDX2;SC5DL;THUMPD1;VPS52///LOC631721
BRCA_ER_NEG (929)	TARTE_PLASMA_BLASTIC (310)	other	929	310	78	23.1908	ACOT7;AIM1;ASNS;ATP1B3;BYSL;C10ORF7;CASP1;CCNA2;CCT4;CCT5;CD180;CD52;CDC2;CDC20;CDC25B;CENPA;CHAF1A;CKS1B;CORO1A;CTPS;DDX39;DLG7;EED;EZH2;FLNA;FOXM1;GALNT3;GARS;GCLM;GGH;GIT2;GLIPR1;GPI;GZMB;IDH2;IFI30;IL2RB;KIAA0179;KIF11;KIF14;KIF2C;KIFC1;KYNU;LDHB;MAD2L1;MAPK6;MSN;MTHFD2;NASP;NDUFA9;NEK2;NP;PFKP;PGK1;PSMB2;PSME4;RFC4;S100A10;SELL;SLA;SNRPG;SOD2;SSR1;STIL;TMSB10;TOPBP1;TRIP13;TTK;TXN;TYMS;UBE2C…
SANA_IFNG_ENDOTHELIAL_UP (75)	WIELAND_HEPATITIS_B_INDUCED (106)	other	75	106	20	23.0647	APOL3;CD74;CXCL10;CXCL11;CXCL9;GBP1;HLA-A;HLA-B;HLA-C;HLA-DMB;HLA-DPA1;HLA-DQB1;HLA-DRB1;HLA-E;LAP3;RARRES3;STAT1;TRIM22;UBE2L6;WARS
ALZHEIMERS_DISEASE_DN (1121)	FLECHNER_KIDNEY_TRANSPLANT_WELL_UP (565)	rep	1121	565	122	23.0542	ABAT;ACSL3;ACTN1;ACTR2;ADH5;ALG8;ANK3;AP3S1;APLP2;ARF4;ARPC5;ASF1A;ATP2A2;ATP6V1A;AUH;AZIN1;BNIP3;C11ORF58;C1ORF41;C5ORF13;CCNG2;CCT2;CDH11;CLASP2;CLDN10;COPA;COPS5;CRYM;CRYZ;CXX1;CYCS;DDOST;DDX5;DLD;DNAJA1;DYNC1I2;DYNLL1;DYNLT3;EPS15;FECH;FHL1;GALC;GBAS;GCH1;GLRX;GLS;GOT1;GSTO1;H2AFV;HADH;HBB;HLA-G;HMGN4;HNRPC;HNRPDL;HNRPK;HNRPR;HSPA5;HSPA8;LEREPO4;MAOA;MDH1;MTMR4;NARS;NDUFA5;NNT;NPTN;NRIP1;NUP1…
CARIES_PULP_UP (212)	WIELAND_HEPATITIS_B_INDUCED (106)	other	212	106	27	22.9399	ARHGDIB;C1QB;C3AR1;CCL5;CD48;CD53;CD74;CECR1;CTSB;CTSC;CXCR4;FCER1G;FGL2;GPNMB;HLA-DQB1;HLA-DRA;IFI30;IL10RA;LAPTM5;PLAC8;PRG1;RAB31;RAC2;SOD2;TYROBP;UCP2;WARS
4NQO_ESR_WS_UNREG (36)	UV_ESR_WS_UNREG (11)	other	36	11	10	22.891	ARPC1B;HGF;HLA-DQA1;LCK;NDRG1;RHOB;SOX7;TAF1C;TP53I11;ZNF507
BRCA_ER_NEG (929)	CARIES_PULP_HIGH_UP (96)	other	929	96	43	22.8701	ADAMDEC1;BCL2A1;BIRC3;C3;CCL18;CCL2;CCL3;CCL5;CD14;CD53;CD74;CHI3L1;CHI3L2;CORO1A;CRLF1;CXCL1;GPNMB;GZMB;HLA-DQB1;IFI30;IL1B;IL8;ITGB2;KIAA0746;KYNU;LAPTM5;LCP1;MMP1;MMP9;NCF2;ORM1;PBEF1;PLA2G7;POU2AF1;PRG1;PTPRC;S100A8;S100A9;SELE;SOD2;TNFRSF21;TYROBP;UBD
BYSTRYKH_HSC_CIS_GLOCUS (145)	CHESLER_BRAIN_CIS_GENES (80)	other	145	80	22	22.795	1110008H02RIK;2210010A19RIK;4833420G17RIK;9430098E02RIK;ALAD;ALDH9A1;C330011F01RIK///64;CCND2;CPSF2;GLO1;GNB1;H2-D1;MTIF2;PRDX2;PSMB6;SC5DL;SCOC;SPG21;SRP9;THUMPD1;USP38;VPS52///LOC631721
IDX_TSA_UP_CLUSTER3 (90)	ZHAN_MM_CD138_PR_VS_REST (49)	other	90	49	17	22.7687	AURKA;BIRC5;CCNB1;CCNB2;CDC2;DLG7;E2F8;EZH2;KIAA0101;MCM10;NUSAP1;PRC1;RACGAP1;RRM2;TRIP13;TTK;TYMS
LE_MYELIN_UP (105)	YU_CMYC_UP (43)	other	105	43	17	22.7139	2810417H13RIK;AURKA;BIRC5;BUB1;CCNB1-RS1///CCNB1;CCNB2;CDC2A;CKS1B;CKS2;ECT2;HMGB2///LOC678110;KIF20A;KPNA2///LOC670551;MKI67///LOC638774;PLK1;RRM1;TOP2A
HOHENKIRK_MONOCYTE_DEND_DN (122)	RUTELLA_HEMATOGFSNDCS_DIFF (661)	other	122	661	42	22.6991	AKR1C1;BCAT1;C3AR1;C5AR1;CD14;CD163;CES1;CHI3L1;CXCL3;CXCL5;CYBB;DUSP6;EMP1;FBP1;FCN1;FYB;GLA;GSR;IL1B;IL1R2;ITGAL;ITPR1;KYNU;LTA4H;MARCKSL1;ME1;MMP9;NCOA4;NUP214;PLSCR1;PPIF;RAB3GAP1;S100A12;S100A9;SDC2;SERPINF1;SLC1A3;SOD2;TLR1;TROVE2;TSC22D1;TUBA1
CMV_HCMV_TIMECOURSE_12HRS_UP (26)	IFNA_HCMV_6HRS_UP (53)	other	26	53	13	22.6739	GBP2;IFIT3;IRF7;ISG15;ISG20;MX1;MX2;OAS1;OAS2;OASL;RARRES3;RSAD2;TNFSF10
ESR_FIBROBLAST_UP (51)	UV_ESR_OLD_UNREG (19)	other	51	19	12	22.6601	AP3B2;BNIP3L;EIF3S6IP;FLOT1;GALNT2;GLRX;HGF;HLA-DQA1;RHOB;TAF1C;TP53I11;TPR
BOQUEST_CD31PLUS_VS_CD31MINUS_UP (660)	CARIES_PULP_UP (212)	other	660	212	54	22.5764	ANGPTL2;APOC1;APOE;ARHGDIB;C10ORF10;CCL2;CD14;CD44;CD74;CD93;CFD;CFI;CHI3L1;CHL1;CLEC2B;COL15A1;CPVL;CRLF1;CSF2RB;CTSH;CXCL1;DARC;FGL2;G0S2;GPNMB;HLA-DQA1;HLA-DQB1;HLA-DRA;IL8;INHBA;KIAA0746;LAPTM5;LCP2;MGP;MMP1;PECAM1;PHLDA1;PRG1;PTGER4;RGS2;RNASE1;SELE;SERPINA3;SERPINE2;SLC1A4;SLC7A11;SOCS3;SOD2;TNFAIP3;TNFAIP6;TNFRSF1B;TRIB1;VCAM1;WARS
DIAB_NEPH_DN (374)	UVB_NHEK3_ALL (397)	other	374	397	56	22.4965	ADM;ANKRD15;ANXA1;ATP13A3;CEBPD;CITED2;CTGF;CTNNA1;CXADR;CYR61;DNAJA1;DUSP1;EPS15;EXOSC7;F3;FAT;GADD45A;GLUL;GTF2A2;HNRPA1;HSP90AA1;IFITM1;ISG15;ITGA3;ITGB5;KIAA0143;KIF5B;MME;MORC3;MTHFD2;OAS1;PAM;PBEF1;PCMT1;PFN2;PPP2CB;PRDX6;PSMA3;PSMA6;RAB21;RAD23B;SCRN1;SEMA3C;SEPT2;SET;SLK;STAT1;TIAL1;TLK1;TMED10;TOMM20;UBE2D2;UGCG;VEGF;WWP1;XPO1
AGEING_BRAIN_UP (209)	DIAB_NEPH_DN (374)	rep	209	374	42	22.3389	ADD3;ANKRD15;APOD;BMP7;CALD1;CAST;CEBPD;CREB3L2;CSPG2;CYP1B1;DPYSL3;ECM2;EXOSC7;FGFR2;GAB2;GJA1;GNE;HTRA1;ITGAV;LITAF;LRIG1;MRCL3;MTSS1;NDRG1;NEBL;NEK7;NTRK2;PALLD;PDLIM5;PLEKHC1;PLOD2;PODXL;PRDX6;SDC2;SEPT10;SERINC5;TLE4;TMED10;TMEM123;TOB1;UNG;VEGF
CMV-UV_HCMV_6HRS_UP (121)	CMV_8HRS_UP (32)	other	121	32	16	22.2865	BRCA2;CCL5;GCH1;GTF2B;IL6;INDO;MSX1;MX1;MX2;NR4A3;OAS1;OAS2;PLA2G4A;RIPK1;TNFAIP3;TRIM21
UVB_NHEK1_DN (270)	UVC_TTD-XPCS_COMMON_DN (144)	other	270	144	32	22.2618	APPBP2;ASXL1;ATP13A3;ATRX;BAZ1A;BAZ2B;C19ORF7;CENPA;CLASP1;CNOT4;DOCK4;E2F5;EDD1;FALZ;FAT;FNBP1L;GAPVD1;HEG1;ID1;KIF14;KIF2A;KLF7;LASS6;NAV3;NUP153;ORC2L;PIP5K3;SMAD3;TIPARP;VPS13B;ZHX2;ZNF638
DER_IFNB_UP (93)	RADAEVA_IFNA_UP (51)	other	93	51	17	22.1743	ADAR;BST2;EIF2AK2;HLA-B;HLA-E;IFI35;IFI44;IFI6;IFIT2;IFITM1;IRF1;ISG15;MX1;MX2;OAS1;PSME1;STAT1
HOFFMANN_BIVSBII_BI_TABLE2 (254)	LEE_TCELLS3_UP (106)	other	254	106	28	22.1679	AURKA;BUB1;CCNB1;CCNB2;CDCA3;CDKN3;CENPA;CKS2;DLG7;E2F8;HELLS;HMGB3;HMMR;KIF20A;KIF2C;MCM10;MELK;NEK2;NUSAP1;PRC1;RAG1;RRM2;TOP2A;TTK;TUBB;TUBB2C;UBE2C;UBE2T
CMV_8HRS_UP (32)	DER_IFNA_UP (66)	other	32	66	14	22.1002	GMPR;HLA-E;IFI6;IFITM1;IL6;IRF2;ISG15;MX1;MX2;OAS1;OAS2;PML;PSMB8;TRIM21
ADIP_DIFF_CLUSTER5 (39)	HOFFMANN_BIVSBII_BI_TABLE2 (254)	other	39	254	20	22.0761	ANLN;AURKB;BUB1;CCNA2;CCNB1;CDC20;CDC25C;H2AFX;HMMR;KIF20A;KIF22;MELK;NUSAP1;PRC1;RACGAP1;RANBP5;RRM1;STMN1;TK1;UBE2C
CMV_HCMV_TIMECOURSE_ALL_DN (421)	UVC_TTD_ALL_DN (360)	other	421	360	56	22.0622	ANKRD28;ARHGAP29;ARID5B;ARNT2;ATXN1;BHLHB2;BICD1;C6ORF111;CTGF;CXCL12;CXORF6;DLC1;DNMBP;DUSP1;EGFR;EXT1;F3;FGF2;FGF5;GALK2;GBE1;HNRPDL;IGF2BP3;ITSN2;KIAA0802;KIF23;KLF10;KLF7;KNTC2;MGLL;MID1;MNAT1;MYC;MYO1B;PAFAH1B1;PPAP2B;PRIM2A;RABGAP1L;RBM16;REV3L;RRAS2;RUNX1;SERPINB2;SERPINE1;SIPA1L1;SMAD3;SMAD7;SOCS5;STARD13;TLE4;TRAK1;TRIO;TSPAN5;UBL3;UGCG;VEGFC
IDX_TSA_UP_CLUSTER3 (90)	PRMT5_KD_UP (187)	other	90	187	24	22.0142	CCNB2;CDC20;CKS1B;CKS2;FIGNL1;HELLS;HMGB2;INCENP;KIF11;KIF20A;MCM2;MCM4;MKI67;NUP85;PRIM1;RACGAP1;RFC5;RRM1;SLBP;TACC3;TOPBP1;TRIP13;TTK;TYMS
LEE_TCELLS2_UP (1141)	ZHAN_MM_CD138_PR_VS_REST (49)	other	1141	49	33	21.9796	ASPM;AURKA;BIRC5;BUB1B;CCDC34;CCNB1;CCNB2;CDC2;CDCA1;DCC1;DLG7;E2F8;EZH2;FOXM1;KIAA0101;KIAA1794;KIF14;KPNA2///LOC643995;LOC652689///FAM72A;MCM10;NEK2;NUSAP1;PRC1;RACGAP1;RRM2;SPBC25;TOP2A;TRIP13;TTK;TYMS;UBE2C;UBE2T;ZWILCH
ADIP_DIFF_CLUSTER2 (41)	IDX_TSA_UP_CLUSTER1 (25)	other	41	25	12	21.9794	BAG3;CEBPD;CTGF;DNAJB4;ERRFI1;ETS2;ID3;IER3;IL6;PHLDA1;VEGF;WEE1
IFN_ALPHA_UP (40)	IFNA_HCMV_6HRS_UP (53)	other	40	53	14	21.9302	BST2;GMPR;IFIT3;ISG15;MX1;MX2;NMI;OAS1;OAS2;PML;STAT1;TRIM14;TRIM21;TRIM22
CMV_HCMV_TIMECOURSE_ALL_DN (421)	UVC_XPCS_ALL_DN (478)	other	421	478	64	21.9081	ACSL3;ANKMY2;ARHGAP29;BHLHB2;BICD1;C5ORF13;C6ORF111;CTGF;CXCL12;CXORF6;CYR61;DLC1;DNMBP;DOC1;EGFR;EXT1;F3;FGF2;FGF5;GBE1;HNRPDL;IGF2BP3;ITSN2;KIAA0241;KIAA0802;KIF11;KLF10;KLF6;KLF7;KNTC2;MGLL;MID1;MYC;MYO1B;NAV3;NMT2;NR2F2;PAFAH1B1;PAIP1;PRIM2A;PTX3;RBM16;REV3L;RRAS2;RUNX1;SERPINE1;SLC25A12;SLIT2;SMAD3;SOCS5;STARD13;TGFBR3;THBS2;TLE4;TRAK1;TRIM2;TRIO;TSC22D2;TSPAN5;UBL3;UGCG;VEGFC;VPS13B;WNT5A
FLECHNER_KIDNEY_TRANSPLANT_REJECTION_DN (550)	HSIAO_LIVER_SPECIFIC_GENES (250)	other	550	250	53	21.841	ABCC2;ACAA1;ACAA2;ACADSB;ACAT1;ACSM3;ALB;ALDH2;ALDH6A1;ALDOB;APOH;ASS1;AZGP1;BHMT;CAT;CYB5A;CYP4A11;CYP4F2;DAB2;DDT;DPYS;FABP1;FAH;FBP1;G6PC;GATM;GJB1;GSTA2;HMGCL;HNMT;HPD;HPN;HRSP12;KNG1;MUT;PCBD1;PCK1;PCK2;PGRMC1;PLG;RBP4;RGN;RNASE4;SC4MOL;SEPHS2;SERPINA5;SHMT1;SLC39A14;SOD1;SORD;TST;UGT2B15;UGT2B7
GRANDVAUX_IFN_NOT_IRF3_UP (15)	RADAEVA_IFNA_UP (51)	other	15	51	11	21.6991	ADAR;EIF2AK2;IFI35;IFI6;IFITM1;IFITM3;IRF1;IRF7;MX1;MX2;STAT1
FLECHNER_KIDNEY_TRANSPLANT_WELL_UP (565)	STEMCELL_NEURAL_UP (1838)	other	565	1838	161	21.3768	ACSL4;ACTR2;ADH5;AGL;ANP32A;AP3S1;ARF4;ARF6;ARFGEF1;ARPC5;ASF1A;ATF2;ATP6V0E;AZIN1;BCAP31;BRD8;C11ORF58;C14ORF147;CALU;CAPZA1;CAT;CD9;CFDP1;CNBP;CNIH;COPB1;COPS2;COPS5;CRYAB;CRYZ;CYB5R3;DDX3X;DEK;DICER1;DLD;DNAJA1;DYNC1I2;EEF1D;EIF1AX;ELOVL5;EPS8;ETF1;ETFA;F2R;FHL1;FLJ11021;FNDC3A;FYN;GALNT1;GBE1;GDI2;GLRX;GTF3A;H2AFZ;HADH;HAT1;HIBCH;HMGB2;HMGN1;HNRPA2B1;HNRPDL;HNRPK;HSPE1;IDH1;IMMT;LAMP2;LEREPO4…
P21_P53_ANY_DN (49)	SERUM_FIBROBLAST_CELLCYCLE (138)	other	49	138	18	21.2749	ANLN;ATAD2;AURKA;BUB1;CCDC99;CDC2;DLG7;EXO1;KIAA1794;KNTC1;MCM4;MCM6;NCAPD3;PBK;TPX2;TYMS;UBE2C;UBE2T
SERUM_FIBROBLAST_CELLCYCLE (138)	ZHAN_MM_CD138_PR_VS_REST (49)	other	138	49	18	21.2769	AURKA;CCNB2;CDC2;CDCA1;DEPDC1B;DLG7;EZH2;FOXM1;KIAA0101;KIAA1794;RFC4;RRM2;TOP2A;TPX2;TRIP13;TYMS;UBE2C;UBE2T
ALZHEIMERS_DISEASE_DN (1121)	STEMCELL_EMBRYONIC_UP (1343)	rep	1121	1343	209	21.1798	ABCE1;ACP1;ACTR10;ADH5;ADK;AKAP12;APEX1;APPBP1;APRIN;ARCN1;ARL1;ASAH1;ASF1A;ASH2L;ATP1B1;ATP5F1;ATP5J;ATP5O;ATP6V1C1;ATP6V1F;ATRX;ATXN10;BCAP29;BCAS2;BET1;BEX1;BLZF1;BNIP3;BRE;C11ORF58;C17ORF25;C2ORF4;C3ORF28;CACYBP;CCDC6;CCT3;CCT4;CCT5;CDC5L;CDS2;CKS2;CNOT7;COL5A2;COPS4;COPS5;COPS7A;COX7C;CRNKL1;CSE1L;CSNK2A1;CUL1;CUL2;DCN;DDX1;DLD;DNAJA1;DNM1L;DSCR2;ECT2;EIF2B1;EIF2S1;ESD;FABP3;FH;FHL1;FSTL1;GH…
ROSS_AML1_ETO (82)	VERHAAK_AML_NPM1_MUT_VS_WT_DN (258)	other	82	258	25	21.1226	BAALC;BAIAP3;CACNA2D2;CAV1;CD19;CD34;CIITA;CLEC5A;DEPDC6;EGFL7;ENDOD1;IL5RA;ISG20;MAN1A1;NARFL;PALM;PGDS;POU4F1;PRAME;PTGIR;ROBO1;RUNX1T1;STK32B;TCN1;TRH
CMV_HCMV_TIMECOURSE_12HRS_UP (26)	IFNA_UV-CMV_COMMON_HCMV_6HRS_UP (29)	other	26	29	11	21.0997	IFIT3;IRF7;ISG20;MX1;MX2;OAS1;OAS2;OASL;RARRES3;RSAD2;TNFSF10
CMV_IE86_UP (50)	SERUM_FIBROBLAST_CELLCYCLE (138)	other	50	138	18	21.0942	BARD1;CASP3;CDC2;DHFR;EZH2;FOXM1;H2AFX;KIAA0101;MAD2L1;MCM5;MCM6;PCNA;PPIH;PTTG1;RFC2;RRM1;TPX2;TYMS
CARIES_PULP_HIGH_UP (96)	HOHENKIRK_MONOCYTE_DEND_DN (122)	rep	96	122	21	21.0471	ANPEP;C3;C3AR1;C5AR1;CD14;CD37;CHI3L1;CORO1A;CXCL5;FCER1G;FCN1;IL1B;IL8;KYNU;MMP9;PBEF1;PSCDBP;S100A8;S100A9;SERPINA1;SOD2
SANA_IFNG_ENDOTHELIAL_UP (75)	TAKEDA_NUP8_HOXA9_3D_UP (187)	other	75	187	22	21.0238	BST2;C17ORF27;CXCL10;DTX3L;FLJ20035;GBP1;GBP3;IFI35;IFI44L;IFIH1;INDO;LGALS3BP;MX1;OAS1;OAS2;PARP14;PARP9;SAMD9L;SERPING1;STAT1;TNCRNA;TRIM22
GAMMA_ESR_OLD_UNREG (26)	UV_ESR_WS_UNREG (11)	other	26	11	9	21.01	HGF;HLA-DQA1;LCK;NDRG1;RHOB;SOX7;TAF1C;TP53I11;ZNF507
ALZHEIMERS_DISEASE_DN (1121)	FLECHNER_KIDNEY_TRANSPLANT_REJECTION_DN (550)	other	1121	550	116	20.9208	ABAT;ABCB1;ABCC4;ACAT1;ACO2;ADH5;AKAP11;ANK3;APLP2;ATP2A2;ATP5A1;ATP5J;ATP5O;ATP6V1A;AUH;BNIP3;C11ORF58;C17ORF25;C5ORF13;CAP2;CCNG2;CLASP2;CLDN10;COPA;COPS5;COX11;COX6A1;COX7B;CRYM;CRYZ;CXX1;CYCS;DDOST;DDT;DLD;DNAJB9;DNM1L;DYNLT3;ESD;FBXO21;FECH;FH;FUCA1;GHITM;GLRX;GLS;GOT1;GPC5;H2AFV;HADH;HBXIP;HRSP12;HSPA4L;HSPA8;HSPD1;ITM2B;KL;LRPPRC;MAOA;MDH1;MTMR4;NARS;NDUFA5;NDUFAB1;NDUFB5;NDUFS4;NNT;OAT;OX…
CARIES_PULP_UP (212)	ICHIBA_GVHD (335)	other	212	335	39	20.9002	ACSL1;AIM1;C1QB;CCL2;CCL5;CCR1;CD14;CD53;CD74;CSF1R;CTSC;CXCL1;CYBA;CYBB;FGL2;FPR1;HCK;ICAM1;IL1RN;IRF8;ITGB2;LAPTM5;LBP;LCP2;MSR1;NCF4;NNMT;ORM1;PBEF1;PLAC8;PSCDBP;PTPRC;S100A8;S100A9;SLPI;TYROBP;UBD;VCAM1;WARS
IFN_ANY_UP (82)	IFNA_HCMV_6HRS_UP (53)	other	82	53	16	20.8998	BST2;GMPR;IFIT3;IFIT5;IL15RA;ISG15;MX1;MX2;NMI;OAS1;OAS2;PML;STAT1;TRIM14;TRIM21;TRIM22
BRCA1_OVEREXP_UP (159)	UVB_NHEK3_ALL (397)	other	159	397	37	20.9001	ABCD3;ALCAM;ANXA1;BNIP3;CD9;CDKN1A;CIRBP;CITED2;COPS2;COPS8;CXADR;DR1;GALNT3;GNAI1;HDAC1;HIST2H2AA3;IQGAP1;KCNK1;KIF5B;KIFAP3;LAMA3;LTB4DH;MLH1;NDUFA4;NEU1;PAM;PBX3;PGRMC1;PRCP;RAB2;STAT1;TFPI2;TMED10;TRAM1;TSG101;WWP1;ZNF148
ADIP_DIFF_UP (69)	TNFALPHA_ADIP_UP (10)	other	69	10	10	20.8841	ABCA1;CP;DCN;F11R;GBP2;HP;IFNGR1;SERPINA3;STAT1;TAP2
PASSERINI_PROLIFERATION (64)	SHEPARD_POS_REG_OF_CELL_PROLIFERATION (108)	other	64	108	18	20.884	CXCL10;EDN1;EGF;FGF2;FGFR1OP;FLT1;FLT3;HOXC10;IL10;IL12RB1;IL6;PGF;PTK2B;TIMP1;TNFSF11;TNFSF4;TSHR;VEGFC
CARIES_PULP_UP (212)	RUTELLA_HEMATOGFSNDCS_DIFF (661)	other	212	661	52	20.849	ADAMDEC1;ALOX5;APOC1;APOE;BIRC3;C3AR1;C5AR1;CCL18;CCL2;CCR1;CD14;CD209;CD48;CD55;CD84;CEBPD;CFD;CHI3L1;CTSB;CXCL1;CXCL5;CXCR4;CYBB;FCN1;FPR1;FYB;GPNMB;HLA-DQA1;IL1B;INHBA;IRF4;KYNU;MMP9;MS4A4A;MS4A6A;MT1G;MT1X;PECAM1;PLA2G7;PLAC8;PTP4A3;RGS2;S100A9;SCO2;SLAMF8;SLC1A4;SLC7A11;SOD2;SPP1;TNFAIP6;TNFAIP8;TREM1
BRCA_ER_NEG (929)	WIELAND_HEPATITIS_B_INDUCED (106)	other	929	106	43	20.8237	AURKA;C1ORF38;C1QB;CCL5;CD3D;CD48;CD53;CD74;CD83;CTSC;CXCR4;DRAM;FGL2;GBP2;GIMAP5;GPNMB;GZMA;HLA-DQB1;HLA-F;IFI30;IGSF6;IL10RA;ISG20;LAP3;LAPTM5;LPXN;MCM6;PLAC8;PRC1;PRG1;PSMB9;PTTG1;RGL1;S100A10;SLC7A7;SOD2;STAT1;TRIM22;TYMS;TYROBP;UBE2C;VSIG4;WARS
DER_IFNA_UP (66)	RADAEVA_IFNA_UP (51)	other	66	51	15	20.7955	ADAR;BST2;HLA-B;HLA-E;IFI35;IFI44;IFI6;IFITM1;IRF1;ISG15;MX1;MX2;OAS1;PSME1;STAT1
ADIP_VS_PREADIP_DN (38)	PREADIP_VS_FIBRO_UP (14)	rep	38	14	10	20.7528	AKR1B1;BID;CSPG2;ECM1;IFRD1;IL1R1;SAMHD1;THBD;UCP2;VDR
CMV_IE86_UP (50)	IDX_TSA_UP_CLUSTER3 (90)	other	50	90	16	20.6846	CDC2;DCK;EZH2;HMGB2;KIAA0101;KIF11;MAD2L1;MCM2;MCM3;MCM5;MCM7;NASP;POLA1;RRM1;TOPBP1;TYMS
PASSERINI_PROLIFERATION (64)	SHEPARD_CELL_PROLIFERATION (232)	other	64	232	22	20.686	ARHGEF1;CBFA2T2;CDC25C;CLK1;E4F1;EMP1;FSCN1;IL1A;IL6;IL8RB;LAMP3;MAD1L1;MAPRE1;NUDC;PCNA;PDGFRA;PRKCA;TACSTD2;TGFA;TGFB2;UBE2V2;USP8
IDX_TSA_UP_CLUSTER3 (90)	TARTE_PLASMA_BLASTIC (310)	other	90	310	27	20.663	BIRC5;CCNB1;CCNF;CDC2;CDC20;CDC6;CKS1B;CKS2;DLG7;DTYMK;EZH2;HMGB2;KIAA0101;KIF11;KIF22;KIF2C;MAD2L1;MCM3;MKI67;NASP;PRIM1;RRM1;RRM2;TOPBP1;TRIP13;TTK;TYMS
IDX_TSA_UP_CLUSTER6 (166)	MOOTHA_VOXPHOS (87)	other	166	87	22	20.6372	ATP5D;ATP5O;COX5B;COX7A2;COX7B;NDUFA5;NDUFA9;NDUFB2;NDUFB3;NDUFB5;NDUFB6;NDUFB7;NDUFB8;NDUFC1;NDUFS1;NDUFS3;SDHA;SDHB;SDHC;UQCRB;UQCRC1;UQCRC2
BRCA_ER_NEG (929)	CANCER_UNDIFFERENTIATED_META_UP (69)	other	929	69	35	20.6013	CCNA2;CDC2;CDC20;CEBPG;CENPA;CKS1B;DLG7;EZH2;FOXM1;GARS;GCLM;GGH;GPSM2;H2AFZ;IFI30;ILF2;KIF14;KIF2C;KPNA2;MAD2L1;MCM6;MELK;MTHFD2;MYBL2;NCAPD2;NCAPH;PRDX4;PSMD2;RFC4;TMSB10;TRIP13;TUBB4;UBE2C;UBE2S;YBX1
CARIES_PULP_UP (212)	VERHAAK_AML_NPM1_MUT_VS_WT_UP (189)	other	212	189	31	20.5918	ACSL1;BCL2A1;C1QB;C3AR1;C5AR1;CCR1;CD14;CPVL;ECGF1;FCN1;FGL2;FPR1;G0S2;GPR109B;HCK;IER3;IFI30;IL1B;IL6;PHLDA1;PLAUR;PLEK;SAT1;SCO2;SERPINA1;SERPINB2;SOD2;TNFAIP3;TREM1;TRIB1;WARS
CMV_8HRS_UP (32)	IFN_ALPHA_UP (40)	other	32	40	12	20.5554	GMPR;HLA-E;IFITM1;IL6;IRF2;ISG15;MX1;MX2;OAS1;OAS2;PML;TRIM21
GAMMA_ESR_WS_UNREG (29)	UV_ESR_WS_UNREG (11)	other	29	11	9	20.537	ARPC1B;HLA-DQA1;LCK;NDRG1;SOD1;SOX7;TAF1C;TP53I11;ZNF507
DER_IFNA_UP (66)	IFNA_HCMV_6HRS_UP (53)	other	66	53	15	20.5239	BST2;GMPR;IFIT3;ISG15;MX1;MX2;NMI;OAS1;OAS2;OASL;PML;STAT1;TRIM14;TRIM21;TRIM22
CMV_HCMV_TIMECOURSE_ALL_DN (421)	DIAB_NEPH_DN (374)	other	421	374	55	20.4594	ACSL3;ADD3;ADM;ALDH3B1;ANKRD15;ANXA1;ANXA2P1;ARID5B;ATP2A2;ATXN1;ATXN10;AXL;C17ORF25;CASP1;CDC42EP3;CEBPD;CITED2;CLIPR-59;COL3A1;CSPG2;CTGF;CYP1B1;CYR61;DDX17;DUSP1;F2R;F3;FRY;GADD45A;GAS1;GJA1;GPRC5A;GSTA4;HNRPDL;HOXA9;IRS1;ITGA3;KLHL9;LOXL1;MAGI2;MYLK;MYO1B;PAFAH1B1;PDE4B;RABGAP1L;SDC2;SEMA5A;SEPT11;SERPINE1;TCF21;TGFBR3;TLE4;TRIM22;TSPYL4;UGCG
BASSO_REGULATORY_HUBS (143)	PENG_GLUTAMINE_DN (313)	other	143	313	32	20.4148	AHSA1;BYSL;CCNB1;CSE1L;CTPS;CYC1;CYCS;EBNA1BP2;EEF1E1;EIF4G1;HNRPAB;HPRT1;HSPC111;HSPE1;MRPL12;MRPL3;MRPS12;NME1;PAICS;PES1;PRDX4;PSMD1;RPS26;RUVBL2;SFRS1;SSBP1;TCEB1;TCP1;TIMM17A;TOMM40;TRIP13;TUBG1
BASSO_GERMINAL_CENTER_CD40_UP (103)	GALINDO_ACT_UP (87)	other	103	87	19	20.3066	CCL3;CCL4;CD44;CD83;DUSP2;EHD1;GADD45B;ICAM1;IER3;IL1B;JUNB;NFKB2;NFKBIA;RAC2;TNF;TNFAIP2;TNFAIP3;TNFSF9;TRAF1
BENNETT_SLE_UP (30)	IFNA_UV-CMV_COMMON_HCMV_6HRS_UP (29)	other	30	29	11	20.3013	BIRC4BP;IFI44L;IFIT3;IRF7;MX1;MX2;OAS1;OAS2;OASL;TDRD7;TNFSF10
CMV_HCMV_TIMECOURSE_ALL_DN (421)	UVB_NHEK1_DN (270)	other	421	270	47	20.2848	ADORA2B;AHR;AKR1C3;ANKRD15;ARID5B;AURKA;BACH1;BDKRB2;C6ORF111;CDKN1B;CEBPD;DDIT4;DYRK2;HMGA2;IGF2BP3;IRS1;KIAA0802;KIF11;KIF23;KLF7;KLHL9;MAP3K5;MEIS1;MN1;MYC;NAV3;NR2F2;PAFAH1B1;PCF11;PIK3R4;PPP1R3C;PRSS12;RABGAP1L;REV3L;RRS1;SACS;SMAD3;SMAD7;TBC1D8;TLE4;UBL3;VEGFC;VPS13B;WEE1;ZBTB24;ZNF217;ZNF44
AGEING_KIDNEY_UP (411)	CARIES_PULP_HIGH_UP (96)	other	411	96	30	20.2044	ALOX5;BCL2A1;BIRC3;C4B;CCL2;CCL5;CD14;CD53;CFB;CHI3L2;CORO1A;CXCL1;ENAM;FCER1G;GPNMB;HLA-DOA;HLA-DQA1;HLA-DQB1;HLA-DRA;IRF8;ITGB2;KIAA0746;LAPTM5;NNMT;PRG1;PTPRC;RNASE6;SLAMF8;TYROBP;UBD
GAMMA_ESR_WS_UNREG (29)	UV_ESR_OLD_UNREG (19)	other	29	19	10	20.1902	BNIP3L;FLOT1;GLRX;GNPNAT1;HLA-DQA1;SOX7;SOX9;TAF1C;TP53I11;ZNF507
RADAEVA_IFNA_UP (51)	TAKEDA_NUP8_HOXA9_3D_UP (187)	other	51	187	19	20.186	BST2;CXCL10;EIF2AK2;IFI27;IFI35;IFI44;IFI44L;IFI6;IFIT2;IFITM1;IRF7;ISG15;LGALS3BP;MX1;MX2;OAS1;PLSCR1;RSAD2;STAT1
FLECHNER_KIDNEY_TRANSPLANT_WELL_UP (565)	UVC_XPCS_8HR_DN (408)	rep	565	408	66	20.1625	ACSL3;AFF1;ARFGEF1;ATF2;AUH;C5ORF13;C6ORF111;CD2AP;CDC2L5;CDC42BPA;CLASP2;CREB3L2;CREBBP;CXCL12;DYRK1A;EPS15;EPS8;FAT;FNBP1L;FNDC3A;FOXJ3;FYN;GBE1;HNRPDL;ID1;IGF1R;IL7R;KIAA1012;KIAA1033;KIAA1109;MYO1B;NBN;NCOA3;NEK7;NRIP1;OGT;PAFAH1B1;PARG;PDLIM5;PEX3;PHF3;PICALM;PIK3C2A;PJA2;PKN2;PPM1B;PPP2R5C;PRKCI;PTPN12;R3HDM2;RB1;RPS6KA3;RYK;SEC24B;SLC25A13;SMURF2;STRN3;TBL1X;TRIM2;TRRAP;VPS13A;WWP1;XPO1;ZF…
DIAB_NEPH_DN (374)	UVC_XPCS_ALL_DN (478)	other	374	478	58	20.1015	ACSL3;AKAP10;ATP13A3;BCAR3;CAMSAP1L1;CBLB;CD2AP;CREB3L2;CRIM1;CTGF;CYR61;DYRK1A;EPS15;F3;FAT;FNBP1L;FYN;GRK5;HIRA;HNRPDL;KIAA0350;LASS6;LOC151162;MECP2;MSH2;MTX2;MYO1B;NBN;NEK7;PAFAH1B1;PARD3;PAWR;PCMT1;PDLIM5;PHLPPL;PLCE1;PLEKHC1;PRKACB;PRKCI;RAD23B;SCHIP1;SEMA3C;SERPINE1;SLK;SMARCA2;SRGAP2;SSBP2;TGFBR3;TLE4;TLK1;TRAM2;TRIM37;UBE2D2;UBR2;UGCG;USP9X;WWP1;XPO1
CMV-UV_HCMV_6HRS_UP (121)	REOVIRUS_HEK293_UP (237)	other	121	237	27	20.061	ATF3;CCL5;CPEB3;CREM;DNAJB9;EGR3;FGF2;GEM;IFI27;IFI44L;IFIT3;IRF7;ISG20;MX2;NFKBIA;NR4A2;OAS1;OAS2;OASL;PMAIP1;RSAD2;SAMHD1;TAC1;TDRD7;TNFAIP3;TRIM21;ZC3HAV1
IFNA_HCMV_6HRS_UP (53)	IFNALPHA_NL_UP (27)	other	53	27	12	20.0154	BST2;IFI27;IFI44L;IRF7;ISG15;MX1;MX2;PLSCR1;RSAD2;STAT1;TNFSF10;UBE2L6
IRITANI_ADPROX_VASC (154)	LEI_MYB_REGULATED_GENES (325)	other	154	325	33	19.9778	ACTA2;ANXA3;AXL;BASP1;CCL2;CD59;CDKN1A;CLDN7;CLU;COL1A2;FAP;FHL2;GPR126;IFI27;IL6;IL8;ISG15;KRT7;LAMA5;LAMC2;LDHB;LENG4;MMP1;MT1A;MT1X;NNMT;PRG1;SERPINE1;SMAD3;STAT6;TGFBI;TGM2;TPM1
CMV_IE86_UP (50)	LI_FETAL_VS_WT_KIDNEY_DN (162)	rep	50	162	18	19.8492	BLM;CDC2;DDX23;DNAJC9;EZH2;KIAA0101;KIF11;MAD2L1;MCM2;MCM6;MSH2;NASP;PCNA;PTTG1;RRM1;TOPBP1;TPX2;UNG
BENNETT_SLE_UP (30)	TAKEDA_NUP8_HOXA9_3D_UP (187)	other	30	187	16	19.8402	BIRC4BP;IFI35;IFI44L;IFIT3;IRF7;ISG15;LGALS3BP;LY6E;MX1;MX2;OAS1;OAS2;OASL;PLSCR1;SERPING1;STAT1
RUTELLA_HEMATOGFSNDCS_DIFF (661)	VERHAAK_AML_NPM1_MUT_VS_WT_UP (189)	other	661	189	48	19.8213	AKR1C2;AQP9;ARHGAP22;C1QA;C3AR1;C5AR1;CASP1;CCL3///CCL3L1///;CCR1;CD14;CD163;CD86;CSPG2;CTSD;CTSL;CX3CR1;CXCL10;CXCL3;CYP1B1;DMXL2;DPEP2;EPB41L3;EREG;ETS2;FBP1;FCN1;FPR1;GALNAC4S-6ST;GNS;IL1B;JAG1;LILRB2;MAFB;MARCKS;MCTP1;MMP2;PBEF1///LOC646309;PELI1;QPRT;RASGRP3;RUNX1;SCO2;SNX10;SOD2;STS;TCIRG1;TREM1;VNN1
IFNA_HCMV_6HRS_UP (53)	TAKEDA_NUP8_HOXA9_3D_UP (187)	other	53	187	19	19.8203	BIRC4BP;BST2;GMPR;IFI27;IFI44L;IFIT3;IFIT5;INDO;IRF7;ISG15;MX1;MX2;OAS1;OAS2;OASL;PLSCR1;RSAD2;STAT1;TRIM22
CHIARETTI_T_ALL (259)	VERHAAK_AML_NPM1_MUT_VS_WT_DN (258)	other	259	258	37	19.8149	ABCB1;ALAS2;ATP9A;CCND2;CD2;CD200;CD69;DNTT;FGFR1;FHL1;H1F0;HBG1///HBG2;HPGD;IFI44L;IGFBP7;ISG20;ITGA6;ITM2A;KRT1;LMO4;MN1;MPO;MX1;PMAIP1;PPP1R16B;PTGER4;RGS1;RUNX3;SERPINE2;SPON1;ST18;TRA@;TRA@///TRD@;TRBV21-1///TRBV19;TRIB2;UGCG;WASF1
IGF1_NIH3T3_UP (36)	INSULIN_NIH3T3_UP (17)	other	36	17	10	19.7836	MYH3;NT5E;PVALB;SFRS2;SLC25A5;TAGLN;TNFRSF1A;TUBB2B;VHL;ZFP90
CHEN_HOXA5_TARGETS_UP (229)	REOVIRUS_HEK293_UP (237)	other	229	237	34	19.7757	AKAP10;ATF3;BACH1;BCL10;CASP3;CEBPG;CLK1;CREB5;CREM;DSCR1;DUSP8;FLJ11021;GEM;IFRD1;IL8;IRF7;KIN;KLF6;NFKBIA;NUPL1;PCTK2;PMAIP1;POLR3F;RCHY1;RLF;RYBP;STRN3;TAF1A;TIPARP;TNFAIP3;TRPC1;ZNF44;ZRF1;ZZZ3
CARIES_PULP_UP (212)	LINDSTEDT_DEND_8H_VS_48H_UP (66)	other	212	66	21	19.706	CCL2;CCL3;CCL5;CD44;CD48;CXCL1;GPR109B;ICAM1;IL1B;IL1RN;IL6;IL7R;IL8;INHBA;KYNU;PLA2G7;PLAUR;PLEK;PTGER4;SLC7A11;SOD2
IGLESIAS_E2FMINUS_UP (151)	ROS_MOUSE_AORTA_DN (77)	rep	151	77	20	19.6946	ACTG1;ALAS2;ANXA3;CD34;CD9;CRIP1;CSRP1;CTSS;DSTN;ELN;GADD45B;GNAI2;IGFBP5;LCP1;LIMS1;OGN;PMP22;RBP1;S100A6;SAT1
FLECHNER_KIDNEY_TRANSPLANT_WELL_UP (565)	UVC_XPCS_ALL_DN (478)	rep	565	478	71	19.6703	ACSL3;AFF1;ARFGEF1;ATF2;AUH;C5ORF13;C6ORF111;CD2AP;CDC2L5;CDC42BPA;CLASP2;CREB1;CREB3L2;CREBBP;CXCL12;DYRK1A;EPS15;EPS8;FAT;FNBP1L;FNDC3A;FOXJ3;FYN;GBE1;HNRPDL;ID1;IGF1R;IL7R;KIAA1012;KIAA1033;KIAA1109;MYO1B;NBN;NCOA3;NEK7;NRIP1;NUP153;OGT;PAFAH1B1;PARG;PDLIM5;PEX3;PHF3;PICALM;PIK3C2A;PJA2;PKN2;PPM1B;PPP2R5C;PRKCI;PTPN12;R3HDM2;RB1;RPS6KA3;RYK;SEC24B;SLC25A13;SMURF2;STRN3;SWAP70;TBL1X;THRAP1;TRIM…
CMV_HCMV_TIMECOURSE_ALL_DN (421)	UVC_XPCS_4HR_DN (242)	other	421	242	44	19.6509	ACSL3;ARHGAP29;BHLHB2;BICD1;C6ORF111;CTGF;CXORF6;CYR61;DLC1;DNMBP;DOC1;EGFR;EXT1;F3;FGF2;FGF5;ITSN2;KIAA0241;KIAA0802;KLF10;KLF6;KLF7;KNTC2;MID1;MYC;NAV3;PAFAH1B1;RBM16;REV3L;RRAS2;RUNX1;SLC25A12;SOCS5;STARD13;TGFBR3;TLE4;TRIM2;TRIO;TSC22D2;TSPAN5;UGCG;VEGFC;VPS13B;WNT5A
CROONQUIST_IL6_STARVE_UP (34)	DOX_RESIST_GASTRIC_UP (44)	other	34	44	12	19.6421	BUB1;CDC20;CDC6;CDKN3;CENPA;FOXM1;GINS1;MAD2L1;OIP5;PLK4;RRM2;TOP2A
BENNETT_SLE_UP (30)	RADAEVA_IFNA_UP (51)	other	30	51	12	19.5691	IFI35;IFI44L;IFITM3;IRF7;ISG15;LGALS3BP;MX1;MX2;OAS1;PLSCR1;STAT1;TNFSF10
RUTELLA_HEMATOGFSNDCS_DIFF (661)	TAKEDA_NUP8_HOXA9_10D_DN (152)	other	661	152	43	19.5582	ACP5;APOE;C1QA;C5AR1;CCL13;CCL18;CCL3///CCL3L1///;CD1B;CD59;CD9;CHI3L1;CLEC5A;CTSB;CXCL1;CXCL3;CXCL5;DAB2;DFNA5;DOCK4;DSU;EMP1;FCER1A;FLJ20701;GPD2;GPNMB;IL1R1;IL1R2;LHFPL2;MAOA;ME1;MMP12;MMP9;NPL;NRP1;PLA2G7;PPAP2B;RARRES1;RGC32;RGL1;SERPINF1;SGK;SLAMF8;TNFAIP8
CROONQUIST_IL6_STARVE_UP (34)	IRITANI_ADPROX_LYMPH (126)	other	34	126	15	19.5187	BUB1;BUB1B;CCNB1;CCNB2;CDKN3;CSNK1G1;FOXM1;GINS1;KIF11;KIF2C;MYBL2;PTTG1;TK1;TOP2A;UBE2C
HOFFMANN_BIVSBII_BI_TABLE2 (254)	LEE_TCELLS2_UP (1141)	other	254	1141	72	19.4104	ANK3;ANLN;AURKA;AURKB;BIRC3;BUB1;CAPG;CBX5;CCNA2;CCNB1;CCNB2;CD55;CDC45L;CDCA3;CDCA5;CDKN2C;CDKN3;CENPA;CENPE;CKS1B;CKS2;DLG7;E2F8;ECT2;FEN1;HELLS;HES1;HMGB3;HMMR;HNRPA0;IER3;IL4R;ITGB7;KIF20A;KIF2C;KIF4A;MCM10;MCM6;MELK;MYEF2;NCAPH;NEDD4;NEK2;NFKBIZ;NUSAP1;PPP2CA;PRC1;PSMC3;RABEP1;RACGAP1;RAG1;RFC3;RFC5;RPA1;RRM2;SAMHD1;SMC2;SMC4;STMN1;TK1;TMPO;TOP2A;TRIP13;TTK;TUBA1;TUBA3;TUBA6;TUBB;TUBB2C;TUBB…
ROSS_CBF_LEUKEMIA (75)	VERHAAK_AML_NPM1_MUT_VS_WT_DN (258)	other	75	258	23	19.404	BAALC;BAIAP3;CACNA2D2;CAV1;CD34;EGFL7;HLA-DPA1;HLA-DPB1;IL5RA;ISG20;MAN1A1;MN1;MYH11;NARFL;PGDS;PMAIP1;POU4F1;PRAME;PTGIR;ROBO1;SPARC;SYNGR1;TRH
BRCA_ER_NEG (929)	RUTELLA_HEMATOGFSNDCS_DIFF (661)	other	929	661	113	19.3547	ACAA2;ADAM19;ADAM8;ADAMDEC1;ADFP;AIF1;AKR1B1;AQP9;ARFGAP3;ATP1B3;BIRC3;C1S;CASP1;CCL13;CCL18;CCL19;CCL2;CCR1;CCR7;CD14;CD300A;CD48;CD52;CD83;CD86;CHI3L1;CUGBP2;CXCL1;CXCR4;CYBB;CYP1B1;CYP27A1;DAPP1;DENND3;DHCR7;DSCR2;EED;EIF2B3;FADS1;FCGR1A;FDX1;FLJ10154;FNBP1;FSCN1;FYB;GCLM;GGH;GLS;GPNMB;HDAC2;HEBP2;IL1B;IL1R2;IMPA2;INDO;KIAA0103;KIAA0922;KYNU;LAMP2;LAMP3;LPXN;LXN;LY75;MAP3K14;MAPRE2;MARCKS;MCM5…
HSIAO_LIVER_SPECIFIC_GENES (250)	HUMAN_TISSUE_LIVER (37)	other	250	37	18	19.3366	AKR1C4;APOF;ARG1;C8A;CPN2;CRP;CYP3A7;DDT;F12;FMO3;HABP2;ITIH2;LIPC;LPA;MBL2;SPP2;TAT;UGT2B4
ELONGINA_KO_DN (184)	STEMCELL_EMBRYONIC_UP (1343)	rep	184	1343	65	19.3128	ADH5;AKR1B1;ALDH7A1;ASH2L;AURKA;C9ORF52;CBR3;CCNE1;CCT3;CDC5L;CDKN1C;CKS2;COL18A1;CRABP1;CTBP2;CUL2;DBF4;DNAJA5;DPPA3;DSG2;EBNA1BP2;ECT2;EED;ELAVL2;ENAH;FAM60A;FXR1;GCLM;GNPDA1;GSTA4;HAT1;HMGCS1;IGFBP2;KIF20A;LOC56902;MTF2;MYBL2;NASP;NEK2;NUSAP1;PARK7;PHF17;POU5F1;PSIP1;PSMA2;PVRL3;RANBP5;RFC5;RPS4Y1;SAP30;SIX4;SLC20A1;SLC2A1;SNRPA1;SPP1;ST13;TACSTD1;TCL1A;TCP1;TFAP2C;TGIF;TRH;VBP1;XRCC5;YES1
BOQUEST_CD31PLUS_VS_CD31MINUS_UP (660)	POD1_KO_DN (724)	rep	660	724	97	19.229	ABLIM3;AGTR1;ANKRD47;ARHGEF15;C8ORF4;CARD10;CDC42EP3;CDH5;CDKN1C;CFLAR;CLEC1A;COL4A5;COLEC12;CTSS;CUGBP2;CXCL3;CXCR7;CYP4B1;DKK2;DSCR1;DSP;DUSP6;EDNRB;EFNB2;ELTD1;EMCN;ENPP4;ERG;FABP4;FLI1;FLT1;GEM;GIMAP4;GIMAP6;GSN;GUCY1A3;HHEX;HSPA1B;ICAM2;ITGA4;KIAA0355;KIAA1462;KLF4;KRT7;LMO2;LMO7;MAFB;MAN1A1;MARK1;MAST4;MMRN2;MTSS1;MYCT1;MYO10;NEDD9;NFKBIA;NLK;NOTCH4;NPR3;PCDH12;PCDH17;PDE2A;PER2;PFKFB3;PITP…
AGEING_BRAIN_UP (209)	ALZHEIMERS_DISEASE_UP (1473)	other	209	1473	73	19.1776	ACTL6A;ADD3;AFF1;AMOTL2;ANP32B;ASCL1;BAZ2B;BCL2;C3ORF63;CALD1;CAST;CLDN5;CLEC2B;COL4A5;CPNE3;CSPG2;DPYSL3;ECM2;EFEMP1;EFS;FGFR3;FVT1;GAB2;GFAP;GJA1;GNG12;HEPH;HNRPH3;INSR;IRF7;ITPKB;LPIN1;LPP;LRP4;METTL7A;MYO10;NEK7;NFKBIA;NIPBL;NPC1;OFD1;OGG1;PALLD;PDLIM3;PECAM1;PLOD2;PRDX6;PTP4A2;RAMP1;RGN;RHOBTB3;SEPP1;SFRP1;SFRS16;SLC14A1;SLC4A4;SMA4;SSFA2;SSPN;TAX1BP3;TGIF;TIPARP;TLE4;TOPORS;TPD52L2;TSC22D4;…
ET743PT650_COLONCA_DN (44)	UVC_TTD_8HR_DN (165)	other	44	165	17	19.1432	CRADD;CUTL1;DDX10;EIF4G3;EXT1;FTO;GBE1;GNAQ;ID1;KIAA0146;PTPRK;ROR1;SRPK2;STK3;TCF12;TMEM131;XRCC4
CANCER_UNDIFFERENTIATED_META_UP (69)	OLDAGE_DN (47)	rep	69	47	14	19.0963	CCNA2;CDC20;CENPA;CKS1B;FOXM1;H2AFX;H2AFZ;HMGB2;KIF14;KIF23;KIF2C;MCM2;MYBL2;UBE2C
DOX_RESIST_GASTRIC_UP (44)	TARTE_PLASMA_BLASTIC (310)	other	44	310	20	19.0807	CDC2;CDC20;CDC6;CDKN3;CENPA;DTYMK;FOXM1;GINS1;HMGB2;HMMR;KIAA0101;LMNB1;MAD2L1;MKI67;PLK4;RFC4;RRM1;RRM2;TOP2A;TYMS
LE_MYELIN_UP (105)	SERUM_FIBROBLAST_CELLCYCLE (138)	other	105	138	21	19.0807	AURKA;BUB1;CCNA2;CCNB2;CDCA8;CKS1B;CKS2;EZH2;H2AFX;HN1;KIF23;LMNB1;MAD2L1;MCM4;MCM5;PLK1;RRM1;RRM2;TOP2A;UBE2T;UHRF1
4NQO_ESR_OLD_UNREG (11)	UV_ESR_OLD_UNREG (19)	other	11	19	8	19.0405	EIF3S6IP;FLOT1;GNPNAT1;HGF;SLC18A2;SOX9;TAF1C;TP53I11
IDX_TSA_UP_CLUSTER3 (90)	P21_P53_ANY_DN (49)	other	90	49	15	18.9737	AURKA;BUB1;CDC2;DLG7;HMGB2;MCM2;MCM3;MCM4;MCM7;MKI67;PRC1;RACGAP1;SMC2;TTK;TYMS
LEE_TCELLS2_UP (1141)	TARTE_PLASMA_BLASTIC (310)	other	1141	310	80	18.9646	ABCD3;AIM1;ASNS;ATIC;ATP1B3;BIRC5;C6ORF32;CASP1;CASP6;CBX5;CCNA2;CCNB1;CCT6A;CD52;CDC2;CDC6;CDKN3;CENPA;CENPE;CKS1B;CKS2;CSE1L;CTPS;DLG7;EIF3S10;ESPL1;EZH2;FDFT1;FOXM1;GARS;GGH;GINS1;GZMB;HMGB2;HMMR;HNRPC;HPGD;HSPA4;IDH2;IL2RB;ITGB7;KIAA0101;KIF11;KIF14;KIF2C;MAD2L1;MKI67;NEK2;NME1;PAICS;PCNA;PRIM1;PRPS2;PSCDBP;PSMC3IP;RFC3;RPA1;RRM2;SELL;SFRS3;SGK;SLA;SMARCA4;TAX1BP3;TCP1;TFRC;TMPO;TMSB10;TOP2A;…
BLEO_HUMAN_LYMPH_HIGH_4HRS_UP (21)	MMS_HUMAN_LYMPH_HIGH_24HRS_UP (19)	other	21	19	9	18.9173	BTG1;BTG2;CDKN1A;DDB2;FAS;FDXR;GDF15;PLXNB2;TNFSF9
ET743_SARCOMA_DN (269)	STEMCELL_NEURAL_UP (1838)	rep	269	1838	95	18.7889	ADSL;ATF1;AURKA;BAG2;BIRC6;BLZF1;BUB1;BUB3;C14ORF130;CCNA2;CCT4;CDC2;CDC25C;CDC5L;CMPK;CSNK2A1;DCK;DDX21;DTL;EGFR;EIF2A;EIF3S10;EIF4B;ELOVL6;EPS8;FAF1;FLJ11021;FNDC3A;FOXK2;FRYL;FYN;GABPB2;GDI2;GGPS1;GLRX;GTF2B;GTF2H1;HDAC2;HERC4;HSPE1;IPO7;KIF11;LSM14A;MAP3K7;MAT2A;MCM3;MID1IP1;MTIF2;NBN;NET1;NMI;NUFIP1;PAFAH2;PKN2;PLK1;PPP1CC;PRIM2A;PRKCBP1;PRKD3;PSMA5;PSMB1;PSMC2;PSMC6;PSMD14;RAB1A;RAB2;RABGGT…
CMV_IE86_UP (50)	MANALO_HYPOXIA_DN (91)	rep	50	91	15	18.7496	BARD1;CCNE1;CDC2;DDX23;DHFR;MAD2L1;MCM2;MCM3;MCM5;MCM6;RFC2;RFC3;RRM1;TFAM;UMPS
UVB_NHEK3_ALL (397)	UVC_HIGH_ALL_DN (297)	other	397	297	46	18.7487	ADM;ANKRD15;ATP13A3;ATP6V1B2;CCNG1;CDK7;CEBPD;CITED2;CLINT1;CTDSP2;CTGF;CYR61;DR1;DUSP1;DUSP5;EMP1;GNAI1;HDHD1A;HMGA2;IFNGR2;IL4R;ITGA6;JUND;KPNA2;MAPK6;MFAP1;MORC3;MT1X;NFE2L2;NRIP1;RAD21;RAF1;RND3;RNF4;STXBP3;TLK1;TM4SF1;TNFAIP3;TNFRSF1A;TRIP10;UBE2G1;UGCG;USP10;XPO1;YY1;ZNF146
IFN_BETA_UP (65)	IFNA_HCMV_6HRS_UP (53)	other	65	53	14	18.6727	BST2;IFIT3;IFIT5;ISG15;MX1;MX2;NMI;OAS1;OAS2;PML;STAT1;TRIM14;TRIM21;TRIM22
CROONQUIST_IL6_STARVE_UP (34)	LEE_TCELLS3_UP (106)	other	34	106	14	18.6685	BUB1;BUB1B;CCNB1;CCNB2;CDKN3;CENPA;GINS1;KIF11;KIF2C;OIP5;PTTG1;RRM2;TOP2A;UBE2C
BRENTANI_CELL_ADHESION (95)	GRAEBER_BETA2_INTEGRINS (11)	other	95	11	10	18.4752	ITGA2;ITGA3;ITGA5;ITGAE;ITGAL;ITGAV;ITGAX;ITGB2;ITGB4;ITGB7
SERUM_FIBROBLAST_CELLCYCLE (138)	VERNELL_PRB_CLSTR1 (68)	other	138	68	18	18.4269	ASF1B;ATAD2;BARD1;CDC25A;CDCA5;DONSON;ESCO2;EZH2;FANCA;MCM4;MCM8;MELK;PCNA;RAD51AP1;RECQL4;RFC4;RRM1;RRM2
OLDAGE_DN (47)	TARTE_PLASMA_BLASTIC (310)	other	47	310	20	18.3812	APPBP1;CCNA2;CCNF;CDC20;CDC25B;CENPA;CKS1B;CSE1L;DDX39;FOXM1;HADH2;HMGB2;KIF11;KIF14;KIF23;KIF2C;NASP;PSMA2;PSMA3;UBE2C
DIAB_NEPH_DN (374)	REOVIRUS_HEK293_UP (237)	rep	374	237	40	18.3497	ADM;AKAP10;ANXA1;ARHGAP5;BST2;CCDC6;CD2AP;CD55;CTGF;CXCL2;CYR61;DNAJB9;DSCR1;DUSP1;DYRK1A;FGF9;GADD45A;GULP1;IFITM1;ISG15;N4BP1;NEK7;NMI;OAS1;OAS2;OTUD4;PAWR;PCK1;PLSCR1;PSMB9;RAB21;STAT1;SURB7;TIAL1;TLK1;TRIM22;UBE2L6;UGCG;USP9X;ZC3HAV1
UVB_SCC_DN (106)	UVC_HIGH_D3_DN (46)	other	106	46	15	18.3364	ADNP;AMD1;BLCAP;BRD8;CNOT2;COIL;CRKL;CYR61;FOXJ3;SCHIP1;SIAH2;SLC25A44;TIPARP;TLK1;TNFAIP8
CROONQUIST_IL6_STARVE_UP (34)	HOFFMANN_BIVSBII_BI_TABLE2 (254)	other	34	254	17	18.3218	BUB1;CCNB1;CCNB2;CDC20;CDC45L;CDKN3;CENPA;CENPE;KIF22;KIF2C;KIFC1;LIG1;PLK4;RRM2;TK1;TOP2A;UBE2C
GOLDRATH_CELLCYCLE (34)	HOFFMANN_BIVSBII_BI_TABLE2 (254)	other	34	254	17	18.3233	AURKA;AURKB;BUB1;CCNA2;CCNB1-RS1///CCNB1;CCNB2;CDC2A;CDC45L;CDKN2C;CKS1B;CKS2;ECT2;INCENP;NCAPH;NEK2;PLK4;RAN///LOC625094//
GREENBAUM_E2A_UP (34)	HOFFMANN_BIVSBII_BI_TABLE2 (254)	other	34	254	17	18.3247	ANLN;AURKA;BUB1;C330027C09RIK;CCNA2;CCNB1;CCNB2;CDKN2C;ECT2;H2AFX;KIF2C;KIF4A;NUSAP1;PLK4;RACGAP1;TOP2A;TTK
HOFFMANN_BIVSBII_BI_TABLE2 (254)	TARTE_PLASMA_BLASTIC (310)	other	254	310	38	18.3138	ANP32A;BCL3;CBX5;CCNA2;CCNB1;CCNE1;CDC20;CDKN1A;CDKN3;CENPA;CENPE;CKS1B;CKS2;DLG7;GSPT1;HMMR;ITGB7;KIF22;KIF23;KIF2C;KIFC1;MTHFD2;NASP;NEK2;PLK4;RANBP5;RFC3;RPA1;RRM1;RRM2;TMPO;TOP2A;TRIP13;TTK;TUBA1;TUBA3;UBE2C;UBE2S
IFNA_HCMV_6HRS_UP (53)	RADAEVA_IFNA_UP (51)	other	53	51	13	18.2227	BST2;IFI27;IFI44L;IRF7;ISG15;MX1;MX2;OAS1;PLSCR1;RSAD2;STAT1;TNFSF10;UBE2L6
ESR_FIBROBLAST_DN (18)	GAMMA_ESR_OLD_UNREG (26)	other	18	26	9	18.1936	CEPT1;CNKSR1;FUT4;GABBR1;GNPNAT1;KIAA0146;SGPL1;SOX7;ZNF507
UVB_NHEK1_DN (270)	UVC_TTD_8HR_DN (165)	other	270	165	30	18.1843	ATP2B1;ATRX;BCAR3;CBLB;CDYL;CTBP2;FAT;FRYL;FYN;ID1;IGF2BP3;LASS6;MYC;MYST4;NRIP1;PPP1R12A;PTK2;RABGAP1L;RAPGEF2;RNF13;SKAP2;SMAD7;SSBP2;THRAP2;TLE4;UBL3;VEGFC;VPS13A;WWC1;ZNF148
DER_IFNB_UP (93)	IFNA_HCMV_6HRS_UP (53)	other	93	53	15	18.1839	BST2;IFIT3;IFIT5;ISG15;MX1;MX2;NMI;OAS1;OAS2;OASL;PML;STAT1;TRIM14;TRIM21;TRIM22
ESR_FIBROBLAST_UP (51)	UV_ESR_WS_UNREG (11)	other	51	11	9	18.1539	ARPC1B;HGF;HLA-DQA1;LCK;NDRG1;RHOB;SOD1;TAF1C;TP53I11
AGEING_KIDNEY_SPECIFIC_DN (132)	FLECHNER_KIDNEY_TRANSPLANT_REJECTION_DN (550)	other	132	550	36	18.1425	ADH5;AHCYL1;ALDH6A1;APLP2;ATP5A1;AUTS2;BCKDHB;CLASP2;CLDN8;COX7B;CYB5A;CYCS;ENOSF1;ESRRG;FBXO21;GABARAPL1;HADHB;HBLD2;IGF1R;KNG1;LRPPRC;MUT;NDUFS1;OAT;OXCT1;PCBP2;PEBP1;PHYH;PRDX3;RHOBTB3;RTN4;SHANK2;SLC16A7;SLC25A36;SULT1C1;TNRC9
BRENTANI_SIGNALING (198)	GRAEBER_BETA2_INTEGRINS (11)	other	198	11	11	18.1214	ITGA2;ITGA3;ITGA5;ITGA6;ITGAE;ITGAL;ITGAV;ITGAX;ITGB2;ITGB4;ITGB7
REOVIRUS_HEK293_UP (237)	UVC_HIGH_ALL_DN (297)	rep	237	297	36	18.0935	ADM;BACH1;BHLHB2;CASP3;CD2AP;CTGF;CYR61;DUSP1;DYRK1A;EIF4E;FOXJ3;FUS;GEM;GINS1;GNAI1;KIAA0256;LOC56902;N4BP1;NRIP1;PITPNB;PLK4;RBM15B;RND3;RRAS2;RRS1;RYBP;STRN3;STX3;THUMPD1;TIPARP;TLK1;TNFAIP3;UGCG;WEE1;ZNF217;ZNF623
STEMCELL_EMBRYONIC_UP (1343)	UVB_NHEK3_ALL (397)	other	1343	397	100	18.026	ADK;ASNS;ASS1;ATP1B1;ATP5O;BNIP3;C11ORF58;CCNG1;CDC20;CDKN1A;CKS1B;COL5A2;COPS2;CSNK2A1;CSNK2A2;CTGF;CTNNA1;CTPS;CUL3;DDX1;DNAJA1;DNTTIP2;EIF2B1;EIF2S1;EIF4G2;EPRS;ESD;ETF1;EXOSC7;EXT1;FHL1;FNTA;FXR1;GALNT3;GSPT1;GTF2B;HARS;HDAC1;HEAB;HIF1A;HNRPA2B1;HNRPK;ITGA6;ITGB1;ITGB5;KIF5B;LAMB1;LTBP1;MAPK6;ME1;METAP1;MME;MTHFD2;NCBP2;NMT1;PHLDA2;PKN2;PLA2G4A;POLR2K;PPP2CB;PPP2R2A;PSMA3;PSMA4;PSMA5;PSMA6;PS…
DIAB_NEPH_DN (374)	UVC_XPCS_8HR_DN (408)	other	374	408	51	17.989	ACSL3;ATP13A3;BCAR3;CAMSAP1L1;CBLB;CD2AP;CREB3L2;CRIM1;DYRK1A;EPS15;F3;FAT;FNBP1L;FYN;GRK5;HNRPDL;KIAA0350;LASS6;LOC151162;MSH2;MTX2;MYO1B;NBN;NEK7;PAFAH1B1;PARD3;PAWR;PCMT1;PDLIM5;PHLPPL;PLCE1;PLEKHC1;PRKACB;PRKCI;RAD23B;SCHIP1;SEMA3C;SERPINE1;SLK;SMARCA2;SRGAP2;SSBP2;TLE4;TLK1;TRAM2;TRIM37;UBE2D2;UBR2;USP9X;WWP1;XPO1
AGEING_KIDNEY_UP (411)	FLECHNER_KIDNEY_TRANSPLANT_REJECTION_UP (87)	other	411	87	27	17.9695	C1QB;CCL5;CCND3;CD14;CD53;CORO1A;CUGBP2;DOCK2;ECGF1;FCER1G;GMFG;GZMA;HCLS1;HLA-F;IFITM1;IL10RA;IL10RB;ITGB2;LAPTM5;LST1;MOXD1;PSMB8;PTPRC;RAB31;RAC2;RGS10;TYROBP
CMV_HCMV_TIMECOURSE_ALL_DN (421)	UVC_XPCS_8HR_DN (408)	other	421	408	54	17.9382	ACSL3;ANKMY2;ARHGAP29;C5ORF13;C6ORF111;CXCL12;CXORF6;DLC1;DNMBP;DOC1;EGFR;EXT1;F3;FGF2;FGF5;GBE1;HNRPDL;IGF2BP3;ITSN2;KIAA0802;KIF11;KLF6;KLF7;MGLL;MID1;MYC;MYO1B;NAV3;NMT2;NR2F2;PAFAH1B1;PAIP1;PRIM2A;PTX3;RBM16;REV3L;RRAS2;RUNX1;SERPINE1;SLC25A12;SLIT2;SMAD3;SOCS5;STARD13;THBS2;TLE4;TRAK1;TRIM2;TRIO;TSC22D2;TSPAN5;UBL3;VEGFC;VPS13B
CMV_8HRS_UP (32)	DER_IFNB_UP (93)	other	32	93	13	17.8872	HLA-E;IFI6;IFITM1;IL6;IRF2;ISG15;MX1;MX2;OAS1;OAS2;PML;PSMB8;TRIM21
BRCA1_OVEREXP_DN (112)	PENG_GLUTAMINE_DN (313)	other	112	313	27	17.8832	ALG3;ARMET;BMS1L;BOP1;BYSL;CAD;CCND1;CHD4;CTPS;DHCR24;EIF4G1;FASN;FDFT1;FKBP4;GCSH;KIAA0179;MRPS12;MTHFD1;NMT1;NOLC1;PSMD1;PWP2H;SLC29A1;SNRP70;SNRPA1;VDAC1;XRCC5
IDX_TSA_UP_CLUSTER3 (90)	MANALO_HYPOXIA_DN (91)	other	90	91	17	17.8159	BRCA1;CCNE2;CCNF;CDC2;CDC6;MAD2L1;MCM10;MCM2;MCM3;MCM4;MCM5;PRC1;RFC5;RRM1;RRM2;TRIP13;USP1
LINDSTEDT_DEND_UP (51)	TNFA_NFKB_DEP_UP (18)	other	51	18	10	17.8138	CD83;NFKB1;NFKB2;NFKBIA;RELB;TNFAIP2;TNFAIP3;TNFRSF9;TNIP1;TRAF1
BENNETT_SLE_UP (30)	DAC_BLADDER_UP (29)	other	30	29	10	17.7847	BIRC4BP;IFI44L;IFIT3;IRF7;MX1;MX2;OAS1;OAS2;STAT1;TNFSF10
4NQO_ESR_OLD_UNREG (11)	GAMMA_ESR_OLD_UNREG (26)	other	11	26	8	17.7753	EIF3S6IP;FLOT1;GNPNAT1;HGF;LCK;NDRG1;TAF1C;TP53I11
GAY_YY1_DN (280)	SERUM_FIBROBLAST_CELLCYCLE (138)	other	280	138	28	17.77	ANP32E;AURKA;BUB1;CCNA2;CCNB2;CDC25C;CDC6;CENPA;CENPF;EXO1;FEN1;FOXM1;HELLS;HMMR;KIF23;LMNB1;MAD2L1;MCM4;MCM5;MCM6;PLK1;RAD51AP1;RFC4;SPAG5;TACC3;TOP2A;TRIP13;UHRF1
IFNA_HCMV_6HRS_UP (53)	SANA_IFNG_ENDOTHELIAL_UP (75)	other	53	75	14	17.7622	BST2;CASP1;IFI44L;INDO;MX1;OAS1;OAS2;RARRES3;SAMHD1;STAT1;TNFSF10;TRIM22;UBE2L6;WARS
ESR_FIBROBLAST_DN (18)	GAMMA_ESR_WS_UNREG (29)	other	18	29	9	17.7144	CEPT1;GABBR1;GNPNAT1;HADH2;KIAA0146;SOX7;SOX9;SYK;ZNF507
SERUM_FIBROBLAST_CELLCYCLE (138)	TARTE_PLASMA_BLASTIC (310)	other	138	310	29	17.695	CCNA2;CCNF;CDC2;CDC6;CDKN3;CENPA;CKS1B;CKS2;DLG7;EZH2;FOXM1;HMMR;KIAA0101;KIF23;KIFC1;LMNB1;MAD2L1;PCNA;PRIM1;PWP1;RFC4;RRM1;RRM2;TOP2A;TRIP13;TUBA1;TYMS;UBE2C;YWHAH
GOLDRATH_CELLCYCLE (34)	IDX_TSA_UP_CLUSTER3 (90)	other	34	90	13	17.6751	AURKA;BUB1;CCNB2;CCNF;CDC45L;CDC6;CKS1B;CKS2;INCENP;MAD2L1;NCAPH;PLK1;TACC3
GREENBAUM_E2A_UP (34)	IDX_TSA_UP_CLUSTER3 (90)	other	34	90	13	17.6764	AURKA;BUB1;CCNB1;CCNB2;KIF11;KIF2C;KIF4A;MAD2L1;MKI67;NUSAP1;RACGAP1;TTK;TYMS
CROONQUIST_IL6_STARVE_UP (34)	GAY_YY1_DN (280)	rep	34	280	17	17.6309	BUB1;BUB1B;CCNB1;CCNB2;CDC6;CENPA;CENPE;FOXM1;KIF11;KIF22;KIF2C;LIG1;MAD2L1;PLK4;SPP1;TK1;TOP2A
CMV_HCMV_TIMECOURSE_ALL_UP (470)	IFNA_HCMV_6HRS_UP (53)	other	470	53	23	17.605	BIRC4BP;CCL8;GBP2;GCH1;IFIT3;IRF7;ISG15;ISG20;MX1;MX2;OAS1;OAS2;OASL;PLSCR1;PML;PSCD1;RABGAP1L;RARRES3;RSAD2;SAMHD1;STX11;TNFSF10;TRIM21
DOX_RESIST_GASTRIC_UP (44)	P21_P53_ANY_DN (49)	rep	44	49	12	17.5142	ATAD2;BUB1;CDC2;HMGB2;KIAA1794;MCM4;MKI67;NCAPG;PBK;PRC1;TPX2;TYMS
DOX_RESIST_GASTRIC_UP (44)	LEE_TCELLS2_UP (1141)	other	44	1141	28	17.4965	ATAD2;BARD1;BUB1;CDC2;CDC6;CDCA8;CDKN3;CENPA;DCC1;DKFZP762E1312;FOXM1;GINS1;HMGB2;HMMR;KIAA0101;KIAA0286;KIAA1794;KIF4A;MAD2L1;MCM4;MKI67;NCAPG;OIP5;PBK;PRC1;RRM2;TOP2A;TYMS
4NQO_ESR_OLD_UNREG (11)	GAMMA_ESR_WS_UNREG (29)	other	11	29	8	17.3512	FLOT1;GNPNAT1;LCK;NDRG1;SOX9;SYK;TAF1C;TP53I11
CMV_HCMV_TIMECOURSE_6HRS_DN (52)	UV-CMV_UNIQUE_HCMV_6HRS_DN (82)	other	52	82	14	17.3208	ADORA2B;C6ORF111;CDKN1B;CRSP9;CSTF1;DUSP10;DYRK2;GPRC5A;KLF7;MYC;RANBP6;RRS1;ZF;ZNF217
IDX_TSA_UP_CLUSTER3 (90)	STEMCELL_EMBRYONIC_UP (1343)	other	90	1343	42	17.1885	AURKA;BRCA1;BUB1;BZW1;CCNB1;CCNF;CDC2;CDC20;CDC6;CKS1B;CKS2;CSRP2;CSTF2;DLG7;DTL;DTYMK;FIGNL1;HELLS;KIF20A;KIF2C;KLF5;MAD2L1;MCM2;MCM3;MCM4;NASP;NQO1;NUP85;NUSAP1;PLK1;PRC1;RAD51;RFC5;RRM2;SMC2;TACC3;TFDP1;TOPBP1;TRIP13;TTK;TUBB6;USP1
TARTE_PLASMA_BLASTIC (310)	UVB_NHEK3_ALL (397)	other	310	397	45	17.1816	ABCD3;ASNS;ATIC;ATP13A3;ATP1B3;ATP5O;BAG1;CCND2;CDC20;CDC25B;CDKN1A;CDKN3;CKS1B;CTPS;DDX39;DHCR24;DUT;EIF2S1;ETF1;FASN;FDFT1;GALNT3;GPIAP1;GSPT1;IDH2;IQGAP1;ITGB1;KIAA0101;MAPK6;MTHFD1;MTHFD2;PFKP;POLD2;PPIF;PSMA3;PSMA5;PSMD14;PSME4;SLC7A5;TAX1BP3;TCEB1;TFRC;UBE2C;XRCC6;YARS
UVB_NHEK1_DN (270)	UVC_HIGH_D2_DN (37)	other	270	37	17	17.1011	AUTS2;BACH1;C10ORF137;C19ORF7;CENPA;CHD1;ID1;KIF2A;N4BP1;NFE2L2;NRIP1;NUP153;PHF3;RAPGEF2;SMAD7;ZBED4;ZNF217
CMV_HCMV_TIMECOURSE_ALL_UP (470)	IFNA_UV-CMV_COMMON_HCMV_6HRS_UP (29)	other	470	29	18	17.0808	BIRC4BP;CCL8;GCH1;IFIT3;IRF7;ISG20;MX1;MX2;OAS1;OAS2;OASL;PSCD1;RARRES3;RSAD2;SAMHD1;STX11;TNFSF10;TRIM21
CANCER_UNDIFFERENTIATED_META_UP (69)	LEE_TCELLS3_UP (106)	other	69	106	16	17.0747	BIRC5;CCNB1;CDC2;CDKN3;CENPA;CKS2;DLG7;GGH;KIAA0101;KIF14;KIF2C;MCM2;MELK;TOP2A;TUBB;UBE2C
CANCER_UNDIFFERENTIATED_META_UP (69)	CROONQUIST_IL6_RAS_DN (24)	rep	69	24	11	17.0617	CCNB1;CDC2;CDC20;CDC6;CDKN3;CENPA;FOXM1;KIF2C;MCM3;MYBL2;UBE2C
CMV-UV_HCMV_6HRS_UP (121)	DAC_BLADDER_UP (29)	other	121	29	13	17.0562	BIRC4BP;CCL5;HBEGF;ICAM1;IFI44L;IFIT3;IRF7;MX1;MX2;OAS1;OAS2;TNFAIP3;TNFSF10
FLECHNER_KIDNEY_TRANSPLANT_WELL_UP (565)	UVC_HIGH_ALL_DN (297)	rep	565	297	52	17.041	AMD1;ARF6;ARID5B;ATP2A2;ATP6V1B2;AUTS2;BRD8;C1ORF77;C5ORF13;CD2AP;CITED2;CXCL12;DDX3X;DICER1;DYRK1A;E2F3;EPS8;FOXJ3;FYN;GBAS;HERPUD1;HMGB2;HMGN4;ID1;KIAA1012;KRIT1;MARCKS;MORC3;N4BP1;NAP1L1;NCOA3;NRIP1;NUP153;PAFAH1B1;PARP1;PFTK1;PHF3;PPP2R5C;RAB11A;RAB1A;SEC24B;SIAH1;SMURF2;STRN3;SWAP70;TARDBP;TBL1X;UBE2N;UGCG;WEE1;XPO1;ZNF146
GAY_YY1_DN (280)	HOFFMANN_BIVSBII_BI_TABLE2 (254)	other	280	254	35	16.9941	ANP32E;AURKA;AURKB;BUB1;CCNA2;CCNB1;CCNB2;CDC25C;CDCA3;CENPA;CENPE;FEN1;HELLS;HMGB3;HMMR;INCENP;KIF20A;KIF22;KIF23;KIF2C;LIG1;MCM6;MTHFD2;NASP;PLK4;POLA1;PRC1;RACGAP1;SLC29A1;SMC2;STMN1;TK1;TOP2A;TRIP13;TTK
IDX_TSA_UP_CLUSTER6 (166)	STEMCELL_NEURAL_UP (1838)	other	166	1838	68	16.9563	ABCA1;ACAA2;ACAD9;ACADL;ACADS;ACYP2;ANKRD57;ATP5O;C11ORF54;C20ORF3;C9ORF16;CAT;CD1D;CDKN2C;CHCHD3;CHPT1;CS;CYB5B;DBT;DECR1;DGAT1;DHCR7;DLAT;DLD;DLST;ETFDH;GBE1;GSR;HADH;HADHB;HIBADH;HIBCH;HSD17B12;ISOC1;ITGA6;LIAS;MAP4K4;MCCC1;ME1;MGST1;MOSC2;MPDU1;MRPL51;NDUFA9;NDUFB6;NDUFC1;NDUFS1;NDUFS3;PDAP1;PHTF2;PLA2G6;POLN;PON2;RNF11;SAMM50;SCARB1;SDHA;SDHB;SFXN1;SLC19A1;SLC25A1;SLC25A10;SLC25A5;TANK;TKT;T…
ALCALAY_AML_NPMC_DN (187)	CROONQUIST_IL6_STARVE_UP (34)	rep	187	34	15	16.951	CCNB1;CCNB2;CDC20;CDC6;CDKN3;CHEK1;FOXM1;KIF2C;KIFC1;MAD2L1;POLD1;PTTG1;RRM2;TK1;UBE2C
LI_FETAL_VS_WT_KIDNEY_DN (162)	STEMCELL_NEURAL_UP (1838)	rep	162	1838	67	16.9518	ACP1;ASNS;AURKA;BLM;BRCA1;BUB3;CCNB2;CCT3;CDC2;CDC20;CDC25C;CDH2;CDK2;CHAF1A;CKS1B;CKS2;DDX1;DDX52;DLG7;DNAJC9;ELOVL2;EZH2;FADS1;FEN1;FLJ11021;GARS;H2AFZ;IARS;ILF2;KIAA0101;KIF11;KIF23;KIF2C;MAD2L1;MAP4K4;MARS;MCM2;MELK;MKI67;MPHOSPH9;MSH2;MTHFD2;NAP1L1;NASP;NCBP2;PLK4;POLE3;PRIM1;PRIM2A;RFC5;RNASEH2A;ROR2;RRM1;SLC16A1;SMC4;SNRPA1;SS18;SSRP1;STRAP;TCERG1;TOPBP1;TRIP13;TTK;TXNRD1;XPOT;XRCC5;YARS
LEE_TCELLS2_UP (1141)	LI_FETAL_VS_WT_KIDNEY_DN (162)	rep	1141	162	53	16.9198	ASNS;AURKA;AURKB;BUB1B;CCNB2;CDC2;CDKN3;CENPF;CKS1B;CKS2;DLG7;DNAJC9;ESPL1;EZH2;FADS1;FEN1;GARS;HOXA9;ILF2;KIAA0101;KIAA1794;KIF11;KIF14;KIF2C;MAD2L1;MCM2;MCM6;MELK;MKI67;MPHOSPH9;MSH2;MSH6;MYL6B;NELL2;NME1;NR2C1;PCNA;PRIM1;PTTG1;RFC5;RNASEH2A;SCRN1;SEPT6;SMC4;SSRP1;ST6GAL1;STMN1;TIMELESS;TMSL8;TOP2A;TOPBP1;TRIP13;TTK
P21_P53_ANY_DN (49)	ZHAN_MM_CD138_PR_VS_REST (49)	other	49	49	12	16.9	ASPM;AURKA;CDC2;DLG7;KIAA1794;PRC1;RACGAP1;TPX2;TTK;TYMS;UBE2C;UBE2T
CROONQUIST_IL6_STARVE_UP (34)	TARTE_PLASMA_BLASTIC (310)	other	34	310	17	16.8983	CCNB1;CDC20;CDC6;CDKN3;CENPA;CENPE;FOXM1;GINS1;KIF11;KIF22;KIF2C;KIFC1;MAD2L1;PLK4;RRM2;TOP2A;UBE2C
CMV_IE86_UP (50)	VERNELL_PRB_CLSTR1 (68)	other	50	68	13	16.8528	BARD1;BLM;BTG3;CCNE1;DCK;EZH2;HMGB2;MCM7;PCNA;POLD3;RAB27A;RFC3;RRM1
GOLDRATH_CELLCYCLE (34)	LE_MYELIN_UP (105)	other	34	105	13	16.7853	AURKA;BUB1;CCNA2;CCNB1-RS1///CCNB1;CCNB2;CDC2A;CKS1B;CKS2;ECT2;INCENP;MAD2L1;PLK1;PLK4
SERUM_FIBROBLAST_CORE_UP (205)	STEMCELL_NEURAL_UP (1838)	other	205	1838	77	16.7478	ACTL6A;C16ORF61;C1ORF33;CBX1;CCND3;CCT5;CDK2;CHEK1;COPB2;DCK;DNAJC9;DTYMK;EBNA1BP2;EIF4EBP1;EIF4G1;ENO1;FARSLA;FARSLB;GGH;H2AFZ;HMGB1;HMGN2;HNRPA3;HNRPAB;ITGA6;KRR1;LMNB2;LOC56902;LSM3;LYPLA2;MAPRE1;MCM3;MCM7;MNAT1;MRPL12;MRPL37;MRPS28;MSN;NOLA2;NUDT1;NUP107;NUP35;NUP85;NUP93;PCSK7;PDIA4;PDLIM7;PGM2;PNN;POLE2;POLE3;POLR3K;PPIH;PSMA7;PSMC3;PSMD12;PSMD14;RAB3B;RANBP1;RFC3;RNASEH2A;RNF138;RUVBL1;RUV…
CMV_8HRS_UP (32)	IFNA_HCMV_6HRS_UP (53)	other	32	53	11	16.7469	GCH1;GMPR;INDO;ISG15;MX1;MX2;OAS1;OAS2;PML;TRIM21;WARS
UVB_SCC_DN (106)	UVC_XPCS_8HR_DN (408)	other	106	408	28	16.7293	ARHGEF7;ATP13A3;CDYL;CHD1;CNOT2;DDEF2;DYRK1A;EXT1;FOXJ3;HEG1;ID1;KLF7;LOC220594;MARK3;MYC;MYST3;NAV3;PHF3;PMM2;PRKCBP1;RAPGEF2;RBPSUH;SCHIP1;SLK;TIPARP;TLK1;TLK2;TRAM2
CANCER_UNDIFFERENTIATED_META_UP (69)	LEE_TCELLS2_UP (1141)	other	69	1141	34	16.7285	BIRC5;CCNA2;CCNB1;CCT6A;CDC2;CDC6;CDKN3;CENPA;CKS1B;CKS2;CTSL;DLG7;EZH2;FOXM1;GARS;GGH;GPSM2;HMGB2;ILF2;KIAA0101;KIF14;KIF2C;MAD2L1;MCM2;MCM6;MELK;NCAPH;NME1;PCNA;TMSB10;TOP2A;TRIP13;TUBB;UBE2C
UVB_NHEK1_C6 (130)	UVC_TTD-XPCS_COMMON_DN (144)	other	130	144	21	16.7221	APPBP2;ATP13A3;BAZ1A;CENPA;CLASP1;CNOT4;DOCK4;E2F5;EDD1;FAT;FNBP1L;KIF14;KIF2A;KLF7;NAV3;ORC2L;PIP5K3;SMAD3;VPS13B;ZHX2;ZNF638
CANCER_NEOPLASTIC_META_UP (64)	TARTE_PLASMA_BLASTIC (310)	other	64	310	21	16.6674	AHCY;CCT4;CCT5;CDC2;CDKN3;CKS2;HSPE1;KIAA0101;MCM3;MRPL3;MTHFD2;NME1;PAICS;PSME2;RFC4;SMARCA4;SNRPF;SSR1;TARS;TOP2A;UBE2S
RUTELLA_HEMATOGFSNDCS_DIFF (661)	TAKEDA_NUP8_HOXA9_8D_DN (214)	other	661	214	47	16.6572	ADAM19;ALOX5;C1ORF24;C1QA;C5AR1;CD14;CD163;CD1E;CD9;CHI3L1;CLEC5A;CTSB;CXCL1;CXCL3;CXCL5;CYBB;DAB2;DFNA5;DOCK4;EMP1;FCAR;FCN1;FLJ20701;FPR1;FYB;GPNMB;GPR137B;HLA-DQA1;HSD11B1;IL10;IL1R2;KCNMA1;ME1;MMP12;MMP9;NKTR;NPL;NRP1;PLA2G7;S100A12;S100A9;SGK;SLAMF8;SLC16A6;SLC7A7;ST8SIA1;TM6SF1
AGEING_KIDNEY_UP (411)	WIELAND_HEPATITIS_B_INDUCED (106)	other	411	106	28	16.6502	ARHGDIB;C1ORF38;C1QB;CCL5;CD38;CD53;DRAM;FCER1G;GPNMB;GZMA;GZMK;HLA-DQB1;HLA-DRA;HLA-E;HLA-F;IL10RA;LAPTM5;PARP12;PIK3CD;PRG1;PSMB9;PSME2;RAB31;RAC2;RARRES3;TAPBP;TRIM22;TYROBP
BASSO_GERMINAL_CENTER_CD40_UP (103)	BLEO_HUMAN_LYMPH_HIGH_24HRS_UP (93)	other	103	93	17	16.6341	ADAM8;CCL4;CD40;CD83;CFLAR;DUSP2;ICAM1;LAPTM5;LTA;NCF2;NFKB2;NFKBIA;PLEK;PRG1;TNFAIP3;TNFSF9;TRAF1
CMV_8HRS_UP (32)	IFN_ANY_UP (82)	other	32	82	12	16.5747	GMPR;HLA-E;IFITM1;IL6;IRF2;ISG15;MX1;MX2;OAS1;OAS2;PML;TRIM21
CMV_ALL_UP (94)	DER_IFNA_UP (66)	other	94	66	15	16.5754	GMPR;HLA-E;IFI6;IFITM1;IL6;IRF2;ISG15;MX1;MX2;OAS1;OAS2;PML;PSMB8;TRIM21;TRIM22
HINATA_NFKB_UP (111)	TNFA_NFKB_DEP_UP (18)	other	111	18	11	16.5689	CCL20;CD83;CXCL2;CXCL3;GCH1;IL6;NFKB1;NFKB2;RELB;TNFAIP2;TNIP1
IFNA_HCMV_6HRS_UP (53)	TAKEDA_NUP8_HOXA9_10D_UP (190)	other	53	190	17	16.5508	BIRC4BP;GMPR;IFI27;IFI44L;IFIT3;IL15;INDO;IRF7;ISG15;MX1;MX2;OAS1;OAS2;OASL;RARRES3;RSAD2;STAT1
HOHENKIRK_MONOCYTE_DEND_UP (110)	RUTELLA_HEMATOGFSNDCS_DIFF (661)	other	110	661	34	16.501	ABCG1;ACAA2;APOC1;BIRC3;CCL13;CCL17;CCL22;CCNG2;CCR7;CD1B;CD59;CD83;CD86;CYB5A;DUSP5;GAS6;HLA-DQA1;HSD11B1;INDO;INHBA;IRF4;MAOA;MGLL;MMP12;NR1H3;NR4A3;RARRES1;SLC11A2;SPINT2;SPP1;ST6GAL1;TFRC;TGM2;TNFAIP6
DIAB_NEPH_DN (374)	FLECHNER_KIDNEY_TRANSPLANT_REJECTION_DN (550)	other	374	550	57	16.4973	ADD3;AKAP11;ANKRD15;AQP3;ARMCX2;ATP2A2;C17ORF25;CD2AP;CDKN1C;CDS1;COL4A4;CREB3L2;CTBP1;CTNNA1;DNAJB9;DNM1L;DSCR1;DSTN;ENPEP;F2R;FAT;FBXO21;FGF9;FNBP1L;FYN;GULP1;HPGD;HTRA1;IGFBP2;KBTBD11;MME;MTSS1;NDRG1;PAFAH1B1;PARD3;PCK1;PDLIM5;PFN2;PLS3;PODXL;PPP2CB;PRKAR1A;PRKCI;PTHR1;PTPRD;RAB1A;RDX;SEPT10;TMED10;TMED5;TOB1;TOMM20;TOMM34;TSPYL4;VEGF;WWP1;YWHAE
PENG_RAPAMYCIN_DN (229)	STEMCELL_NEURAL_UP (1838)	rep	229	1838	82	16.4625	AK2;ASNS;ATP6V0E;BCAP31;BMP1;CALU;CAPZA2;CCNC;CCT4;CCT5;CCT6A;CDC25A;CDK4;CHUK;COPB2;CSE1L;CTPS;CTSC;CYC1;DAP3;DDX21;DDX3X;DNAJA1;EBNA1BP2;EIF2B2;EIF3S9;EIF4G1;EIF4G2;ETF1;ETFA;GORASP2;GSPT1;HADH2;HCCS;HSPA4;HSPE1;IDH3A;KPNA3;MARS;MLF2;MMP15;MORF4L2;MRPL12;NDUFA9;NDUFS3;NPM3;PA2G4;PAPOLA;PGK1;PITPNB;POLR2F;PPIB;PRDX3;PSMB5;PSMC2;PSMD11;PSMD14;PSMD5;PSMD8;PTPN1;RAB1A;RABGGTB;RARS;SAFB;SDHB;SF3A3;S…
ALCALAY_AML_NPMC_DN (187)	IDX_TSA_UP_CLUSTER3 (90)	other	187	90	20	16.4404	BIRC5;CCNB1;CCNB2;CCNF;CDC20;CDC6;CKS1B;DLG7;HGF;KIF2C;KIF4A;MAD2L1;MCM10;MCM2;MCM4;MKI67;NCAPH;RRM2;TFDP1;TYMS
ET743PT650_COLONCA_DN (44)	UVC_TTD_ALL_DN (360)	other	44	360	19	16.3675	ATBF1;CRADD;CUTL1;DDX10;EIF4G3;EXT1;FTO;GBE1;GNAQ;ID1;KIAA0146;PTPRK;ROR1;SMAD3;SRPK2;STK3;TCF12;TMEM131;XRCC4
CMV_ALL_UP (94)	IFN_ALPHA_UP (40)	other	94	40	13	16.3683	GMPR;HLA-E;IFITM1;IL6;IRF2;ISG15;MX1;MX2;OAS1;OAS2;PML;TRIM21;TRIM22
BRENTANI_CELL_CYCLE (86)	SHEPARD_CELL_PROLIFERATION (232)	other	86	232	21	16.3224	BUB1;BUB1B;BUB3;CDC14A;CDC16;CDC25C;CDC27;CDK4;CDK5;CDK6;CDK7;CKS1B;CKS2;E2F1;GSPT1;MAD;MAD1L1;MNAT1;MYC;PLK;SKP2
CANCER_UNDIFFERENTIATED_META_UP (69)	HOFFMANN_BIVSBII_BI_TABLE2 (254)	other	69	254	20	16.2997	CCNA2;CCNB1;CDC20;CDKN3;CENPA;CKS1B;CKS2;DLG7;H2AFX;KIF23;KIF2C;MCM6;MELK;MTHFD2;NCAPH;TOP2A;TRIP13;TUBB;UBE2C;UBE2S
BASSO_REGULATORY_HUBS (143)	PENG_LEUCINE_DN (180)	other	143	180	23	16.2458	AHSA1;BYSL;CCNA2;CCNB1;CSE1L;CYC1;CYCS;EIF4G1;HPRT1;HSPC111;HSPE1;MRPL12;MRPL3;MRPS12;PSMB7;PSMD1;PSMD14;PSMD2;TCEB1;TCP1;TIMM17A;TOMM40;TRIP13
ALCALAY_AML_NPMC_DN (187)	SERUM_FIBROBLAST_CELLCYCLE (138)	other	187	138	23	16.2283	CCNA2;CCNB2;CCNF;CDC25C;CDC6;CDKN3;CENPM;CIITA;CKS1B;DLG7;EXO1;FOXM1;HMMR;KIF23;KIFC1;MAD2L1;MCM4;NCAPH;PTTG1;RRM2;TPX2;TYMS;UBE2C
ET743_SARCOMA_72HRS_DN (222)	STEMCELL_NEURAL_UP (1838)	rep	222	1838	80	16.2169	ACTL6A;ADSL;BAG2;BIRC6;BLZF1;BUB1;BUB3;C14ORF130;CCNA2;CCT4;CDC2;CDC25C;CDC5L;CPT1A;DDX21;EIF2A;EIF3S10;EIF4B;ELOVL6;EPS8;FNDC3A;FRYL;GABPB2;GDI2;GGPS1;GIPC1;GLRX;GNL2;GTF2B;GTF2H1;HDAC2;HERC4;HSPE1;IPO7;LARP7;MAP3K7;MAT2A;MCM3;MID1IP1;MRPL35;MTIF2;NUFIP1;PPP1CC;PPP2CB;PRIM2A;PRKCBP1;PRKD3;PSMA5;PSMB1;PSMC6;PSMD12;RAB1A;RAB2;RABGGTB;RAP1B;RNF14;SEH1L;SFRS9;SMARCA5;SNRPG;SRPK2;SUPV3L1;TARDBP;TCERG…
LEE_TCELLS3_UP (106)	LI_FETAL_VS_WT_KIDNEY_DN (162)	rep	106	162	20	16.2033	AURKA;BUB1B;CCNB2;CDC2;CDKN3;CKS2;DLG7;KIAA0101;KIAA1794;KIF11;KIF14;KIF2C;MCM2;MELK;MKI67;PTTG1;SCRN1;TMSL8;TOP2A;TTK
CAMPTOTHECIN_PROBCELL_UP (23)	CISPLATIN_PROBCELL_UP (17)	other	23	17	8	16.1806	ABI1;CDKN1A;EI24;LPIN1;PMM1;TOB1;TP53INP1;TXNIP
LE_MYELIN_UP (105)	STEMCELL_NEURAL_UP (1838)	other	105	1838	51	16.1725	AURKA;BIRC5;BUB1;CCNA2;CCNB2;CCND1;CDC20;CDCA8;CKS1B;CKS2;COL18A1;DNAJC9;ECT2;EDNRB;EPHA5;ETS1;EZH2;FIGNL1;H2AFZ;HDAC2;HN1;HNRPA2B1;INCENP;KIF11;KIF20A;KIF22;KIF23;KLF10;LIN9;MAD2L1;MCM4;MCM5;MCM7;NOLA2;NT5DC2;NUSAP1;PLK1;PLK4;PPP1R14B;PSPC1;RAD51;RBL1;RPA3;RRM1;RRM2;SMC2;SPECC1;TNC;TUBB6;UBE2T;UHRF1
RADAEVA_IFNA_UP (51)	SANA_IFNG_ENDOTHELIAL_UP (75)	other	51	75	13	16.1624	BST2;CXCL10;CXCL11;HLA-B;HLA-E;IFI35;IFI44L;LGALS3BP;MX1;OAS1;STAT1;TNFSF10;UBE2L6
ET743_SARCOMA_48HRS_DN (188)	STEMCELL_NEURAL_UP (1838)	rep	188	1838	72	16.124	ADSL;ATF1;BAG2;BIRC6;BLZF1;BUB1;BUB3;C14ORF130;CCNA2;CCT4;CDC2;CDC5L;CSNK2A1;DDX21;EIF2A;EIF3S10;ELOVL6;EPS8;FLJ11021;FNDC3A;GABPB2;GTF2B;GTF2H1;HDAC2;HERC4;HSPE1;IPO7;KIF11;LSM14A;MAP3K7;MAT2A;MCM3;MID1IP1;MTIF2;NBN;NMI;NUFIP1;PAFAH2;PLK1;PPP1CC;PRIM2A;PRKCBP1;PSMA5;PSMB1;PSMC2;PSMC6;PSMD14;RAB1A;RAB2;RABGGTB;RAP1B;RNF14;RPP14;SFRS9;SMARCA5;SUPV3L1;TARDBP;TBL1XR1;TCERG1;TDG;THRAP3;TMPO;TNFSF5IP1…
IGF_VS_PDGF_UP (73)	MYOD_BRG1_UP (27)	other	73	27	11	16.1092	ATP2A1;CKM;MYBPH;MYH3;MYL4;MYLPF;MYOG;PPFIA4;TNNC2;TNNT2;TNNT3
SASAKI_ATL_UP (171)	TARTE_PLASMA_BLASTIC (310)	other	171	310	30	16.0798	ANXA6;CCNA2;CCNB1;CDKN3;CORO1A;DHCR24;DLG7;FAS;FOXM1;HMGB2;KIF11;KIF14;KIF2C;LOC91137;MAD2L1;MCM3;MKI67;MYCBP;NME1;PCNA;PSMB2;RECQL;RFC3;RPA1;SELL;TFRC;TOP2A;TYMS;UBE2C;VBP1
SASAKI_TCELL_LYMPHOMA_VS_CD4_UP (171)	TARTE_PLASMA_BLASTIC (310)	other	171	310	30	16.081	ANXA6;CCNA2;CCNB1;CDKN3;CORO1A;DHCR24;DLG7;FAS;FOXM1;HMGB2;KIF11;KIF14;KIF2C;LOC91137;MAD2L1;MCM3;MKI67;MYCBP;NME1;PCNA;PSMB2;RECQL;RFC3;RPA1;SELL;TFRC;TOP2A;TYMS;UBE2C;VBP1
HADDAD_HPCLYMPHO_ENRICHED (309)	LEE_TCELLS2_UP (1141)	other	309	1141	75	16.0772	AEBP1;ALDH5A1;ARHGEF7;ARID5B;ARPP-21;ATM;AUTS2;BACH2;BARD1;BTG1;C13ORF18;C18ORF1;C7ORF23;CALM1;CD24;CD69;CDKN2C;CENTD1;CHGN;DACT1;DBN1;DLEU2///DLEU2L;DNTT;DYRK2;EFHC1;EFNB2;ELK3;EZH2;FAIM3;FHIT;FLJ20152;FOXO1A;FOXP1;GALNAC4S-6ST;HIST1H1C;HIST1H2BG;HIST1H3H;HLA-F;HMGB2;ID3;IGL@///IGLC1///I;IL7R;ISG20;KIAA0922;LAPTM5;LOC54103;LONPL;LRIG1;LRMP;PACAP;PCDH9;PCNA;PHF15;POU2AF1;PTPRK;RAG1;RIMS3;RPL35A;R…
CMV_HCMV_TIMECOURSE_ALL_DN (421)	UVC_TTD_4HR_DN (299)	other	421	299	44	16.0428	ANKRD28;ARHGAP29;ARID5B;ARNT2;ATXN1;BHLHB2;BICD1;C6ORF111;CTGF;CXORF6;DLC1;DNMBP;EGFR;EXT1;F3;FGF2;FGF5;HNRPDL;IGF2BP3;ITSN2;KIAA0802;KIF23;KLF10;KLF7;KNTC2;MID1;MNAT1;PAFAH1B1;PPAP2B;PRIM2A;RBM16;REV3L;RRAS2;RUNX1;SIPA1L1;SMAD3;SOCS5;STARD13;TLE4;TRIO;TSPAN5;UBL3;UGCG;VEGFC
ALCALAY_AML_NPMC_DN (187)	LEE_TCELLS2_UP (1141)	rep	187	1141	56	15.9911	AKAP2///PALM2-AKAP;B4GALT6;BIRC5;C11ORF32;CCNA2;CCNB1;CCNB2;CD200;CD38;CD48;CD69;CD96;CDC6;CDKN2C;CDKN3;CHGN;CKS1B;DHFR///LOC643509;DLG7;FLJ20035;FOXM1;GPA33;GYPC;HADH;HLA-DPA1;HLA-DRA;HLA-DRB1;HMMR;IDH2;IFITM1;IFITM2;INPP4B;ITM2A;KIF2C;KIF4A;MAD2L1;MCM10;MCM2;MCM4;MKI67;NCAPH;PITPNC1;PLXND1;POLE;PTTG1;PXMP2;RANBP1;RHOBTB3;RPA1;RRM2;RSAD2;SLC1A4;SORL1;TK1;TYMS;UBE2C
CARIES_PULP_UP (212)	NEMETH_TNF_UP (97)	other	212	97	21	15.9855	C3AR1;C5AR1;CCL3;CD44;CEBPD;GLRX;HCK;HCLS1;ICAM1;IER3;IL1RN;LCP2;LTB;MSR1;PBEF1;PRG1;PTGS2;SAT1;SLPI;SOD2;TNFRSF1B
AGED_RHESUS_DN (110)	CALRES_RHESUS_DN (62)	other	110	62	15	15.9756	ADCY2;AXIN1;CKMT2;COX4I1;DYNLT1;FBP2;GOLGA3;HADH;JARID1C;MDH1;MNAT1;MPI;NDUFV2;SERINC3;VDAC2
AGEING_KIDNEY_UP (411)	BRCA_ER_NEG (929)	other	411	929	79	15.9713	ADAM8;ARL4C;ARPC1B;ASNS;BCL2A1;BIRC3;C11ORF73;C1ORF38;C1QB;C1S;C6ORF115;CALU;CARHSP1;CASP1;CCL2;CCL5;CCR1;CD14;CD53;CD69;CHI3L2;CLDN1;CLEC4A;CORO1A;CORO1C;CUGBP2;CXCL1;DEGS1;DOCK2;DRAM;ECGF1;FNBP1;FXYD5;FYB;GABRP;GMFG;GPNMB;GZMA;HCLS1;HLA-DQB1;HLA-F;HTATIP2;IL10RA;IL32;IRAK1;ITGB2;KIAA0746;LAPTM5;LCP2;LTB;LY75;LYN;MALL;MFGE8;MMP7;MRAS;PRG1;PROM1;PSMB9;PTPRC;QPCT;RAD54L;RARRES1;RFTN1;RGS10;RNF138;…
HYPOXIA_REG_UP (38)	MENSE_HYPOXIA_UP (107)	other	38	107	13	15.9633	ADFP;ADM;BHLHB2;BNIP3;JMJD1A;NFIL3;P4HA2;PFKFB4;PGK1;PPP1R3C;PTDSR;STC2;VEGF
ROTH_HTERT_UP (14)	TAKEDA_NUP8_HOXA9_3D_UP (187)	other	14	187	11	15.9542	HERC5;HERC6;IFI44;IFI44L;IFIT1;IFIT3;MX1;OASL;PLA2G4A;RSAD2;SLC12A8
HOFFMANN_BIVSBII_BI_TABLE2 (254)	LI_FETAL_VS_WT_KIDNEY_DN (162)	other	254	162	27	15.9136	AURKA;AURKB;CCNB2;CDC20;CDC25C;CDKN3;CIT;CKAP5;CKS1B;CKS2;DLG7;FEN1;KIF23;KIF2C;KIFC1;MCM6;MELK;MTHFD2;NASP;PLK4;RFC5;RRM1;SMC4;STMN1;TOP2A;TRIP13;TTK
BENNETT_SLE_UP (30)	CMV_HCMV_TIMECOURSE_12HRS_UP (26)	other	30	26	9	15.8384	IFIT3;IRF7;ISG15;MX1;MX2;OAS1;OAS2;OASL;TNFSF10
ET743_SARCOMA_DN (269)	STEMCELL_EMBRYONIC_UP (1343)	rep	269	1343	75	15.7727	ADSL;ANLN;ATF1;AURKA;BIRC6;BLZF1;BUB1;BUB3;C14ORF130;CCT4;CDC2;CDC25C;CDC5L;CSNK2A1;CTGF;DDX21;DNAJA2;DTL;EIF2A;EIF3S10;EIF4B;ELOVL6;EPS8;FAF1;FLJ11021;FNDC3A;FNTA;GTF2B;GTF2H1;HDAC2;HERC4;HSPE1;IPO7;LSM14A;MAP3K7;MAPKAPK5;MAT2A;MCM3;MRPL15;MTIF2;NBN;NET1;NUFIP1;PAFAH2;PKN2;PLK1;PRKCBP1;PSMA4;PSMA5;PSMC2;PSMC6;PSMD14;PTPRK;RAB1A;RABGGTB;RAD23B;RPP14;SFRS3;SFRS9;SLC2A1;SMARCA5;SPIN;TARDBP;TCERG1;T…
CROONQUIST_IL6_STARVE_UP (34)	SASAKI_ATL_UP (171)	other	34	171	14	15.7712	BUB1B;CCNB1;CCNB2;CDKN3;CSNK1G1;FOXM1;KIF11;KIF2C;MAD2L1;PTTG1;TK1;TOP2A;UBE2C;ZWINT
CROONQUIST_IL6_STARVE_UP (34)	SASAKI_TCELL_LYMPHOMA_VS_CD4_UP (171)	other	34	171	14	15.7723	BUB1B;CCNB1;CCNB2;CDKN3;CSNK1G1;FOXM1;KIF11;KIF2C;MAD2L1;PTTG1;TK1;TOP2A;UBE2C;ZWINT
LEE_TCELLS2_UP (1141)	WIELAND_HEPATITIS_B_INDUCED (106)	other	1141	106	41	15.7383	AURKA;BTN3A3///BTN3A2;CD38;CD48;COTL1;CTSB;CTSC;DENND2D;GBP1;GBP2;GIMAP5;GZMA;GZMK;HLA-A;HLA-B;HLA-C;HLA-DPA1;HLA-DRA;HLA-DRB1;HLA-E;HLA-F;IFI16;IGL@///IGLC1///I;IL10RA;ISG20;KPNA2///LOC643995;LAP3;LAPTM5;MCM6;PBK;PLAC8;PRC1;PRG1;PTTG1;RNASET2;RRM2;STAT1;TRGC2///TRGV2///;TYMS;UBE2C;WARS
CMV_8HRS_UP (32)	IFN_BETA_UP (65)	other	32	65	11	15.7359	HLA-E;IFITM1;IL6;IRF2;ISG15;MX1;MX2;OAS1;OAS2;PML;TRIM21
LINDSTEDT_DEND_8H_VS_48H_UP (66)	SANA_TNFA_ENDOTHELIAL_UP (83)	other	66	83	14	15.7044	ATP13A3;CCL2;CCL20;CCL8;CXCL10;CXCL11;CXCL2;GBP1;ICAM1;IL7R;IL8;INHBA;SOD2;TLR2
CMV_HCMV_TIMECOURSE_12HRS_UP (26)	DAC_IFN_BLADDER_UP (17)	other	26	17	8	15.7036	CCL5;IFIT3;IRF7;MX1;MX2;OAS1;OAS2;TNFSF10
BENNETT_SLE_UP (30)	IFNALPHA_NL_UP (27)	other	30	27	9	15.6715	IFI44L;IRF7;ISG15;LGALS3BP;MX1;MX2;PLSCR1;STAT1;TNFSF10
IFN_ANY_UP (82)	RADAEVA_IFNA_UP (51)	other	82	51	13	15.6483	ADAR;BST2;EIF2AK2;HLA-E;IFITM1;IRF1;ISG15;MX1;MX2;OAS1;PSME1;STAT1;VAT1
BRCA_ER_NEG (929)	P21_P53_ANY_DN (49)	other	929	49	26	15.6373	ANLN;ASPM;ATAD2;AURKA;AURKB;BIRC2;BUB1;CDC2;CDC25B;CEP55;CYR61;DLG7;EXO1;MCM4;MCM6;MCM7;PRC1;RACGAP1;TCN2;TPX2;TTK;TUBB3;TUBB4;TYMS;UBE2C;VEGF
HSIAO_LIVER_SPECIFIC_GENES (250)	LEE_E2F1_DN (65)	other	250	65	19	15.628	ACSL1;AKR1C1;ALDH1A1;BAAT;BHMT;C4BPA;CYP2E1;FABP1;GHR;GSTO1;HAL;HPD;HSD11B1;KYNU;OTC;PCK1;RGN;SERPINF1;TDO2
MYC_TARGETS (42)	ZELLER_MYC_DN (7)	other	42	7	7	15.5941	CDKN1A;CDKN2B;DUSP1;FN1;GADD45A;THBS1;TPM1
ADIP_DIFF_CLUSTER4 (35)	IDX_TSA_UP_CLUSTER3 (90)	other	35	90	12	15.5494	ASF1B;CDC6;CDCA7;FEN1;HELLS;HMGB2;MCM4;MCM5;MCM7;RAD51;RRM2;SMC2
IDX_TSA_UP_CLUSTER6 (166)	TNFALPHA_TGZ_ADIP_DN (28)	other	166	28	13	15.5408	ABCD2;ADIPOQ;ALAD;AQP7;CDKN2C;CIB2;FASN;ORM2;PLA2G6;RETN;RNF11;SLC2A4;TST
DAC_BLADDER_UP (29)	IFNA_UV-CMV_COMMON_HCMV_6HRS_UP (29)	other	29	29	9	15.5047	BIRC4BP;IFI44L;IFIT3;IRF7;MX1;MX2;OAS1;OAS2;TNFSF10
BOQUEST_CD31PLUS_VS_CD31MINUS_UP (660)	RUTELLA_HEMATOGFSNDCS_DIFF (661)	other	660	661	85	15.4933	ABCG1;ADAM12;AKR1C1;APOC1;APOE;C3///LOC653879;CCL14///CCL15;CCL2;CCL3///CCL3L1///;CCL8;CCNL1;CCRL2///LOC642312;CD14;CD2AP;CD83;CD9;CDKN1C;CES1;CFD;CFLAR;CHI3L1;CLIC2;CRIP1;CTSK;CUGBP2;CXCL1;CXCL10;CXCL3;CYP1B1;DFNA5;DUSP6;EGR1;ETS2;GADD45B;GADD45G;GFPT1;GLS;GPNMB;HBEGF;HLA-DQA1;ICAM2;IER5;INHBA;ITGA4;KLF9;LMO2;LRMP;MAFB;MAOA;MCTP1;ME1;MITF;MRPS6;MX2;NEDD9;NINJ2;NP;NQO1;NR1H3;PBEF1///LOC646309;PEC…
DOX_RESIST_GASTRIC_UP (44)	ZHAN_MM_CD138_PR_VS_REST (49)	other	44	49	11	15.4654	CDC2;DCC1;FOXM1;KIAA0101;KIAA1794;PRC1;RFC4;RRM2;TOP2A;TPX2;TYMS
CANCER_UNDIFFERENTIATED_META_UP (69)	MIDDLEAGE_DN (14)	rep	69	14	9	15.4517	CCNA2;CDC20;CENPA;FOXM1;H2AFX;KIF23;KIF2C;MYBL2;UBE2C
HINATA_NFKB_UP (111)	SANA_TNFA_ENDOTHELIAL_UP (83)	other	111	83	16	15.4276	CCL2;CCL20;CXCL10;CXCL11;CXCL2;CXCL3;CXCL6;GBP1;ICAM1;IL7R;IL8;SERPINE1;SLC7A2;SOD2;TNFAIP2;TNIP1
CMV_8HRS_UP (32)	UV-CMV_UNIQUE_HCMV_6HRS_UP (103)	other	32	103	12	15.3784	BRCA2;CCL5;GTF2B;IL6;INDO;MSX1;MX2;OAS1;OAS2;PLA2G4A;TNFAIP3;TRIM21
ET743_SARCOMA_48HRS_DN (188)	STEMCELL_EMBRYONIC_UP (1343)	rep	188	1343	60	15.3462	ADSL;ATF1;BIRC6;BLZF1;BUB1;BUB3;C14ORF130;CCT4;CDC2;CDC5L;CSNK2A1;CTGF;DDX21;DNAJA2;EIF2A;EIF3S10;ELOVL6;EPS8;FLJ11021;FNDC3A;FNTA;GTF2B;GTF2H1;HDAC2;HERC4;HSPE1;IPO7;LSM14A;MAP3K7;MAPKAPK5;MAT2A;MCM3;MRPL15;MTIF2;NBN;NUFIP1;PAFAH2;PLK1;PRKCBP1;PSMA4;PSMA5;PSMC2;PSMC6;PSMD14;RAB1A;RABGGTB;RPP14;SFRS9;SLC2A1;SMARCA5;TARDBP;TCERG1;TGIF;TNFSF5IP1;TXNRD1;UBA2;UBE2D2;UBE2D3;UBE2T;ZNF281
ADIP_VS_PREADIP_UP (36)	TZD_ADIP_DN (14)	rep	36	14	8	15.3408	ADFP;AGT;CFD;DDIT3;GCLM;MNT;PPARG;SQSTM1
RADAEVA_IFNA_UP (51)	TAKEDA_NUP8_HOXA9_10D_UP (190)	other	51	190	16	15.3361	CXCL10;EIF2AK2;IFI27;IFI44;IFI44L;IFI6;IFIT2;IFITM1;IRF7;ISG15;LGALS3BP;MX1;MX2;OAS1;RSAD2;STAT1
RCC_NL_UP (519)	STEMCELL_NEURAL_UP (1838)	other	519	1838	138	15.2917	ACP1;ADSL;ARCN1;ARHGAP21;ARL2BP;ASF1A;ATG7;ATXN10;BANF1;BLMH;BMP1;BTBD1;BUB3;C22ORF28;C6ORF115;C7ORF28B;CALU;CAPZA2;CBX1;CBX3;CDC20;CDCA8;CDT1;CHMP2B;CHPT1;CKAP4;CNN3;COPB2;COPZ1;CPT1A;CS;CSNK1A1;CUEDC1;CUL4A;DDX3X;ECT2;EIF2S1;EIF4G2;FAM98A;GALNT1;GBE1;GFM1;GGH;GHITM;GNAI3;GNL2;GNPDA1;GPR56;HMGB1;HMGB2;HMGN2;HN1;HNRPD;HNRPDL;IGFBP3;ITFG1;ITGB1;KHDRBS1;KPNB1;LEREPO4;LRRC59;MBTPS1;MCM7;MOBK1B;MORF4…
GOLDRATH_CELLCYCLE (34)	YU_CMYC_UP (43)	other	34	43	10	15.289	AURKA;BUB1;CCNB1-RS1///CCNB1;CCNB2;CDC2A;CKS1B;CKS2;ECT2;GMNN;PLK1
CROONQUIST_IL6_STARVE_UP (34)	SERUM_FIBROBLAST_CELLCYCLE (138)	other	34	138	13	15.2552	BUB1;CCNB2;CDC6;CDKN3;CENPA;DHFR;FOXM1;KIFC1;MAD2L1;PTTG1;RRM2;TOP2A;UBE2C
GOLDRATH_CELLCYCLE (34)	SERUM_FIBROBLAST_CELLCYCLE (138)	other	34	138	13	15.2562	AURKA;BUB1;CCNA2;CCNB2;CCNF;CDC6;CKS1B;CKS2;GMNN;MAD2L1;NCAPH;PLK1;TACC3
ET743_SARCOMA_72HRS_DN (222)	STEMCELL_EMBRYONIC_UP (1343)	rep	222	1343	66	15.2564	ACTL6A;ADSL;ANLN;BIRC6;BLZF1;BUB1;BUB3;C14ORF130;CCT4;CDC2;CDC25C;CDC5L;CTGF;DDX21;DNAJA2;EIF2A;EIF3S10;EIF4B;ELOVL6;EPS8;FNDC3A;FNTA;GNL2;GTF2B;GTF2H1;HDAC2;HERC4;HSPE1;IL1RL1;IPO7;LARP7;MAP3K7;MAT2A;MCM3;MRPL15;MRPL35;MTIF2;NUFIP1;PPP2CB;PRKCBP1;PSMA4;PSMA5;PSMC6;PSMD12;RAB1A;RABGGTB;SEH1L;SFRS9;SLC2A1;SMAD4;SMARCA5;SNRPG;SPIN;TARDBP;TCERG1;TFAP2C;TGIF;TNFSF5IP1;TXNRD1;UBA2;UBE2D2;UBE2D3;UBE2T;…
REOVIRUS_HEK293_UP (237)	UVC_TTD_4HR_DN (299)	rep	237	299	33	15.2375	ANAPC10;BAZ2B;BHLHB2;CD2AP;CREB5;CTGF;DYRK1A;EIF4E;FGF2;FOXJ3;FXR1;GINS1;GNAI1;GNAQ;GULP1;IFRD1;MAP2K4;MAP4K5;MID1;NEK7;NRIP1;NUP98;PCTK2;RAB3GAP1;RRAS2;SOCS6;STRN3;THRAP2;TLK1;UGCG;ZNF292;ZRF1;ZZZ3
BRCA_ER_NEG (929)	VANTVEER_BREAST_OUTCOME_GOOD_VS_POOR_DN (112)	other	929	112	38	15.2367	ADM;ASNS;BNIP3;BUB1;CA9;CCNB2;CDC25B;CENPA;CTPS;CTSL2;ECT2;EXT1;EZH2;FBXO5;GGH;GMPS;HRB;MAD2L1;MAPRE2;MCCC1;MCM6;MMP9;MTMR2;NDRG1;NMB;NMU;ORC6L;PFKP;PGK1;PIR;PRAME;PRC1;PSMD2;PTDSS1;RFC4;SACS;TRIP13;VEGF
UVB_NHEK1_DN (270)	UVC_HIGH_D3_DN (46)	other	270	46	17	15.2238	ADNP;BRD8;CNOT2;FOXJ3;KIF23;LSM14A;PLK4;POLE2;RAI17;SERTAD2;SLBP;SLC25A44;TAF11;TIPARP;TLK1;TNFAIP8;TUBGCP3
BENNETT_SLE_UP (30)	DAC_IFN_BLADDER_UP (17)	other	30	17	8	15.1571	IFIT3;IRF7;MX1;MX2;OAS1;OAS2;STAT1;TNFSF10
CMV_HCMV_TIMECOURSE_ALL_UP (470)	UVC_XPCS_8HR_UP (59)	other	470	59	22	15.1383	ALAS1;ATF3;BRD2;CDC6;CTSL2;FBXL14;FGFR3;GNS;HEXIM1;HIST2H2AA3;NAT1;NEU1;PCDH9;PIM2;PMAIP1;RGS2;RHOB;RSL1D1;SLC6A8;TNFSF9;TRIM21;ZNF263
BOQUEST_CD31PLUS_VS_CD31MINUS_UP (660)	CMV-UV_HCMV_6HRS_UP (121)	other	660	121	34	15.1357	ATF3;BIRC4BP;CCL8;COL15A1;CREM;DPT;EGFR;EGR2;FGF2;GEM;HBEGF;IFI27;IFI44L;ING1;ISG20;JUNB;MX1;MX2;NFKBIA;NP;OASL;PIK3R3;PMAIP1;PSCD1;RABGAP1L;RRAD;SAMHD1;SLC7A5;SPTBN1;STX11;TLR3;TNFAIP3;TNFSF10;ZC3HAV1
GAY_YY1_DN (280)	LE_MYELIN_UP (105)	rep	280	105	23	15.127	AURKA;BIRC5;BUB1;CCL2;CCNA2;CCNB2;D17H6S56E-5;H2AFZ;INCENP;KIF11;KIF20A;KIF22;KIF23;LMNB1;MAD2L1;MCM4;MCM5;MCM7;PLK1;PLK4;SMC2;TOP2A;UHRF1
BRCA_ER_NEG (929)	IDX_TSA_UP_CLUSTER3 (90)	other	929	90	34	15.1273	ADAM8;AURKA;BUB1;CCNB2;CDC2;CDC20;CDC45L;CDCA8;CKS1B;CSRP2;CX3CL1;DLG7;EZH2;ILF2;KIF11;KIF20A;KIF2C;KLF5;LMO4;MAD2L1;MCM4;MCM5;MCM7;NASP;NCAPH;PRC1;RACGAP1;TFDP1;TOPBP1;TRIP13;TTK;TUBB6;TYMS;USP1
CANCER_UNDIFFERENTIATED_META_UP (69)	CROONQUIST_IL6_STARVE_UP (34)	other	69	34	11	15.1199	CCNB1;CDC20;CDC6;CDKN3;CENPA;FOXM1;KIF2C;MAD2L1;MYBL2;TOP2A;UBE2C
DAC_BLADDER_UP (29)	IFNA_HCMV_6HRS_UP (53)	other	29	53	10	15.1116	BIRC4BP;IFI44L;IFIT3;IRF7;MX1;MX2;OAS1;OAS2;STAT1;TNFSF10
CMV-UV_HCMV_6HRS_DN (109)	UVB_NHEK1_DN (270)	other	109	270	23	15.0961	ADORA2B;AURKA;BCL7A;BDKRB2;C6ORF111;CDKN1B;DDIT4;DYRK2;KLF7;KLHL9;MEIS1;MN1;MTUS1;MYC;NCK1;NR2F2;PIK3R4;PPP1R3C;RRS1;SMAD3;WEE1;ZNF148;ZNF217
BRCA_PROGNOSIS_NEG (95)	LEE_TCELLS2_UP (1141)	other	95	1141	38	15.0825	ASNS;ASPM;ATAD2;AURKA;BNIP3;BUB1;CCNB2;CENPA;CENPN;CKS2;CTPS;DEPDC1;DIAPH3;DKFZP762E1312;DLG7;DTL;ECT2;EZH2;FBXO5;GGH;GMPS;GPSM2;HMGB3;KIF14;KNTC2;MAD2L1;MCM6;MELK;MTMR2;ORC6L;PLEKHA1;PRC1;SMC4;SPBC25;STMN1;SYNCRIP;TFRC;TRIP13
DIAB_NEPH_DN (374)	LI_FETAL_VS_WT_KIDNEY_UP (180)	rep	374	180	32	15.0798	AGRIN;AXL;CAST;CD2AP;CDKN1C;CDS1;CEBPD;CRIM1;CTDSPL;DSTN;ENPEP;FGF9;FRY;GADD45A;IGFBP7;IQGAP2;KIAA0143;KIAA0960;MAGI2;MYLK;PLCG2;PLS3;PODXL;SEMA3C;SERINC5;ST3GAL6;TCF21;TMED5;TOB1;TRAM2;UGCG;VEGF
CMV_ALL_UP (94)	UV-CMV_UNIQUE_HCMV_6HRS_UP (103)	other	94	103	16	15.075	BRCA2;CCL5;GTF2B;IFI27;IL6;INDO;MSX1;MX2;NFKBIA;NP;OAS1;OAS2;PLA2G4A;TNFAIP3;TRIM21;UBE2S
BRCA_ER_NEG (929)	SERUM_FIBROBLAST_CELLCYCLE (138)	other	929	138	42	15.0468	AMD1;ANLN;ATAD2;AURKA;BUB1;CCNA2;CCNB2;CDC2;CDCA8;CENPA;CENPM;CKAP2;CKS1B;DEPDC1B;DKFZP762E1312;DLG7;EXO1;EZH2;FAM64A;FANCA;FOXM1;GMNN;HN1;ILF2;KIFC1;LYAR;MAD2L1;MCM4;MCM5;MCM6;MELK;NCAPH;PRIM2A;PTTG1;RFC4;SDC1;SMC4;TPX2;TRIP13;TYMS;UBE2C;USP1
CANCER_UNDIFFERENTIATED_META_UP (69)	ZHAN_MM_CD138_PR_VS_REST (49)	other	69	49	12	15.0387	BIRC5;CCNB1;CDC2;DLG7;EZH2;FOXM1;KIAA0101;KIF14;RFC4;TOP2A;TRIP13;UBE2C
GAY_YY1_DN (280)	LEE_TCELLS3_UP (106)	rep	280	106	23	15.0382	ASPM;AURKA;BIRC5;BUB1;BUB1B;CCNB1;CCNB2;CDCA3;CENPA;DIAPH3;HELLS;HMGB3;HMMR;KIF11;KIF20A;KIF2C;MCM4;MKI67;PRC1;RAD51AP1;TOP2A;TTK;UHRF1
IFNA_HCMV_6HRS_UP (53)	TAKEDA_NUP8_HOXA9_8D_UP (151)	other	53	151	15	15.036	BIRC4BP;GCH1;IFI27;IFI44L;IFIT3;IFIT5;INDO;IRF7;ISG15;MX1;MX2;OAS1;OAS2;RSAD2;STAT1
BASSO_REGULATORY_HUBS (143)	CANCER_UNDIFFERENTIATED_META_UP (69)	other	143	69	16	15.0234	CCNA2;CCNB1;CDC2;GARS;MAD2L1;NME1;PCNA;PRDX4;PSMB7;PSMD14;PSMD2;RFC4;SLC7A5;SSBP1;TRIP13;UBE2S
FERRANDO_MLL_T_ALL_DN (86)	TARTE_PLASMA_BLASTIC (310)	other	86	310	22	15.0179	CHAF1A;CSE1L;DDX39;DUT;HMGB2;HPRT1;LBR;LMNB1;MAPKAPK3;PCNA;POLD2;PSMA2;PSMB2;RRM1;SFRS3;TCEB1;TOP2A;TXN;TYMS;UBE2C;UBE2S;VBP1
STEMCELL_NEURAL_UP (1838)	UVB_NHEK3_ALL (397)	other	1838	397	114	14.9771	ADK;ADM;ASNS;ATP5O;C11ORF58;CBFB;CCNG1;CD9;CDC20;CDKN1A;CKAP4;CKS1B;CLTA;CNN3;COL5A2;COMMD1;COPS2;CRYAB;CSNK2A1;CSNK2A2;CTPS;CTR9;CTSC;CUL3;DDX1;DDX48;DNAJA1;DNTTIP2;DR1;EIF2B1;EIF2S1;EIF4G2;EPRS;ETF1;EXOSC7;EXT1;FHL1;FXR1;GPIAP1;GSPT1;GTF2B;HARS;HCCS;HDAC1;HIF1A;HMGB1;HNRPA2B1;HNRPK;ITGA6;ITGB1;ITGB5;KIAA0101;KIF5B;LTB4DH;MAPK6;ME1;MLH1;MTHFD2;NCBP2;PGD;PKN2;PON2;PPIB;PPP1CC;PPP2CB;PREP;PSMA3;PS…
BRCA_ER_NEG (929)	STEMCELL_NEURAL_UP (1838)	other	929	1838	209	14.9358	ACAA2;ACSL4;ACTL6A;ADAM19;ADAMDEC1;ADFP;ADM;ANGPTL4;ANXA3;ARHGAP21;ASNS;ASPM;ATP6V0A2;AURKA;BLM;BNIP2;BUB1;C10ORF7;C16ORF61;C2ORF4;C6ORF115;CALU;CAPG;CBR3;CCNA2;CCNB2;CCNC;CCNJ;CCT4;CCT5;CDC2;CDC20;CDC34;CDC45L;CDCA8;CDKN2C;CDT1;CHAF1A;CHD7;CHORDC1;CKAP2;CKAP4;CKS1B;CLIC4;CMPK;CNIH4;CNN3;COPG;CRYAB;CSDA;CTPS;CTSC;CUGBP2;DCPS;DDX21;DEK;DHCR7;DLG7;DNAJB11;DNMT3A;DR1;DSCR2;DUSP9;ECT2;EED;EFS;EGFR;EL…
CMV_IE86_UP (50)	TARTE_PLASMA_BLASTIC (310)	other	50	310	18	14.9342	CCNE1;CDC2;EZH2;FOXM1;HMGB2;KIAA0101;KIF11;MAD2L1;MCM3;NASP;NP;PCNA;RAB27A;RFC3;RPA1;RRM1;TOPBP1;TYMS
CANCER_UNDIFFERENTIATED_META_UP (69)	CMV_IE86_UP (50)	other	69	50	12	14.9289	CDC2;EZH2;FOXM1;H2AFX;HMGB2;KIAA0101;MAD2L1;MCM2;MCM3;MCM6;MYBL2;PCNA
GREENBAUM_E2A_UP (34)	LE_MYELIN_UP (105)	other	34	105	12	14.9266	AURKA;BUB1;C330027C09RIK;CCNA2;CCNB2;ECT2;H2AFX;KIF11;MAD2L1;NUSAP1;PLK4;TOP2A
IRITANI_ADPROX_VASC (154)	VEGF_MMMEC_ALL_UP (95)	other	154	95	18	14.8784	BGN;BMP6;CCL2;COL1A2;COL6A1;CSPG2;CXCL1;EFEMP1;FAP;IFI27;IGF2BP3;IL32;KRT7;MMP1;NNMT;PGF;RHOB;SLC6A8
HADDAD_HSC_CD10_UP (296)	LEE_TCELLS2_UP (1141)	other	296	1141	71	14.8766	AEBP1;ALDH5A1;ARHGEF7;ARID5B;ARPP-21;ATM;AUTS2;BACH2;BARD1;BTG1;C13ORF18;C18ORF1;C7ORF23;CALM1;CD24;CD69;CDKN2C;CENTD1;CHGN;DACT1;DBN1;DLEU2///DLEU2L;DNTT;DYRK2;EFHC1;EFNB2;FAIM3;FHIT;FLJ20152;FOXO1A;GALNAC4S-6ST;HIST1H1C;HIST1H2BG;HIST1H3H;HLA-F;HMGB2;ID3;IGL@///IGLC1///I;IL7R;ISG20;KIAA0922;LAPTM5;LOC54103;LONPL;LRIG1;LRMP;PACAP;PCDH9;PCNA;PHF15;POU2AF1;PTPRK;RAG1;RIMS3;RRM2;SCN3A;SMAD1;SMARCA4…
GAY_YY1_DN (280)	LI_FETAL_VS_WT_KIDNEY_DN (162)	other	280	162	27	14.873	AURKA;AURKB;BUB1B;CCNB2;CDC25C;CENPF;FADS2;FEN1;H2AFZ;KIF11;KIF23;KIF2C;LIG3;LMNB1;MAD2L1;MCM6;MKI67;MSH2;MTHFD2;NASP;PLK4;SPAG5;STMN1;TOP2A;TRIP13;TTK;UNG
BRCA1_OVEREXP_DN (112)	PENG_LEUCINE_DN (180)	other	112	180	20	14.8571	ARMET;BRD2;BYSL;CAD;DHCR24;EIF4G1;FASN;FKBP4;KIAA0152;KIAA0179;MRPS12;MTHFD1;NMT1;POLG;POLRMT;PSMD1;SLC29A1;SNRPA1;VDAC1;XRCC5
FLECHNER_KIDNEY_TRANSPLANT_WELL_UP (565)	LI_FETAL_VS_WT_KIDNEY_UP (180)	other	565	180	38	14.8386	ACSM3;AKR1C3;ANK3;ANXA4;CA12;CD2AP;CDS1;CLU;COL1A2;CREBL2;CRYAB;CRYZ;DST;DSTN;FAM3C;FER1L3;FPGT;HERPUD1;LAMP2;LEPR;MAF;MYH9;NCOA3;OXCT1;PLS3;RBPMS;SC4MOL;SCP2;TEK;TFPI;TGFBR2;TMED5;TOB1;TRIM2;TSPO;UGCG;VEGF;ZFHX1B
CARIES_PULP_UP (212)	TAKEDA_NUP8_HOXA9_8D_DN (214)	rep	212	214	27	14.8214	ALOX5;C1QB;C5AR1;CD14;CHI3L1;CLEC7A;CTSB;CXCL1;CXCL5;CYBB;FCN1;FPR1;FYB;GPNMB;HLA-DQA1;IL7R;LCP2;MMP1;MMP9;NCF2;PLA2G7;RNASE1;S100A8;S100A9;SERPINA1;SLAMF8;SLPI
ALZHEIMERS_DISEASE_DN (1121)	UVB_NHEK3_ALL (397)	other	1121	397	84	14.8176	ACO2;ADK;APP;ATIC;ATP1B1;ATP5O;ATP6V0C;BNIP3;C11ORF58;CCND2;CDK5;CDK7;COL5A2;COPS8;CSNK2A1;DDX1;DNAJA1;DSC2;DUSP5;DYNLL1;EIF2B1;EIF2S1;EPHA4;EPS15;ESD;FGFR3;FHL1;GLUL;GTF2A2;HCCS;HNRPK;HSP90AA1;HSPH1;IFNGR2;KCNK1;KIFAP3;KPNA2;ME1;METAP1;MTHFD1;NCBP2;NDUFA4;NIFUN;NRIP1;PAM;PCMT1;PFN2;PGM1;PGRMC1;PIK3R4;POLR2K;PON2;PPP3CA;PREP;PSMA5;PSMC2;PSMC6;PSMD14;PSMD6;R3HDM1;RAB2;RAD23B;RCOR1;RRAGA;RSN;SAP18;…
IFN_ALPHA_UP (40)	NF90_UP (25)	other	40	25	9	14.8077	HLA-E;IFIT3;IFITM1;ISG15;MX1;MX2;OAS1;STAT1;TRIM22
BRCA_PROGNOSIS_NEG (95)	LEE_TCELLS3_UP (106)	other	95	106	16	14.8081	ASPM;ATAD2;AURKA;BUB1;CCNB2;CENPA;CKS2;DIAPH3;DLG7;DTL;GGH;HMGB3;KIF14;KNTC2;MELK;PRC1
BRENTANI_CELL_ADHESION (95)	PASSERINI_ADHESION (38)	other	95	38	12	14.7985	CD97;CDH1;CDH13;CDH3;CNTN1;FN1;ITGA5;ITGAL;ITGB4;JUP;NEO1;ZYX
TARTE_PLASMA_BLASTIC (310)	ZHAN_MULTIPLE_MYELOMA_SUBCLASSES_DIFF (30)	other	310	30	15	14.7898	CCT4;CDC6;CHAF1A;CKS1B;EIF2S1;EWSR1;EZH2;POLD2;PRIM1;PRKDC;PSMD14;SNRPC;SUMO1;TYMS;XRCC6
CARIES_PULP_UP (212)	HINATA_NFKB_UP (111)	other	212	111	21	14.7688	ARHGDIB;BCL2A1;CCL2;CCL5;CXCL1;CXCL5;ICAM1;IER3;IL1B;IL1RN;IL6;IL7R;IL8;MMP1;MMP9;PLAU;RAC2;SELE;SERPINB2;SOD2;TNFAIP6
FLECHNER_KIDNEY_TRANSPLANT_WELL_UP (565)	UVC_TTD_ALL_DN (360)	rep	565	360	54	14.764	ABI1;AFF1;ARFGEF1;ARID5B;ATF2;AUH;BMP2K;C6ORF111;CD2AP;CDC42BPA;CLASP2;CREBBP;CXCL12;DYRK1A;E2F3;FAT;FNBP1L;FNDC3A;FOXJ3;FYN;GBE1;GULP1;HNRPDL;ID1;IL7R;KIAA1012;KIAA1109;MSH3;MYO1B;NCOA3;NEK7;NRIP1;NUP153;OGT;PAFAH1B1;PARG;PDLIM5;PHF3;PKN2;PTPN12;R3HDM2;SEC24B;SLC25A13;SMURF2;STRN3;SWAP70;TBL1X;THRAP1;UGCG;VPS13A;WDFY3;ZDHHC17;ZMYM2;ZMYND11
CMV_HCMV_TIMECOURSE_ALL_DN (421)	UVC_TTD_8HR_DN (165)	other	421	165	32	14.76	ANKRD28;ATXN1;CTGF;CXCL12;CXORF6;DUSP1;EGFR;EXT1;F3;FGF2;FGF5;GALK2;GBE1;IGF2BP3;MGLL;MID1;MNAT1;MYC;MYO1B;PPAP2B;PRIM2A;RABGAP1L;RUNX1;SERPINB2;SERPINE1;SMAD7;TLE4;TRAK1;TRIO;TSPAN5;UBL3;VEGFC
FLECHNER_KIDNEY_TRANSPLANT_REJECTION_DN (550)	IDX_TSA_UP_CLUSTER6 (166)	other	550	166	36	14.743	ACAA1;ACAA2;ATP5O;BCKDHB;BNIP3;CA2;CAT;CCNG2;COX7B;CYB5A;DKFZP564O0823;DLD;FAH;GBE1;GRHPR;HADH;HADHB;HBLD2;HIBCH;ITGA6;NDUFA5;NDUFB5;NDUFS1;PEX19;PGM1;QDPR;RBPMS;SCP2;SDHA;SDHB;SDHC;SLC25A1;TST;UQCRC1;UQCRC2;UQCRQ
CMV_IE86_UP (50)	REN_E2F1_TARGETS (50)	other	50	50	11	14.7289	CDC2;KIAA0101;MCM3;MCM5;MSH2;PCNA;RFC2;RFC3;RRM1;UMPS;UNG
CMV_HCMV_TIMECOURSE_12HRS_UP (26)	UV-CMV_UNIQUE_HCMV_6HRS_UP (103)	other	26	103	11	14.6828	CCL5;CH25H;IL6;IRF7;ISG20;MX2;OAS1;OAS2;RARRES3;RRAD;TNFSF10
CMV_ALL_UP (94)	IFNA_HCMV_6HRS_UP (53)	other	94	53	13	14.6509	GCH1;GMPR;IFI27;INDO;ISG15;MX1;MX2;OAS1;OAS2;PML;TRIM21;TRIM22;WARS
LEE_TCELLS2_UP (1141)	P21_P53_ANY_DN (49)	rep	1141	49	27	14.6509	ANLN;ASPM;ATAD2;AURKA;AURKB;BUB1;CDC2;CEP55;DLG7;HMGB2;KIAA1794;MCM2;MCM4;MCM6;MCM7;MKI67;NCAPG;PBK;PRC1;RACGAP1;SMC2;TTK;TUBA3;TUBB3;TYMS;UBE2C;UBE2T
DER_IFNA_UP (66)	SANA_IFNG_ENDOTHELIAL_UP (75)	other	66	75	13	14.6448	BST2;C1S;GBP1;HLA-A;HLA-B;HLA-E;IFI35;MX1;OAS1;OAS2;PPP3CA;STAT1;TRIM22
CMV_HCMV_TIMECOURSE_ALL_UP (470)	UVC_XPCS_ALL_UP (62)	other	470	62	22	14.6341	ALAS1;ATF3;BRD2;CDC6;CTSL2;FBXL14;FGFR3;GNS;HEXIM1;HIST2H2AA3;NAT1;NEU1;PCDH9;PIM2;PMAIP1;RGS2;RHOB;RSL1D1;SLC6A8;TNFSF9;TRIM21;ZNF263
BRCA_PROGNOSIS_NEG (95)	CANCER_UNDIFFERENTIATED_META_UP (69)	other	95	69	14	14.6092	CENPA;CKS2;DLG7;EZH2;GGH;GPSM2;KIF14;MAD2L1;MCM6;MELK;PSMD2;RAD21;RFC4;TRIP13
CARIES_PULP_HIGH_UP (96)	FLECHNER_KIDNEY_TRANSPLANT_REJECTION_UP (87)	other	96	87	15	14.5981	CCL5;CD14;CD53;CORO1A;FCER1G;FCN1;IFI30;ITGB2;LAPTM5;LCP1;MMP9;PTPRC;S100A8;TNFRSF7;TYROBP
P21_P53_EARLY_DN (13)	ZHAN_MM_CD138_PR_VS_REST (49)	other	13	49	8	14.5903	AURKA;CDC2;DLG7;PRC1;RACGAP1;TPX2;TTK;UBE2C
REOVIRUS_HEK293_UP (237)	UVC_TTD_ALL_DN (360)	rep	237	360	35	14.581	ANAPC10;BAZ2B;BHLHB2;CAP2;CD2AP;CREB5;CTGF;DUSP1;DYRK1A;EIF4E;FGF2;FOXJ3;FXR1;GINS1;GNAI1;GNAQ;GULP1;IFRD1;MAP2K4;MAP4K5;MID1;NEK7;NRIP1;NUP98;PCTK2;RAB3GAP1;RRAS2;SOCS6;STRN3;THRAP2;TLK1;UGCG;ZNF292;ZRF1;ZZZ3
LINDSTEDT_DEND_8H_VS_48H_UP (66)	NAKAJIMA_MCS_UP (100)	other	66	100	14	14.579	CCL1;CCL2;CCL3;CCL4;CCL5;CCL8;CSF2;IL12B;IL1B;IL6;IL7;IL7R;IL8;TNF
IFNA_UV-CMV_COMMON_HCMV_6HRS_UP (29)	TAKEDA_NUP8_HOXA9_10D_UP (190)	other	29	190	13	14.5731	BIRC4BP;IFI27;IFI44L;IFIT3;INDO;IRF7;MX1;MX2;OAS1;OAS2;OASL;RARRES3;RSAD2
ET743PT650_COLONCA_DN (44)	UVC_LOW_ALL_DN (59)	other	44	59	11	14.5546	AP3B1;CRADD;DDX10;DOCK1;EIF4G3;EXT1;FTO;GBE1;HMGA2;POLA1;PTPRK
MANALO_HYPOXIA_DN (91)	STEMCELL_NEURAL_UP (1838)	rep	91	1838	45	14.5425	BRCA1;CCNF;CDC2;CDC6;CHAF1A;CTPS;DDX18;DDX21;DNA2L;GTPBP4;HNRPD;HNRPDL;MAD2L1;MCM2;MCM3;MCM4;MCM5;MLLT10;MPHOSPH9;MRPL46;ORC6L;PA2G4;POLE2;POLG;POLR3K;PRC1;PRPS1;PSMD11;PSME4;RB1;RFC3;RFC5;RPP30;RRM1;RRM2;RRS1;SFRS2;SNRPA1;SNRPD3;TRIP13;TSFM;UCHL5;UMPS;USP1;USP39
BOQUEST_CD31PLUS_VS_CD31MINUS_UP (660)	CHIARETTI_T_ALL_DIFF (282)	other	660	282	51	14.5386	ALCAM;ALDH1A2;ATF3;BHLHB2;CD44;CFH///CFHR1;CLEC2B;CRIP1;CTSH;CXCL2;CXCL3;DUSP1;DUSP6;ETS2;FLJ43663;FOSB;FRMD4B;G0S2;GUCY1A3;HHEX;HLA-F;HSPA1A///HSPA1B;ID1;IFI44;IFI44L;IL8;ISG20;ITGA6;ITM2A;LMO2;LRMP;MAF;MELK;METTL7A;MX1;MYC;PMAIP1;PRG1;PTGER4;PTPRE;RGS2;RORA;SELENBP1;SERPINE2;SLC2A3;SOCS2;SPRY2;SWAP70;TFPI;TSC22D3;ZBTB16
HSIAO_LIVER_SPECIFIC_GENES (250)	LEE_DENA_DN (74)	other	250	74	19	14.5193	ACADSB;ACSL1;AKR1C1;ALDH1A1;BAAT;BHMT;C4BPA;CYP2E1;CYP4F2;DPYS;FABP1;G6PC;GSTO1;HPD;LIPC;OTC;PCK1;RGN;SLC2A2
HSIAO_LIVER_SPECIFIC_GENES (250)	LEE_MYC_E2F1_DN (64)	other	250	64	18	14.4389	ACSL1;APOC4;BAAT;BHMT;C4BPA;CYP2E1;CYP4F2;FABP1;G6PC;GHR;HAL;HPD;HSD11B1;KYNU;OTC;PCK1;RGN;TDO2
IDX_TSA_UP_CLUSTER3 (90)	YU_CMYC_UP (43)	other	90	43	12	14.3738	AURKA;BIRC5;BUB1;CCNB2;CKS1B;CKS2;DTL;E2F8;KIF20A;PLK1;RACGAP1;RRM1
CMV-UV_HCMV_6HRS_UP (121)	DAC_IFN_BLADDER_UP (17)	other	121	17	10	14.3578	CCL5;ICAM1;IFIT3;IRF7;MX1;MX2;OAS1;OAS2;TNFAIP3;TNFSF10
BENNETT_SLE_UP (30)	TAKEDA_NUP8_HOXA9_10D_UP (190)	other	30	190	13	14.3386	BIRC4BP;IFI44L;IFIT3;IRF7;ISG15;LGALS3BP;LY6E;MX1;MX2;OAS1;OAS2;OASL;STAT1
HSIAO_LIVER_SPECIFIC_GENES (250)	LEE_ACOX1_DN (65)	other	250	65	18	14.3084	AKR1C1;APOC4;BAAT;C4BPA;CYP4F2;G6PC;HAL;HGD;HPD;HSD11B1;ITIH1;LIPC;MBL2;OTC;RGN;RNASE4;SERPINA1;TDO2
IDX_TSA_UP_CLUSTER3 (90)	SHEPARD_BMYB_MORPHOLINO_DN (208)	other	90	208	19	14.2995	AQP1;BIRC5;CCNB1;CDC2;CDC20;CDC6;DCK;DLG7;HELLS;KIF11;MCM2;MCM3;MCM4;MCM5;MKI67;PRC1;PRIM1;TACC3;TTK
CMV_ALL_UP (94)	DER_IFNB_UP (93)	other	94	93	15	14.297	GMFB;HLA-E;IFI6;IFITM1;IL6;IRF2;ISG15;MX1;MX2;OAS1;OAS2;PML;PSMB8;TRIM21;TRIM22
BASSO_GERMINAL_CENTER_CD40_UP (103)	CARIES_PULP_UP (212)	other	103	212	20	14.2303	BCL2A1;CAPG;CCL3;CD44;CD74;HLA-DQB1;ICAM1;IER3;IFI30;IL1B;IRF4;LAPTM5;LYN;NCF2;PLEK;PRG1;PTP4A3;RAC2;TNFAIP3;TNFAIP8
DIAB_NEPH_DN (374)	UVC_TTD_ALL_DN (360)	other	374	360	43	14.2125	ABI1;ARID5B;ATP13A3;ATXN1;BCAR3;CAMSAP1L1;CBLB;CD2AP;CTGF;DUSP1;DYRK1A;F3;FAT;FNBP1L;FYN;GULP1;HIRA;HNRPDL;KIAA0350;LASS6;LOC151162;LRIG1;MGAT5;MYO1B;NEK7;PAFAH1B1;PARD3;PDLIM5;PEX14;PLEKHC1;PRKACB;RABGAP1L;SCHIP1;SEMA3C;SERPINE1;SLIT1;SRGAP2;SSBP2;TLE4;TLK1;TMEM23;TRAM2;UGCG
BOQUEST_CD31PLUS_VS_CD31MINUS_UP (660)	IRITANI_ADPROX_VASC (154)	other	660	154	37	14.2061	ANXA3;ARHGDIB;BTG2;CCL2;CD44;CDC42EP3;CDH2;CXCL1;DFNA5;DKK1;FAM107A;FHL2;FLT1;GBP2;ICAM2;IFI27;IL8;ITM2A;JUN;KRT7;LOXL2;MMP1;PLTP;PRG1;RGS4;RHOB;SELE;SELP;SERPINE1;SLC1A1;SRPX;SRPX2;TACSTD2;TGM2;TPM2;UCHL1;UPP1
BOQUEST_CD31PLUS_VS_CD31MINUS_UP (660)	PASSERINI_SIGNAL (341)	other	660	341	56	14.1817	ADAM10;ANGPT2;ARHGAP6;CCL2;CD14;CDC42EP3;CDKN1C;CLK1;CPE;CXCL10;CXCL3;EDG1;ESR1;FGF2;FLT1;FN1;GADD45B;GDF15;GEM;GPC3;GPR56;HBEGF;HLA-DQA1;HLA-DRB1;INHBA;ITGA6;JUN;KLF4;MAFB;MAP3K8;MGST2;MX1;MX2;MYBL1;NFKBIA;NPY1R;PAPPA;PDLIM5;PRKCH;PTGER4;PTPRM;RGS16;RHOB;SERPINE1;SLC7A11;SOCS2;STC1;STC2;TACSTD2;TNFAIP6;TNFRSF11B;TP53BP2;TSPAN7;VWF;WNT5A;ZC3HAV1
LEI_MYB_REGULATED_GENES (325)	UVB_NHEK3_ALL (397)	other	325	397	42	14.1443	ANXA1;ASNS;ATP6V0D1;BRD2;CCND2;CDC25B;CDKN1A;COL17A1;CRYAB;DNAJA1;EXOSC7;FGFBP1;HMOX1;HNRPA1;IFITM1;IL1RN;IL8;ISG15;KIAA0101;KRT18;LAMA3;LAMB1;LCN2;ME1;MMP1;MRPL49;MT1X;MYC;PPIB;PSMA4;RASA1;S100A7;SERPINB4;SLC7A5;TFAP2A;TGFBI;TM4SF1;TNIP1;TSTA3;UBE2C;XBP1;XRCC6
ALCALAY_AML_NPMC_DN (187)	CROONQUIST_IL6_RAS_DN (24)	other	187	24	12	14.1411	CCNB1;CCNB2;CDC20;CDC25C;CDC6;CDKN3;EXO1;FOXM1;KIF2C;MKI67;POLD1;UBE2C
IDX_TSA_UP_CLUSTER3 (90)	POD1_KO_UP (416)	other	90	416	24	14.1092	CCNB2;CDC2;CDC45L;CDCA7;CDCA8;CENPK;CKS1B;DTL;DTYMK;GAS6;HELLS;INCENP;KIF22;KLF5;MCM3;MCM5;MCM7;NCAPH;PRIM1;RAD51;RNASEH2C;TACC3;TYMS;WNT4
DAC_BLADDER_UP (29)	UV-CMV_UNIQUE_HCMV_6HRS_UP (103)	other	29	103	11	14.0656	BIRC4BP;CCL5;HBEGF;ICAM1;IFI44L;IRF7;MX2;OAS1;OAS2;TNFAIP3;TNFSF10
MENSSEN_MYC_UP (34)	PENG_RAPAMYCIN_DN (229)	rep	34	229	14	14.0626	C1QBP;CDK4;EIF3S9;HSPA8;HSPA9B;HSPCA;HSPCB;HSPE1;LDHB;NME1;PFKM;PHB;POLR2F;PPIF
BRENTANI_CELL_CYCLE (86)	CROONQUIST_IL6_STARVE_UP (34)	other	86	34	11	14.0631	BUB1;BUB1B;CCNB1;CDC20;CDC45L;CDC6;CENPA;CENPE;CHEK1;MAD2L1;MYBL2
ET743PT650_COLONCA_DN (44)	UVC_XPCS_8HR_DN (408)	other	44	408	18	14.0481	CRADD;CUTL1;DDX10;EIF4G3;EXT1;GBE1;GNAQ;ID1;NUMB;PCCA;PTPRK;SMAD3;SRPK2;STK3;TCF12;TIAM1;TMEM131;XRCC4
IFNA_UV-CMV_COMMON_HCMV_6HRS_UP (29)	TAKEDA_NUP8_HOXA9_8D_UP (151)	other	29	151	12	14.0232	BIRC4BP;GCH1;IFI27;IFI44L;IFIT3;INDO;IRF7;MX1;MX2;OAS1;OAS2;RSAD2
BRCA1_OVEREXP_DN (112)	WELCSH_BRCA_DN (13)	other	112	13	9	13.9975	BOP1;CCND1;CHD4;EIF4G1;HSF1;NDRG1;NUP214;RXRA;SKIV2L
BENNETT_SLE_UP (30)	DER_IFNA_UP (66)	other	30	66	10	13.972	IFI35;IFIT3;ISG15;MX1;MX2;OAS1;OAS2;OASL;STAT1;TAP1
ADIP_DIFF_CLUSTER3 (33)	IDX_TSA_UP_CLUSTER2 (60)	other	33	60	10	13.932	GSTO1;HSPH1;IL1RL1;ITGA5;PRR5;SAMHD1;SLC7A6;SRXN1;TEAD4;VDR
GH_HYPOPHYSECTOMY_RAT_UP (15)	HYPOPHYSECTOMY_RAT_DN (49)	rep	15	49	8	13.9202	COL3A1;CYB5B;FN1;HBA1;MEP1B;NPPA;SCD;TKT
ESR_FIBROBLAST_DN (18)	UV_ESR_OLD_UNREG (19)	other	18	19	7	13.9155	CNKSR1;GNPNAT1;LRRFIP2;SLC18A2;SOX7;SOX9;ZNF507
DER_IFNB_UP (93)	GRANDVAUX_IFN_NOT_IRF3_UP (15)	other	93	15	9	13.916	ADAR;EIF2AK2;IFI35;IFI6;IFITM1;IRF1;MX1;MX2;STAT1
HG_PROGERIA_DN (25)	MIDDLEAGE_DN (14)	other	25	14	7	13.9047	CCNF;CENPA;FOXM1;H2AFX;KIF2C;MYBL2;PTGS2
NF90_UP (25)	TAKEDA_NUP8_HOXA9_3D_UP (187)	other	25	187	12	13.8741	BIRC4BP;CLEC2B;HIST1H2AC;IFI27;IFIT3;IFITM1;ISG15;MX1;MX2;OAS1;STAT1;TRIM22
CROONQUIST_IL6_STARVE_UP (34)	IDX_TSA_UP_CLUSTER3 (90)	other	34	90	11	13.8445	BUB1;CCNB1;CCNB2;CDC20;CDC45L;CDC6;KIF11;KIF22;KIF2C;MAD2L1;RRM2
HOHENKIRK_MONOCYTE_DEND_DN (122)	TAKEDA_NUP8_HOXA9_8D_DN (214)	other	122	214	21	13.8426	C5AR1;CD14;CD163;CHI3L1;CXCL3;CXCL5;CYBB;EMP1;FCN1;FYB;HTRA1;IL1R2;LGMN;ME1;MMP9;PPBP;S100A12;S100A8;S100A9;SERPINA1;SLC11A1
BRCA_ER_NEG (929)	LI_FETAL_VS_WT_KIDNEY_DN (162)	other	929	162	44	13.8282	ASNS;AURKA;AURKB;BLM;CCNB2;CDC2;CDC20;CHAF1A;CKS1B;CXCR4;DLG7;EZH2;FADS1;FADS2;GARS;H2AFZ;ILF2;KIF11;KIF14;KIF2C;KIFC1;MAD2L1;MCM6;MELK;MSH2;MTHFD2;NASP;PFKP;PRIM2A;PTTG1;SACS;SMC4;SNRPA1;SRPK1;SSRP1;STMN1;TIA1;TMSL8;TOPBP1;TP53BP2;TPX2;TRIP13;TTK;UCK2
AGEING_KIDNEY_DN (129)	FLECHNER_KIDNEY_TRANSPLANT_REJECTION_DN (550)	other	129	550	31	13.8283	ADH5;ANKRD15;APLP2;ATP5A1;AUTS2;BCKDHB;CLDN8;COX7B;CTH;CYCS;ENOSF1;ENTPD5;ESRRG;FBXO21;GABARAPL1;HADHB;HBLD2;KNG1;LRPPRC;MUT;NDUFS1;OAT;OXCT1;PHYH;RHOBTB3;RTN4;SHANK2;SLC16A7;SLC25A36;SULT1C1;TNRC9
CANCER_UNDIFFERENTIATED_META_UP (69)	SASAKI_ATL_UP (171)	other	69	171	16	13.822	CCNA2;CCNB1;CDKN3;DLG7;FOXM1;HMGB2;KIF14;KIF2C;MAD2L1;MCM3;NME1;PCNA;PRDX4;TOP2A;TUBB;UBE2C
CANCER_UNDIFFERENTIATED_META_UP (69)	SASAKI_TCELL_LYMPHOMA_VS_CD4_UP (171)	other	69	171	16	13.8229	CCNA2;CCNB1;CDKN3;DLG7;FOXM1;HMGB2;KIF14;KIF2C;MAD2L1;MCM3;NME1;PCNA;PRDX4;TOP2A;TUBB;UBE2C
BENNETT_SLE_UP (30)	TAKEDA_NUP8_HOXA9_8D_UP (151)	other	30	151	12	13.818	BIRC4BP;IFI44L;IFIT3;IRF7;ISG15;LGALS3BP;LY6E;MX1;MX2;OAS1;OAS2;STAT1
NF90_UP (25)	RADAEVA_IFNA_UP (51)	other	25	51	9	13.8181	HLA-E;IFI27;IFITM1;ISG15;MX1;MX2;OAS1;STAT1;TUBB
CHANG_SERUM_RESPONSE_UP (149)	STEMCELL_NEURAL_UP (1838)	other	149	1838	59	13.8076	C1ORF33;CBX1;CCT5;CDK2;CHEK1;COPS6;DCK;EBNA1BP2;EIF4EBP1;EIF4G1;ENO1;GGH;H2AFZ;HMGB1;HMGN2;HNRPA2B1;ITGA6;LMNB2;LOC56902;LSM3;LSM4;MAPRE1;MCM3;MCM7;MNAT1;MRPL12;MRPL37;MRPS28;MSN;NOLA2;NUDT1;NUP107;NUTF2;PA2G4;PCSK7;PDAP1;PNN;POLE2;POLR3K;PPIH;PSMA7;PSMC3;PSMD12;PSMD14;RFC3;RNASEH2A;RNF138;RUVBL1;SFRS10;SFRS2;SLC16A1;SLC25A5;SMS;SNRPA1;SNRPC;SSR3;TCEB1;TXNL2;UMPS
CANCER_UNDIFFERENTIATED_META_UP (69)	DOX_RESIST_GASTRIC_UP (44)	other	69	44	11	13.7847	CDC2;CDC20;CDC6;CDKN3;CENPA;FOXM1;HMGB2;KIAA0101;MAD2L1;RFC4;TOP2A
RADAEVA_IFNA_UP (51)	TAKEDA_NUP8_HOXA9_8D_UP (151)	other	51	151	14	13.7608	IFI27;IFI44;IFI44L;IFI6;IFIT2;IFITM1;IRF7;ISG15;LGALS3BP;MX1;MX2;OAS1;RSAD2;STAT1
IFN_ALPHA_UP (40)	RADAEVA_IFNA_UP (51)	other	40	51	10	13.7577	ADAR;BST2;HLA-E;IFITM1;IRF1;ISG15;MX1;MX2;OAS1;STAT1
CHIARETTI_T_ALL_DIFF (282)	FLECHNER_KIDNEY_TRANSPLANT_WELL_UP (565)	other	282	565	46	13.7544	ADH5;AHR;ANXA5;ARF6;ARID5B;ARMCX2;BIRC3;CAT;CD44;CFH///CFHR1;DUSP3;FAT;FHL1;FRMD4B;GCH1;GNB2L1;HBA1///HBA2;HBD;HLA-DPB1///LOC6541;HLA-DRB1///HLA-DRB;HLA-F;HNRPDL;HPGD;HSPA1A///HSPA1B;ID1;ID2///ID2B;IGH@///IGHG1///I;IGJ;IL6ST;IL7R;ITM2A;LGALS1;LYZ///LILRB1;MAF;MINPP1;PALLD;PRG1;QKI;SC4MOL;SELENBP1;SERPINE2;STAT1;SWAP70;TFPI;TOB1;UGCG
CROONQUIST_IL6_STARVE_UP (34)	LEE_TCELLS2_UP (1141)	other	34	1141	22	13.7513	BUB1;BUB1B;CCNB1;CCNB2;CDC45L;CDC6;CDKN3;CENPA;CENPE;FOXM1;GINS1;KIF11;KIF2C;MAD2L1;OIP5;PTTG1;RRM2;SPBC25;TK1;TOP2A;UBE2C;ZWINT
TARTE_PLASMA_BLASTIC (310)	ZHAN_MM_CD138_PR_VS_REST (49)	other	310	49	17	13.7504	BIRC5;CCNB1;CDC2;DLG7;EZH2;FOXM1;KIAA0101;KIF14;NEK2;RFC4;RRM2;SLC19A1;TOP2A;TRIP13;TTK;TYMS;UBE2C
DAC_BLADDER_UP (29)	NF90_UP (25)	other	29	25	8	13.735	BIRC4BP;HIST1H2AC;IFIT3;MX1;MX2;NT5E;OAS1;STAT1
HOHENKIRK_MONOCYTE_DEND_DN (122)	VERHAAK_AML_NPM1_MUT_VS_WT_UP (189)	rep	122	189	20	13.7348	C3AR1;C5AR1;CD14;CD163;CXCL2;CXCL3;FBP1;FCN1;FGL2;IER3;IL1B;LGALS2;NFKBIA;NINJ1;PF4;PLAUR;PPBP;SERPINA1;SOD2;TNF
LE_MYELIN_UP (105)	LI_FETAL_VS_WT_KIDNEY_DN (162)	rep	105	162	18	13.7274	AURKA;CCNB2;CDC20;CKS1B;CKS2;CXCR4;DNAJC9;EZH2;H2AFZ;HMGA2;IGSF4;KIF11;KIF23;LMNB1;MAD2L1;PLK4;RRM1;TOP2A
HOFFMANN_BIVSBII_BI_TABLE2 (254)	P21_P53_ANY_DN (49)	other	254	49	16	13.7266	ANLN;AURKA;AURKB;BUB1;CCDC99;DLG7;MCM6;PRC1;RACGAP1;SMC2;TTK;TUBA3;TUBB3;UBE2C;UBE2T;WDHD1
HOFFMANN_BIVSBII_BI_TABLE2 (254)	ZHAN_MM_CD138_PR_VS_REST (49)	other	254	49	16	13.7275	AURKA;CCNB1;CCNB2;DLG7;E2F8;MCM10;NEK2;NUSAP1;PRC1;RACGAP1;RRM2;TOP2A;TRIP13;TTK;UBE2C;UBE2T
CARIES_PULP_UP (212)	CHIARETTI_T_ALL (259)	other	212	259	28	13.7243	ACSL1;ALOX5;AQP3;BIRC3;CCL3;CCL5;CD44;CHI3L2;CLEC2B;CTSH;DDX3Y;FYB;G0S2;IFI30;IL7R;IL8;LYN;NCF4;NFIL3;PIM2;PRG1;PTGER4;RGS2;S100A8;S100A9;SERPINE2;SKAP2;TNFRSF7
DAC_IFN_BLADDER_UP (17)	SANA_TNFA_ENDOTHELIAL_UP (83)	other	17	83	9	13.7185	C1S;CCL20;CXCL2;ICAM1;MX1;MX2;OAS1;OAS2;TNFAIP3
UVB_NHEK3_C2 (43)	UVC_HIGH_ALL_DN (297)	other	43	297	16	13.7062	ANKRD15;ATP13A3;CCNG1;CTDSP2;EMP1;IFNGR2;MORC3;NRIP1;RAD21;RAF1;STXBP3;TRIP10;UGCG;XPO1;YY1;ZNF146
CARIES_PULP_UP (212)	CHIARETTI_T_ALL_DIFF (282)	other	212	282	29	13.7046	ACSL1;ALOX5;AQP3;BIRC3;CCL3;CCL5;CD1D;CD44;CHI3L2;CLEC2B;CTSH;DDX3Y;FYB;G0S2;IFI30;IL7R;IL8;LYN;NCF4;NFIL3;PIM2;PRG1;PTGER4;RGS2;S100A8;S100A9;SERPINE2;SKAP2;TNFRSF7
IDX_TSA_UP_CLUSTER5 (106)	STEMCELL_NEURAL_UP (1838)	other	106	1838	48	13.7031	ABHD5;ACADM;ADAM12;AK2;ARL6IP2;BCAP31;BCL2L13;C20ORF45;C2ORF7;CBR3;CYC1;DBI;G6PD;GNPAT;GPHN;GRPEL1;GYS1;JAGN1;KIAA1161;LOC440567;LPIN1;LRRC59;MAPK6;MGST3;MRPL12;MRPL18;MRPL34;MRPS2;MRPS34;MTX2;NDUFAB1;PC;PDCD8;PDIA6;PHB2;PPA1;PRDX3;PRPS1;PSMA1;PSMA5;RPP14;SDHD;TIMM23;TIMM8A;TMEM97;TXNDC14;TYSND1;ZNRF2
IFNA_HCMV_6HRS_UP (53)	NF90_UP (25)	other	53	25	9	13.6705	BIRC4BP;IFI27;IFIT3;ISG15;MX1;MX2;OAS1;STAT1;TRIM22
CHANG_SERUM_RESPONSE_UP (149)	PENG_GLUTAMINE_DN (313)	rep	149	313	26	13.6391	CCT5;DLEU1;EBNA1BP2;EEF1E1;EIF4G1;HNRPA2B1;HSPC111;IFRD2;MRPL12;MTHFD1;NME1;PA2G4;PAICS;PFKP;PFN1;PSMD12;RBM14;SFRS2;SNRPA1;SRM;TCEB1;TOMM40;TUBA1;TUBG1;UMPS;VDAC1
CMV_ALL_UP (94)	IFN_ANY_UP (82)	other	94	82	14	13.6086	GMFB;GMPR;HLA-E;IFITM1;IL6;IRF2;ISG15;MX1;MX2;OAS1;OAS2;PML;TRIM21;TRIM22
SERUM_FIBROBLAST_CELLCYCLE (138)	STEMCELL_NEURAL_UP (1838)	other	138	1838	56	13.6034	ANP32E;ASF1B;AURKA;BUB1;CASP3;CCDC99;CCNA2;CCNB2;CCNF;CDC2;CDC25A;CDC25C;CDC6;CDCA5;CDCA8;CKAP2;CKS1B;CKS2;DLG7;EXO1;EZH2;FAM64A;FEN1;GMNN;GTSE1;HELLS;HN1;ILF2;KIAA0101;KIF23;MAD2L1;MCM4;MCM5;MELK;NCAPH;PHTF2;PLK1;PPIH;PRIM1;PRIM2A;PWP1;RANGAP1;RFC4;RRM1;RRM2;SMC4;TACC3;TIMP1;TIPIN;TRIP13;TYMS;UBE2T;UHRF1;USP1;WSB1;YWHAH
DER_IFNB_UP (93)	TAKEDA_NUP8_HOXA9_3D_UP (187)	other	93	187	18	13.6024	BST2;EIF2AK2;GBP1;IFI35;IFI44;IFI6;IFIT2;IFIT3;IFIT5;IFITM1;ISG15;MX1;MX2;OAS1;OAS2;OASL;STAT1;TRIM22
CMV_HCMV_TIMECOURSE_12HRS_UP (26)	DAC_BLADDER_UP (29)	other	26	29	8	13.5882	CCL5;IFIT3;IRF7;MX1;MX2;OAS1;OAS2;TNFSF10
IGF_VS_PDGF_UP (73)	MYOD_NIH3T3_UP (82)	other	73	82	13	13.557	ATP2A1;CKM;HDAC11;MYBPH;MYH3;MYL4;MYLPF;MYOG;PPFIA4;RB1;TNNC2;TNNT2;TNNT3
MANALO_HYPOXIA_DN (91)	STEMCELL_EMBRYONIC_UP (1343)	rep	91	1343	38	13.5564	BRCA1;CCNE1;CCNF;CDC2;CDC6;CHAF1A;CTPS;DDX18;DDX21;DNA2L;GTPBP4;HNRPD;MAD2L1;MCM2;MCM3;MCM4;MRPL46;NOLC1;ORC6L;PA2G4;POLE2;POLR3K;PRC1;PRPS1;PSMD11;PSME4;RFC5;RPP30;RRM2;RRS1;SFRS2;SNRPA1;SNRPD1;SNRPD3;TRIP13;UCHL5;UMPS;USP1
DER_IFNA_UP (66)	TAKEDA_NUP8_HOXA9_3D_UP (187)	other	66	187	16	13.5559	BST2;GBP1;GMPR;IFI35;IFI44;IFI6;IFIT3;IFITM1;ISG15;MX1;MX2;OAS1;OAS2;OASL;STAT1;TRIM22
BOQUEST_CD31PLUS_VS_CD31MINUS_DN (265)	CMV_ALL_DN (103)	other	265	103	21	13.5503	ANPEP;CDH11;CFD;COL1A1;COL1A2;COL3A1;COL5A2;COL6A2;CSPG2;CXCL12;DDR2;EFEMP1;FBLN1;FGF7;GAS1;HNMT;MITF;PDGFRA;PTGIS;PTPN13;THBS2
P21_P53_MIDDLE_DN (25)	SERUM_FIBROBLAST_CELLCYCLE (138)	other	25	138	11	13.5392	ANLN;ATAD2;BUB1;CCDC99;EXO1;KNTC1;MCM4;NCAPD3;PBK;TYMS;UBE2T
ET743_SARCOMA_DN (269)	UVC_XPCS_ALL_DN (478)	other	269	478	41	13.5348	ACSL3;CDC27;CDC42BPA;CTGF;EGFR;EPS15;EPS8;FBXL7;FNDC3A;FOXK2;FRYL;FYN;GAPVD1;HERC4;KIAA0802;KIF11;LHFPL2;MYC;MYCBP2;NBN;OGT;PJA2;PKN2;PPP2R5E;PRIM2A;PRKACB;PRKCBP1;PTPRK;RAB6A;RAD23B;RCOR1;SAMD4A;SFRS3;SON;SRPK2;TOP2A;UBE2D2;UCK2;USP12;VEGFC;ZMYM2
DER_IFNG_UP (63)	RADAEVA_IFNA_UP (51)	other	63	51	11	13.4907	ADAR;BST2;HLA-B;HLA-E;IFI35;IFITM1;IRF1;ISG15;PSME1;STAT1;VAT1
CMV_ALL_UP (94)	IFN_BETA_UP (65)	other	94	65	13	13.4556	GMFB;HLA-E;IFITM1;IL6;IRF2;ISG15;MX1;MX2;OAS1;OAS2;PML;TRIM21;TRIM22
BRENTANI_DEATH (76)	PASSERINI_APOPTOSIS (43)	other	76	43	11	13.4418	BAD;BCL2;BCL2A1;BFAR;BIK;CASP1;CASP3;CASP8;DAP3;DAPK1;TP53
POD1_KO_UP (416)	SERUM_FIBROBLAST_CELLCYCLE (138)	other	416	138	28	13.4212	CCNA2;CCNB2;CDC2;CDC25C;CDCA1;CDCA5;CDCA7;CDCA8;CENPA;CKS1B;DKFZP762E1312;FAM64A;GAS2L3;HELLS;HMMR;KNTC1;LMNB1;MCM5;NCAPH;PPIH;PRIM1;PTTG1;TACC3;TPX2;TYMS;UBE2C;UBE2T;UHRF1
ICHIBA_GVHD (335)	WIELAND_HEPATITIS_B_INDUCED (106)	other	335	106	23	13.4078	C1QB;CCL5;CD53;CD5L;CD68;CD74;CTSC;CXCL10;CXCL9;EMR1;FGL2;GBP1;GBP2;LAPTM5;PLAC8;PSMB10;PSMB9;PSME1;PSME2;STAT1;TAPBP;TYROBP;WARS
IFNALPHA_NL_UP (27)	TAKEDA_NUP8_HOXA9_3D_UP (187)	other	27	187	12	13.3951	BST2;IFI27;IFI44L;IFITM1;IRF7;ISG15;LGALS3BP;MX1;MX2;PLSCR1;RSAD2;STAT1
RUTELLA_HEPATGFSNDCS_UP (158)	TAKEDA_NUP8_HOXA9_10D_DN (152)	rep	158	152	20	13.3759	ACP5;APOE;C1QA;CCL18;CCL3///CCL3L1///;CHI3L1;CLEC5A;CTSB;CXCL1;CXCL3;CXCL5;DAB2;DFNA5;EMP1;GPNMB;MMP9;NPL;PDE4DIP;PLA2G7;PPAP2B
DAC_BLADDER_UP (29)	REOVIRUS_HEK293_UP (237)	other	29	237	13	13.374	CCL5;CXCL2;DHRS2;HIST2H2AA3;IFI44L;IFIT3;IRF7;MX2;OAS1;OAS2;STAT1;STX3;TNFAIP3
IFNA_UV-CMV_COMMON_HCMV_6HRS_UP (29)	REOVIRUS_HEK293_UP (237)	other	29	237	13	13.3747	IFI27;IFI44L;IFIT3;IRF7;ISG20;MX2;OAS1;OAS2;OASL;RSAD2;SAMHD1;TDRD7;TRIM21
BOQUEST_CD31PLUS_VS_CD31MINUS_UP (660)	CHIARETTI_T_ALL (259)	other	660	259	47	13.3686	ALCAM;ALDH1A2;ATF3;BHLHB2;CD44;CFH///CFHR1;CLEC2B;CRIP1;CTSH;CXCL2;CXCL3;DUSP1;DUSP6;ETS2;FOSB;FRMD4B;G0S2;GUCY1A3;HHEX;HSPA1A///HSPA1B;ID1;IFI44L;IL8;ISG20;ITGA6;ITM2A;LMO2;LRMP;MAF;MELK;METTL7A;MX1;MYC;PMAIP1;PRG1;PTGER4;PTPRE;RGS2;RORA;SELENBP1;SERPINE2;SLC2A3;SOCS2;SPRY2;SWAP70;TSC22D3;ZBTB16
DIAB_NEPH_DN (374)	UVC_HIGH_ALL_DN (297)	other	374	297	38	13.3647	ADM;ANKRD15;ARF6;ARID5B;ATP13A3;ATP2A2;BCAR3;CD2AP;CEBPD;CITED2;CTGF;CYR61;DDX17;DUSP1;DYRK1A;FOSL2;FYN;GAS1;GNE;IRS1;KIAA0232;MORC3;N4BP1;PAFAH1B1;PARP1;PDE4B;PLEKHC1;PODXL;RAB1A;SCHIP1;STX7;TLE4;TLK1;TRIB2;UAP1;UGCG;UNG;XPO1
LEE_TCELLS3_UP (106)	SHEPARD_CRASH_AND_BURN_MUT_VS_WT_DN (198)	rep	106	198	19	13.3523	ASPM;BIRC5;BUB1B;CCNB1;CCNB2;CDC2;CDCA2;CDCA3;CKS2;DLG7;KIF11;KIF14;KIF2C;MELK;MKI67;OIP5;PON1;PRC1;TTK
BRCA1_OVEREXP_UP (159)	FLECHNER_KIDNEY_TRANSPLANT_WELL_UP (565)	other	159	565	34	13.3472	ACTA2;ADD3;ANXA4;ARF6;BNIP3;CCNG2;CD46;CD9;CITED2;COPS2;CREB1;DDOST;DDX3X;DEK;ENPP2;HMGN3;HMGN4;IDH1;LUM;NDUFS1;PAM;PICALM;PPP2R5C;PRKAR1A;RAB1A;RAB2;RPS6KA3;SCAMP1;SEC23A;SERINC3;STAT1;TM9SF1;TMED10;WWP1
IFN_BETA_UP (65)	RADAEVA_IFNA_UP (51)	other	65	51	11	13.3407	ADAR;BST2;EIF2AK2;HLA-E;IFITM1;IRF1;ISG15;MX1;MX2;OAS1;STAT1
REOVIRUS_HEK293_UP (237)	UV-CMV_UNIQUE_HCMV_6HRS_UP (103)	other	237	103	20	13.3375	CCL5;CPEB3;CREM;DNAJB9;EGR3;FGF2;GEM;IFI27;IFI44L;IRF7;ISG20;MX2;NFKBIA;OAS1;OAS2;SAMHD1;TAC1;TDRD7;TNFAIP3;TRIM21
BLEO_HUMAN_LYMPH_HIGH_24HRS_UP (93)	LINDSTEDT_DEND_UP (51)	other	93	51	12	13.2626	BIRC3;BTG1;CD83;CFLAR;GADD45A;ID2;MARCKS;NFKB2;NFKBIA;TNFAIP3;TNFRSF9;TRAF1
CMV-UV_HCMV_6HRS_DN (109)	CMV_8HRS_DN (44)	other	109	44	12	13.2621	ADM;CDC25B;DDIT4;ERCC5;FGF7;GAS1;ID2;MN1;NR2F2;RUNX1;TCF7L2;WEE1
GALINDO_ACT_UP (87)	TNFA_NFKB_DEP_UP (18)	other	87	18	9	13.2535	CD83;CXCL2;NFKB1;NFKB2;NFKBIA;TNFAIP2;TNFAIP3;TNIP1;TRAF1
APPEL_IMATINIB_UP (33)	RUTELLA_HEMATOGFSNDCS_DIFF (661)	other	33	661	18	13.2508	ACP5;APOC1;APOE;ASAH1;C5AR1;CD163;CD300A;CD68;CTSB;CTSD;CTSL;GM2A;GNS;HEXB;LAMP1;LAMP2;PLSCR1;RARRES1
BRENTANI_SIGNALING (198)	PASSERINI_SIGNAL (341)	other	198	341	30	13.2431	AKT2;ARHGAP1;ARHGAP6;CXCL3;IL10;IL12RB1;ILK;IQGAP2;ITGA5;ITGA6;ITGAL;ITGB4;ITGB5;JAG1;MAP2K6;MAP3K5;MAP3K7IP1;MAP3K8;MAPK13;MAPK7;MAPK9;NOTCH3;PTK2B;RGS16;ROS1;SOS1;STAT1;STAT3;TNFSF4;WNT5A
BYSTRYKH_HSC_CIS_GLOCUS (145)	CHESLER_BRAIN_HIGHEST_VARIANCE_GENES (45)	other	145	45	13	13.239	1110008H02RIK;2210010A19RIK;4833420G17RIK;9430098E02RIK;ALAD;C330011F01RIK///64;CPSF2;GNB1;MTIF2;PRDX2;SC5DL;THUMPD1;VPS52///LOC631721
P21_ANY_DN (36)	SERUM_FIBROBLAST_CELLCYCLE (138)	other	36	138	12	13.202	CDC6;CDKN3;CENPF;CKS1B;KIAA0101;PBK;PCNA;PLK1;SMC4;SPAG5;TRIP13;UHRF1
BRCA_ER_NEG (929)	STEMCELL_EMBRYONIC_UP (1343)	other	929	1343	162	13.1848	ACSL4;ACTL6A;ADAM19;AKR1B1;ANGPTL4;ANLN;ASNS;ASPM;ASS1;AURKA;BLM;BNIP3;BUB1;C10ORF7;C2ORF4;CALML5;CALU;CBR3;CCNC;CCNJ;CCT4;CCT5;CDC2;CDC20;CDC34;CDT1;CHAF1A;CHORDC1;CKAP2;CKS1B;CLIC4;CRABP1;CRLF1;CSDA;CSRP2;CTPS;CTSL2;CYP1B1;DDX21;DLG7;DNAJA2;DNM1L;DNMT3A;DSCR2;DSG2;DUSP9;ECT2;EDN2;EED;EFS;ELAVL1;ENAH;ENO1;EPHA2;EPRS;EXO1;EXT1;FAM60A;FAM98A;FDX1;FMNL1;FOLR1;GALK1;GALNT3;GARS;GCLM;GOLT1B;GTPBP4;HD…
GRANDVAUX_IFN_NOT_IRF3_UP (15)	IFNALPHA_HCC_UP (29)	other	15	29	7	13.1719	ADAR;IFITM1;IFITM3;IRF1;MX1;MX2;STAT1
REOVIRUS_HEK293_UP (237)	UVC_XPCS_ALL_DN (478)	rep	237	478	38	13.1695	AKAP10;BAZ2B;BHLHB2;CD2AP;CDC27;CTGF;CYR61;DYRK1A;EIF4E;FGF2;FOXJ3;FXR1;GNAI1;GNAQ;IFRD1;KIAA1033;KLF6;MAP2K4;MID1;MKLN1;NEK7;NRIP1;NUP98;PAWR;PCTK2;RAB3GAP1;RRAS2;STRN3;TDRD7;THRAP2;TIPARP;TLK1;TMCC1;UGCG;USP9X;ZFHX1B;ZNF292;ZZZ3
ALCALAY_AML_NPMC_DN (187)	TARTE_PLASMA_BLASTIC (310)	other	187	310	28	13.1696	ASNA1;BIRC5;CCNA2;CCNB1;CCNF;CDC20;CDC6;CDKN3;CHAF1A;CKS1B;DLG7;DUT;FOXM1;HMMR;IDH2;KIF23;KIF2C;KIFC1;KYNU;MAD2L1;MKI67;MTHFD1;NNT;RPA1;RRM2;TUBG1;TYMS;UBE2C
SHIPP_FL_VS_DLBCL_DN (37)	TARTE_PLASMA_BLASTIC (310)	other	37	310	15	13.1615	ATIC;CCNB1;CCT5;CDKN3;CENPA;DLG7;IDH2;IFI30;KPNA2///MGC40489/;MTHFD2;NME1;PFKP;PSME2;TFRC;TRAP1
BASSO_GERMINAL_CENTER_CD40_UP (103)	BRCA_ER_NEG (929)	other	103	929	34	13.1564	ADAM8;BCL2A1;CAPG;CCL3;CCL4;CCR7;CD44;CD74;CD83;DTX2;DUSP2;EBI2;HLA-DQB1;HLA-F;ICAM1;IFI30;IL1B;IRF5;KCNN4;KRT7;LAPTM5;LYN;NCF2;NCKAP1L;NFKBIE;PLEK;PRG1;SNN;STAT1;STK10;TNF;TNFAIP2;TNFAIP3;TRAF1
CMV-UV_HCMV_6HRS_DN (109)	UVC_HIGH_ALL_DN (297)	other	109	297	22	13.1572	ADM;ARL4C;AURKA;COIL;CXCL12;DDIT4;DYRK2;EMG1;GAS1;ID2;MN1;NCK1;NR2F2;PDE4B;RND3;RRS1;RUNX1;SIAH1;SMAD3;TRIB2;WEE1;ZNF217
DAC_BLADDER_UP (29)	SANA_TNFA_ENDOTHELIAL_UP (83)	other	29	83	10	13.1528	C1S;CCL20;CXCL2;ICAM1;IFI44L;MX1;MX2;OAS1;OAS2;TNFAIP3
ADIP_DIFF_CLUSTER5 (39)	IDX_TSA_UP_CLUSTER3 (90)	other	39	90	11	13.1415	AQP1;BUB1;CCNB1;CDC2;CDC20;KIF20A;KIF22;NUSAP1;PRC1;RACGAP1;RRM1
BENNETT_SLE_UP (30)	CMV-UV_HCMV_6HRS_UP (121)	other	30	121	11	13.1389	BIRC4BP;IFI44L;IFIT3;IRF7;MX1;MX2;OAS1;OAS2;OASL;TDRD7;TNFSF10
DAC_IFN_BLADDER_UP (17)	IFNA_HCMV_6HRS_UP (53)	other	17	53	8	13.1124	IFIT3;IRF7;MX1;MX2;OAS1;OAS2;STAT1;TNFSF10
IRITANI_ADPROX_LYMPH (126)	SASAKI_ATL_UP (171)	other	126	171	19	13.1111	BUB1B;CCNA2;CCNB1;CCNB2;CDKN3;CENPF;CSNK1G1;DHCR24;FOXM1;HIST1H4C;HMGB2;ISG20;KIF11;KIF2C;PLK1;PTTG1;TK1;TOP2A;UBE2C
IRITANI_ADPROX_LYMPH (126)	SASAKI_TCELL_LYMPHOMA_VS_CD4_UP (171)	other	126	171	19	13.1119	BUB1B;CCNA2;CCNB1;CCNB2;CDKN3;CENPF;CSNK1G1;DHCR24;FOXM1;HIST1H4C;HMGB2;ISG20;KIF11;KIF2C;PLK1;PTTG1;TK1;TOP2A;UBE2C
GREENBAUM_E2A_UP (34)	LEE_TCELLS3_UP (106)	other	34	106	11	13.0875	AURKA;BUB1;CCNB1;CCNB2;KIF11;KIF2C;MKI67;NUSAP1;TOP2A;TTK;TYMS
BOQUEST_CD31PLUS_VS_CD31MINUS_DN (265)	CMV_24HRS_DN (72)	other	265	72	18	13.0654	ANPEP;CDH11;CFD;COL1A1;COL1A2;COL3A1;COL5A2;COL6A2;CSPG2;CXCL12;DDR2;EFEMP1;GAS1;MITF;PDGFRA;PTGIS;PTPN13;THBS2
CROONQUIST_IL6_RAS_DN (24)	LEE_TCELLS3_UP (106)	rep	24	106	10	13.0497	BUB1B;CCNB1;CCNB2;CDC2;CDKN3;CENPA;KIF2C;MKI67;OIP5;UBE2C
GOLDRATH_CELLCYCLE (34)	STEMCELL_NEURAL_UP (1838)	other	34	1838	25	13.0398	AURKA;BUB1;CCNA2;CCNB2;CCNF;CDC45L;CDC6;CDKN2C;CHAF1A;CHEK1;CKS1B;CKS2;ECT2;FYN;GMNN;GSG2;INCENP;MAD2L1;MAPK6;NCAPH;NEK2;PLK1;PLK4;RAD21;TACC3
BASSO_GERMINAL_CENTER_CD40_UP (103)	CHIARETTI_T_ALL_DIFF (282)	other	103	282	21	13.0343	ARID5B;CCL3;CD44;CR2;DDIT4;DUSP2;HLA-DPB1///LOC6541;HLA-DRB1///HLA-DRB;HLA-F;IFI30;IGH@///IGHG1///I;IRF5;LGALS1;LYN;NFKBIE;PRG1;RGS1;SLAMF1;SNF1LK;STAT1;TAP1
BRCA_PROGNOSIS_NEG (95)	SERUM_FIBROBLAST_CELLCYCLE (138)	other	95	138	16	13.0282	ATAD2;AURKA;BUB1;CCNB2;CENPA;CKS2;DKFZP762E1312;DLG7;EZH2;FAM64A;MAD2L1;MCM6;MELK;RFC4;SMC4;TRIP13
CANCER_UNDIFFERENTIATED_META_UP (69)	GAY_YY1_DN (280)	rep	69	280	18	13.0065	BIRC5;CCNA2;CCNB1;CDC6;CENPA;FOXM1;H2AFZ;HMGB2;KIF23;KIF2C;MAD2L1;MCM3;MCM6;MTHFD2;PRDX4;RFC4;TOP2A;TRIP13
MENSSEN_MYC_UP (34)	ZELLER_MYC_UP (26)	other	34	26	8	13.0022	CDK4;ENO1;HSPD1;HSPE1;LDHA;NME1;NPM1;RPL3
SCHUMACHER_MYC_UP (54)	TARTE_PLASMA_BLASTIC (310)	other	54	310	17	12.9834	ABCE1;AHCY;ATP1B3;CTPS;EBNA1BP2;HSPE1;JTV1;MRPL3;MTHFD1;NME1;PAICS;POLD2;PRPS2;SLC16A1;TFRC;UCHL3;UCK2
LEE_TCELLS3_UP (106)	SHEPARD_BMYB_MORPHOLINO_DN (208)	rep	106	208	19	12.9767	AEBP1;ASPM;BIRC5;CCNB1;CDC2;CDCA2;CDCA3;CPVL;DLG7;HELLS;KIF11;KIF14;MCM2;MCM4;MELK;MKI67;PRC1;TTK;UHRF1
IFNA_UV-CMV_COMMON_HCMV_6HRS_UP (29)	TAKEDA_NUP8_HOXA9_3D_UP (187)	other	29	187	12	12.9604	BIRC4BP;IFI27;IFI44L;IFIT3;INDO;IRF7;MX1;MX2;OAS1;OAS2;OASL;RSAD2
GERY_CEBP_TARGETS (143)	UEDA_MOUSE_SCN (93)	other	143	93	16	12.9362	ABCD2;BCKDHB;CHORDC1;DBP;DNAJB1;DUSP1;GADD45B;GADD45G;HSP110;HSPA1A;HSPA1B;ID2;NSDHL;PER2;RASL11B;RGS16
CROONQUIST_IL6_STARVE_UP (34)	MIDDLEAGE_DN (14)	rep	34	14	7	12.9258	CDC20;CENPA;FOXM1;KIF11;KIF2C;MYBL2;UBE2C
CANCER_UNDIFFERENTIATED_META_UP (69)	P21_ANY_DN (36)	rep	69	36	10	12.922	CDC20;CDC6;CDKN3;CKS1B;KIAA0101;MYBL2;PCNA;RPA3;TRIP13;UBE2S
PENG_GLUTAMINE_DN (313)	SCHUMACHER_MYC_UP (54)	rep	313	54	17	12.918	ATP1B3;BOP1;CTPS;CTSC;DDX21;EBNA1BP2;FKBP4;HSPE1;LDHA;MRPL3;MTHFD1;NME1;NOLC1;PAICS;PRDX4;RRS1;TFRC
ET743PT650_COLONCA_DN (44)	UVC_XPCS_ALL_DN (478)	other	44	478	18	12.9162	CRADD;CUTL1;DDX10;EIF4G3;EXT1;GBE1;GNAQ;ID1;NUMB;PCCA;PTPRK;SMAD3;SRPK2;STK3;TCF12;TIAM1;TMEM131;XRCC4
GAY_YY1_DN (280)	GREENBAUM_E2A_UP (34)	rep	280	34	14	12.9163	AURKA;BUB1;CCNA2;CCNB1;CCNB2;KIF11;KIF2C;MAD2L1;MKI67;PLK4;PTGS1;RACGAP1;TOP2A;TTK
HSIAO_LIVER_SPECIFIC_GENES (250)	LEE_CIP_DN (66)	other	250	66	17	12.9145	ACADSB;AKR1C1;BAAT;BHMT;C4BPA;CYP2E1;G6PC;HAL;HPD;HSD11B1;KYNU;MBL2;OTC;PCK1;RNASE4;SERPINA6;SLC2A2
BRCA1_OVEREXP_DN (112)	PENG_RAPAMYCIN_DN (229)	other	112	229	20	12.9119	ARMET;BYSL;CTPS;DHCR24;EIF2B2;EIF3S9;EIF4G1;FASN;FKBP4;KIAA0179;MRPS12;NARS;NMT1;RAE1;RARS;SAFB;SF3A3;SLC29A1;SLC7A5;SNRPA1
DER_IFNA_UP (66)	GRANDVAUX_IFN_NOT_IRF3_UP (15)	other	66	15	8	12.8944	ADAR;IFI35;IFI6;IFITM1;IRF1;MX1;MX2;STAT1
IFNA_HCMV_6HRS_UP (53)	IFNALPHA_NL_HCC_UP (18)	other	53	18	8	12.8754	BST2;IFI27;ISG15;MX1;MX2;PLSCR1;STAT1;UBE2L6
IFN_BETA_UP (65)	NF90_UP (25)	other	65	25	9	12.8698	HLA-E;IFIT3;IFITM1;ISG15;MX1;MX2;OAS1;STAT1;TRIM22
PEART_HISTONE_UP (59)	SHEPARD_NEG_REG_OF_CELL_PROLIFERATION (116)	other	59	116	13	12.8594	APRIN;BTG1;BTG2;CDC6;CDKN3;CGRRF1;ING1;MXI1;NDN;QSCN6;SESN1;TIEG;TOB1
FLECHNER_KIDNEY_TRANSPLANT_WELL_UP (565)	UVC_TTD_4HR_DN (299)	rep	565	299	46	12.8147	ABI1;AFF1;ARFGEF1;ARID5B;ATF2;AUH;BMP2K;C6ORF111;CD2AP;CLASP2;CREBBP;DYRK1A;E2F3;FNBP1L;FNDC3A;FOXJ3;FYN;GULP1;HNRPDL;ID1;IL7R;KIAA1012;KIAA1109;MSH3;NCOA3;NEK7;NRIP1;NUP153;OGT;PAFAH1B1;PARG;PHF3;PKN2;PTPN12;R3HDM2;SEC24B;SMURF2;STRN3;SWAP70;TBL1X;THRAP1;UGCG;VPS13A;WDFY3;ZDHHC17;ZMYM2
CREB_BRAIN_2WKS_UP (24)	DFOSB_BRAIN_2WKS_UP (39)	other	24	39	8	12.8125	BDNF;MEF2C;MGST3;NOV;OLFM1;STMN2;TBR1;VSNL1
DER_IFNA_UP (66)	NF90_UP (25)	other	66	25	9	12.8095	HLA-E;IFIT3;IFITM1;ISG15;MX1;MX2;OAS1;STAT1;TRIM22
ET743_SARCOMA_DN (269)	UVC_XPCS_8HR_DN (408)	other	269	408	37	12.8099	ACSL3;CDC27;CDC42BPA;EGFR;EPS15;EPS8;FNDC3A;FRYL;FYN;GAPVD1;HERC4;KIAA0802;KIF11;LHFPL2;MYC;MYCBP2;NBN;OGT;PJA2;PKN2;PPP2R5E;PRIM2A;PRKACB;PRKCBP1;PTPRK;RAB6A;RAD23B;SAMD4A;SFRS3;SON;SRPK2;TOP2A;UBE2D2;UCK2;USP12;VEGFC;ZMYM2
MIDDLEAGE_DN (14)	SERUM_FIBROBLAST_CELLCYCLE (138)	other	14	138	9	12.7975	CCNA2;CCNF;CENPA;CENPF;FOXM1;H2AFX;KIF23;PLK1;UBE2C
HOHENKIRK_MONOCYTE_DEND_DN (122)	RUTELLA_HEPATGFSNDCS_UP (158)	rep	122	158	18	12.7843	AKR1C1;C3AR1;CES1;CHI3L1;CXCL3;CXCL5;EMP1;FBP1;GLA;GSR;IL1B;ITPR1;KYNU;MMP9;SDC2;SLC1A3;SOD2;TSC22D1
ADIP_DIFF_CLUSTER5 (39)	SERUM_FIBROBLAST_CELLCYCLE (138)	other	39	138	12	12.7495	ANLN;BUB1;CCNA2;CDC2;CDC25C;H2AFX;HMMR;MELK;PTTG1;RANGAP1;RRM1;UBE2C
DIAB_NEPH_DN (374)	IFN_ANY_UP (82)	rep	374	82	21	12.7475	BST2;C1S;CALD1;CD164;CEBPD;DDX17;EPS15;GMFB;IFITM1;ISG15;NMI;OAS1;OAS2;PARP1;PLOD2;PTPN11;RBBP4;SKP1A;STAT1;TEAD4;TRIM22
CMV-UV_HCMV_6HRS_UP (121)	TAKEDA_NUP8_HOXA9_3D_UP (187)	other	121	187	19	12.7436	AUTS2;BAMBI;BIRC4BP;CH25H;IFI27;IFI44L;IFIT3;INDO;IRF7;MEF2C;MX1;MX2;OAS1;OAS2;OASL;PCDH9;PLA2G4A;RSAD2;TCN1
BRENTANI_CELL_CYCLE (86)	TARTE_PLASMA_BLASTIC (310)	other	86	310	20	12.7431	CCNA2;CCNB1;CCND2;CCNE1;CCNF;CDC2;CDC20;CDC25B;CDC27;CDC6;CDKN1A;CENPA;CENPE;CKS1B;CKS2;GSPT1;MAD2L1;ORC1L;RB1;TTK
DAC_IFN_BLADDER_UP (17)	IFNA_UV-CMV_COMMON_HCMV_6HRS_UP (29)	other	17	29	7	12.7258	IFIT3;IRF7;MX1;MX2;OAS1;OAS2;TNFSF10
DER_IFNB_UP (93)	SANA_IFNG_ENDOTHELIAL_UP (75)	other	93	75	13	12.7052	BST2;C1S;GBP1;HLA-A;HLA-B;HLA-E;IFI35;MX1;OAS1;OAS2;PPP3CA;STAT1;TRIM22
4NQO_ESR_OLD_UNREG (11)	ESR_FIBROBLAST_UP (51)	other	11	51	7	12.6262	EIF3S6IP;FLOT1;HGF;LCK;NDRG1;TAF1C;TP53I11
CTNNB1_oncogenic_signature (86)	SRC_ONCOGENIC_SIGNATURE (62)	other	86	62	12	12.6205	ASH1L;C11ORF32;C20ORF42;COL8A2;JMJD2B;PTHLH;RPL27A;RPS11;RPS19;SECISBP2;TMCC1;TNFAIP3
BOQUEST_CD31PLUS_VS_CD31MINUS_UP (660)	SANA_TNFA_ENDOTHELIAL_UP (83)	other	660	83	26	12.5734	APOL3;BST2;CCL2;CCL8;CX3CL1;CXCL10;CXCL2;CXCL3;CXCR7;HLA-B;HLA-C;IFI44L;IFIH1;IL8;INHBA;MX1;MX2;NFKBIA;PLA1A;RHOB;SAMHD1;SERPINE1;SOD2;SSPN;TNFAIP3;VCAM1
LI_FETAL_VS_WT_KIDNEY_DN (162)	PRMT5_KD_UP (187)	rep	162	187	21	12.5447	AURKB;CCNB2;CDC20;CDC25C;CKS1B;CKS2;KIF11;KIF23;MCM2;MKI67;NCBP2;PRIM1;PRIM2A;RFC5;RRM1;STMN1;STRAP;TIA1;TOPBP1;TRIP13;TTK
DOX_RESIST_GASTRIC_UP (44)	GAY_YY1_DN (280)	rep	44	280	15	12.5195	BUB1;CDC6;CENPA;FOXM1;HMGB2;HMMR;LMNB1;MAD2L1;MCM4;MKI67;PLK1;PLK4;PRC1;RFC4;TOP2A
FLECHNER_KIDNEY_TRANSPLANT_REJECTION_DN (550)	VENTRICLES_UP (206)	rep	550	206	37	12.5088	ACAA1;ACAA2;ASS1;ATP5A1;AUH;BNIP3;C21ORF33;CAP2;CDKN1C;CXX1;DSCR1;ECHS1;FH;GBE1;HADH;IDH2;IMPA2;MAOB;MRPS18B;NDUFAF1;NDUFS1;OXA1L;PDCD8;PDHX;PDLIM5;PDZRN3;PGM1;PHYH;PODXL;PPP2R3A;PRDX3;PTPN3;SDHA;TOB1;UQCRQ;VDAC1;WWP1
BENNETT_SLE_UP (30)	DER_IFNB_UP (93)	other	30	93	10	12.4971	IFI35;IFIT3;ISG15;MX1;MX2;OAS1;OAS2;OASL;STAT1;TAP1
DER_IFNA_UP (66)	IFNALPHA_NL_UP (27)	other	66	27	9	12.464	BST2;HLA-E;IFITM1;IRF1;ISG15;MX1;MX2;PSME1;STAT1
HINATA_NFKB_UP (111)	IRITANI_ADPROX_VASC (154)	other	111	154	17	12.4494	ARHGDIB;CCL2;CDH2;CDKN1A;CXCL1;GADD45A;ICAM1;IER3;IL6;IL8;KRT7;MMP1;MMP14;PLAU;RAC2;SELE;SERPINE1
ROTH_HTERT_UP (14)	TAKEDA_NUP8_HOXA9_8D_UP (151)	other	14	151	9	12.4492	HERC5;HERC6;IFI44;IFI44L;IFIT1;IFIT3;MX1;RSAD2;SLC12A8
CROONQUIST_IL6_RAS_DN (24)	DOX_RESIST_GASTRIC_UP (44)	rep	24	44	8	12.37	CDC2;CDC20;CDC6;CDKN3;CENPA;FOXM1;MKI67;OIP5
COLLER_MYC_UP (20)	SCHUMACHER_MYC_UP (54)	other	20	54	8	12.3677	AHCY;FABP5;FKBP4;IARS;PBEF1;POLR2H;SLC16A1;TFRC
BLEO_HUMAN_LYMPH_HIGH_24HRS_UP (93)	STRESS_P53_SPECIFIC_UP (13)	other	93	13	8	12.365	BTG1;BTG2;CCNG1;CDKN1A;DDB2;PLXNB2;TRIM22;XPC
CANCER_UNDIFFERENTIATED_META_UP (69)	STEMCELL_NEURAL_UP (1838)	other	69	1838	36	12.3608	BIRC5;CCNA2;CCNB1;CCT6A;CDC2;CDC20;CDC6;CKS1B;CKS2;DLG7;EZH2;GARS;GCLM;GGH;H2AFZ;HMGB2;ILF2;KIAA0101;KIF23;KIF2C;MAD2L1;MCM2;MCM3;MELK;MTHFD2;NCAPH;NUDT1;PSMD14;RAD21;RFC4;RPA3;SLC16A1;SSBP1;TMSB10;TRIP13;YBX1
REOVIRUS_HEK293_UP (237)	UVC_XPCS_4HR_DN (242)	rep	237	242	27	12.3511	AKAP10;BAZ2B;BHLHB2;CD2AP;CTGF;CYR61;DYRK1A;FGF2;FOXJ3;FXR1;GNAI1;GNAQ;IFRD1;KLF6;MID1;NRIP1;PCTK2;RRAS2;STRN3;THRAP2;TIPARP;TLK1;TMCC1;UGCG;ZFHX1B;ZNF292;ZZZ3
CMV_HCMV_6HRS_DN (56)	UVB_NHEK1_DN (270)	other	56	270	16	12.3388	AHDC1;ANKRD15;ARID5B;BACH1;BDKRB2;CEBPD;DDIT4;IRS1;KLHL9;MEIS1;MN1;NR2F2;PPP1R3C;REV3L;TLE4;WEE1
ADIP_VS_FIBRO_UP (35)	ADIPOCYTE_PPARG_UP (16)	other	35	16	7	12.3354	ADIPOQ;AGT;CFD;FASN;LIPE;PC;PPARG
BRCA1_OVEREXP_DN (112)	UVB_NHEK3_ALL (397)	other	112	397	24	12.3291	ATIC;BRD2;CDC25B;CDC37;CKAP4;CLTA;CTPS;DHCR24;DNTTIP2;DUSP1;FASN;FDFT1;FGFR3;GTF3C2;H1FX;HK1;MTHFD1;NMT1;RELA;SAFB;SLC7A5;SNRPA1;SON;WBSCR1
IRITANI_ADPROX_LYMPH (126)	SERUM_FIBROBLAST_CELLCYCLE (138)	other	126	138	17	12.3174	BUB1;CCNA2;CCNB2;CDC2;CDKN3;CENPF;CKS1B;FOXM1;LMNB1;MCM6;PLK1;PTTG1;SMC4;SPAG5;TOP2A;TUBA1;UBE2C
ALZHEIMERS_DISEASE_DN (1121)	UVB_SCC_UP (88)	rep	1121	88	33	12.2749	ADK;AP4S1;ATP5A1;ATP6AP2;B2M;C18ORF10;DYNC2LI1;DYNLT3;HPRT1;HRSP12;HSP90AB1;ITM2B;MAP2K1;PDIA6;PGK1;PRDX3;PRKAR1A;PTGES3;RAD51C;RALB;RCN2;RECQL;RFC5;RTN4;SCFD1;SDHD;SH3BGRL;SNX3;TAGLN3;TM2D1;UBE2D3;UQCRC2;YWHAZ
BLEO_MOUSE_LYMPH_HIGH_24HRS_DN (34)	PENG_GLUTAMINE_DN (313)	other	34	313	14	12.2699	C1QBP;DHX15;EBNA1BP2;FBL;GSPT1;IDH3A;LMNB1;NOLC1;POLR2C;PSMD1;SFPQ;SFRS1;SNRPB2;TCP1
IFN_ALPHA_UP (40)	IFNALPHA_NL_UP (27)	other	40	27	8	12.2612	BST2;HLA-E;IFITM1;IRF1;ISG15;MX1;MX2;STAT1
GALINDO_ACT_UP (87)	HINATA_NFKB_UP (111)	other	87	111	14	12.2582	CCL5;CD83;CXCL2;GADD45A;ICAM1;IER3;IL1B;IL1RN;NFKB1;NFKB2;RAC2;TNF;TNFAIP2;TNIP1
ADIP_VS_PREADIP_UP (36)	ADIPOCYTE_PPARG_UP (16)	other	36	16	7	12.2465	ADIPOQ;AGT;CFD;FASN;LIPE;PC;PPARG
MMS_HUMAN_LYMPH_HIGH_24HRS_UP (19)	STRESS_P53_SPECIFIC_UP (13)	other	19	13	6	12.2376	BTG1;BTG2;CDKN1A;DDB2;PLXNB2;TRIM22
BOQUEST_CD31PLUS_VS_CD31MINUS_UP (660)	IFNA_HCMV_6HRS_UP (53)	other	660	53	21	12.2141	BIRC4BP;BST2;CCL8;GBP2;IFI27;IFI44L;IL15;IL15RA;ISG20;MELK;MX1;MX2;OASL;PSCD1;RABGAP1L;SAMHD1;STX11;TLR3;TNFSF10;WARS;ZBTB20
SERUM_FIBROBLAST_CELLCYCLE (138)	YU_CMYC_UP (43)	other	138	43	12	12.1923	ANLN;AURKA;BUB1;CCNB2;CDKN3;CKS1B;CKS2;GMNN;PCNA;PLK1;RRM1;TOP2A
MANALO_HYPOXIA_DN (91)	PENG_GLUTAMINE_DN (313)	other	91	313	20	12.1727	BOP1;CTPS;DDX18;DDX21;MAZ;MRPS12;NOL5A;NOLC1;PA2G4;PRPS1;PSMD11;PSME4;RNU3IP2;RPP20;RRP4;RRS1;SFRS2;SNRPA1;TRIP13;UMPS
RADAEVA_IFNA_UP (51)	SANA_TNFA_ENDOTHELIAL_UP (83)	other	51	83	11	12.1662	BST2;CXCL10;CXCL11;HLA-B;HLA-E;IFI44L;LGALS3BP;MX1;MX2;OAS1;VCAM1
P21_P53_ANY_DN (49)	SHEPARD_BMYB_MORPHOLINO_DN (208)	other	49	208	14	12.1633	ANLN;ASPM;AURKB;CDC2;DLG7;HNRPA2B1;MCM2;MCM3;MCM4;MKI67;PRC1;TCN2;TPX2;TTK
DER_IFNA_UP (66)	IFNALPHA_HCC_UP (29)	other	66	29	9	12.1531	ADAR;BST2;IFITM1;IRF1;ISG15;MX1;MX2;PSME1;STAT1
BAF57_BT549_UP (240)	BOQUEST_CD31PLUS_VS_CD31MINUS_DN (265)	rep	240	265	28	12.1388	C14ORF139;C1S;COL1A1;COL3A1;COL5A1;COL6A3;CSPG2;CYBRD1;DCN;FAP;GALNT12;IGFBP6;IRS1;LUM;MAFB;MAN1C1;MFAP5;MGP;MMP2;NTRK2;PLP1;PRRX1;PTPN13;PTX3;ROR1;SDC2;SRPX;STEAP1
CROONQUIST_IL6_RAS_DN (24)	GAY_YY1_DN (280)	other	24	280	12	12.134	BUB1B;CCNB1;CCNB2;CDC25C;CDC6;CENPA;EXO1;FOXM1;KIF22;KIF2C;MCM3;MKI67
CARIES_PULP_UP (212)	NAKAJIMA_MCS_UP (100)	other	212	100	18	12.1269	CAPG;CCL2;CCL3;CCL5;CCR1;CCR2;CSF1R;CSF2RB;CXCL5;CXCR4;IER3;IL10RA;IL1B;IL6;IL7R;IL8;SPP1;TIMP1
LI_FETAL_VS_WT_KIDNEY_DN (162)	ZHAN_MM_CD138_PR_VS_REST (49)	other	162	49	13	12.1234	AURKA;BUB1B;CCNB2;CDC2;DLG7;EZH2;KIAA0101;KIAA1794;KIF14;TOP2A;TPX2;TRIP13;TTK
CIS_XPC_UP (151)	LI_FETAL_VS_WT_KIDNEY_DN (162)	rep	151	162	19	12.1085	AURKA;CDC2;FADS1;FADS2;FEN1;GREB1;H2AFZ;ILF2;KIAA0101;KIF11;KIF14;MAD2L1;MSH6;RFC5;RNASEH2A;SMC4;TMSL8;TRIP13;TTK
BRCA_ER_NEG (929)	UVB_NHEK3_ALL (397)	other	929	397	70	12.1049	AARS;ADM;ALDH1A3;ANXA1;ASNS;ASS1;ATF3;ATF4;ATP1B3;BNIP3;CALB2;CBR1;CDC20;CDC25B;CKAP4;CKS1B;CNN3;CRYAB;CTPS;CTSC;CXADR;CYR61;DDX39;DR1;DSC2;EPHA4;EPRS;EXT1;FAT;FGFBP1;GALNT3;HIF1A;IDH2;IL1R2;IL8;ITGB4;KCNK1;KPNA2;LTBP1;LY6D;MALL;MAPK6;ME1;MMP1;MMP9;MTHFD2;NCAPD2;PBEF1;PFKP;PGM1;PIM1;PKP1;PLA2G4A;PSMA4;PSME4;RIT1;RND3;SLC2A1;SNRPA1;SOX9;SRD5A1;STAT1;TGFBI;TM4SF1;TNFAIP3;UBE2C;USP10;VEGF;WTAP;YES1
DER_IFNA_UP (66)	IFNALPHA_NL_HCC_UP (18)	other	66	18	8	12.1034	BST2;IFITM1;IRF1;ISG15;MX1;MX2;PSME1;STAT1
CMV_HCMV_TIMECOURSE_ALL_DN (421)	IRITANI_ADPROX_VASC (154)	other	421	154	28	12.0727	ANPEP;ARL4C;AXL;CCL2;CDC42EP3;CSPG2;EXT1;FBXL2;FHL2;GADD45A;IGF2BP3;LPXN;MLLT11;MT1F;MT1H;NMT2;NNMT;NPTX1;NR2F2;RGS4;SERPINE1;SMAD3;SRPX2;TP53I3;TPM1;TPM2;TRIM22;VEGFC
BRCA1_OVEREXP_PROSTATE_UP (163)	UVB_NHEK3_ALL (397)	other	163	397	28	12.0624	ABLIM1;ALCAM;ANXA1;ATF3;ATP1B1;CITED2;CXADR;DUSP5;EPRS;FAM120A;FLNB;GTF2A2;HMGB1;IL1RN;ISG15;ITGA3;KCNK1;LAMA3;PON2;PSMA6;PSMC2;PTP4A1;PTPRF;RND3;RRAGA;TNC;TRAM1;VEGF
LEE_TCELLS3_UP (106)	SASAKI_ATL_UP (171)	other	106	171	17	12.0491	BUB1B;C18ORF1;CCNB1;CCNB2;CD99;CDKN3;DLG7;KIF11;KIF14;KIF2C;MKI67;MYB;PTTG1;TOP2A;TUBB;TYMS;UBE2C
LEE_TCELLS3_UP (106)	SASAKI_TCELL_LYMPHOMA_VS_CD4_UP (171)	other	106	171	17	12.0498	BUB1B;C18ORF1;CCNB1;CCNB2;CD99;CDKN3;DLG7;KIF11;KIF14;KIF2C;MKI67;MYB;PTTG1;TOP2A;TUBB;TYMS;UBE2C
HOFFMANN_BIVSBII_BI_TABLE2 (254)	STEMCELL_NEURAL_UP (1838)	other	254	1838	79	12.0403	ABCA1;ANP32A;ANP32B;ANP32E;ARL1;AURKA;AZIN1;BUB1;CAPG;CASP3;CBX1;CBX5;CCDC99;CCNA2;CCNB1;CCNB2;CDC20;CDC25C;CDC45L;CDCA5;CDKN1A;CDKN2C;CKS1B;CKS2;DLG7;DNA2L;E2F8;ECT2;FEN1;FHL1;GPHN;GSPT1;HELLS;HSPD1;IDE;INCENP;KIF20A;KIF22;KIF23;KIF2C;KIF4A;KIN;LDHA;LIG1;MELK;MTHFD2;MYEF2;NASP;NCAPH;NEDD4;NEK2;NOP17;NT5DC2;NUCKS1;NUSAP1;PLK4;POLA1;PPP2CA;PRC1;PSMC3;RABEP1;RAD51;RANBP5;RBL1;RFC3;RFC5;RPA1;RRM1;RR…
BOQUEST_CD31PLUS_VS_CD31MINUS_UP (660)	LEI_MYB_REGULATED_GENES (325)	other	660	325	51	12.0366	AKAP2///PALM2-AKAP;ANXA3;ASNS;BHLHB2;CCL2;CFLAR;CTSK;CYP1B1;DNAJB1;ELOVL5;EMP2;EZH2;FHL2;FN1;GNG11;GPR56;HSPA1A///HSPA1B;HSPA6;HSPA6///LOC652878;IFI27;IFITM1;IL8;ISG20;KIAA0101;KLF9;KRT18;KRT7;MAOA;ME1;MMP1;MYC;NP;PPL;PRG1;PTGDS;RGS2;RRAD;SELENBP1;SEMA3F;SERPINE1;SERPINE2;SH2B3;SLC16A3;SLC2A3;SLC7A5;TGM2;TM4SF1;TNFAIP6;TPX2;TSC22D3;TXNRD1
BRCA_ER_NEG (929)	CHIARETTI_T_ALL (259)	other	929	259	54	12.0339	ADFP;ANXA1;ARL4C;ATF3;ATP11B;BCL11A;BIRC3;CCL3;CCL5;CD2;CD44;CD52;CD69;CDKN2C;CHI3L2;CLIC4;CSDA;CXADR;DUSP2;ETV5;FAT;FYB;GCH1;IFI30;IFRD1;IGLL1;IL7R;IL8;IRF5;ISG20;LMO4;LYN;MELK;NFKBIE;PIM2;PRG1;PSPH;PTTG1IP;RGS2;RUNX3;S100A10;S100A8;S100A9;SELL;SLC4A1;SPOCK2;STAT1;TES;TLE4;TMSL8;TRIM22;TTK;UBE2E3;USP1
IRITANI_ADPROX_VASC (154)	VEGF_MMMEC_3HRS_UP (66)	other	154	66	14	12.0259	BGN;BMP6;CCL2;CXCL1;EFEMP1;IFI27;IGF2BP3;IL32;KRT7;MMP1;NNMT;PGF;RHOB;SLC6A8
ALCALAY_AML_NPMC_DN (187)	DOX_RESIST_GASTRIC_UP (44)	rep	187	44	13	11.9967	CDC20;CDC6;CDKN3;CENPM;FOXM1;HMMR;KIF4A;MAD2L1;MCM4;MKI67;RRM2;TPX2;TYMS
LEE_TCELLS3_UP (106)	TARTE_PLASMA_BLASTIC (310)	other	106	310	21	11.9959	BIRC5;CCNB1;CDC2;CDKN3;CENPA;CKS2;DLG7;GGH;GINS1;HMMR;KIAA0101;KIF11;KIF14;KIF2C;MKI67;NEK2;RRM2;TOP2A;TTK;TYMS;UBE2C
CROONQUIST_IL6_STARVE_UP (34)	GREENBAUM_E2A_UP (34)	other	34	34	8	11.9954	BUB1;CCNB1;CCNB2;KIF11;KIF2C;MAD2L1;PLK4;TOP2A
GOLDRATH_CELLCYCLE (34)	GREENBAUM_E2A_UP (34)	other	34	34	8	11.9961	AURKA;BUB1;CCNA2;CCNB2;CDKN2C;ECT2;MAD2L1;PLK4
IFN_ALPHA_UP (40)	IFNALPHA_HCC_UP (29)	other	40	29	8	11.996	ADAR;BST2;IFITM1;IRF1;ISG15;MX1;MX2;STAT1
CARIES_PULP_UP (212)	GALINDO_ACT_UP (87)	other	212	87	17	11.9935	BCL3;CCL3;CCL5;CD14;CD44;GLRX;ICAM1;IER3;IL1B;IL1RN;PHLDA1;PLAUR;PTGS2;RAC2;SOCS3;SPP1;TNFAIP3
FLECHNER_KIDNEY_TRANSPLANT_WELL_UP (565)	VHL_NORMAL_UP (447)	other	565	447	56	11.9929	ADD3;AHCYL1;ATF2;ATP6V0E;AZIN1;BIRC3;C1D;C1ORF121;C1ORF41;C1ORF48;C1ORF77;CALU;CFLAR;COL4A1;CYP4A11;DDX3X;DDX5;DUT;DYRK1A;EIF1AX;GBE1;H2AFV;H3F3B;HMGB2;HMGN3;HNRPDL;HNRPR;ID1;LITAF;MAF;MSN;MTDH;NARS;NDUFA5;PDLIM5;PLOD2;PTPN12;RAB11A;RAB2;RFK;SERBP1;SERINC3;SERP1;SFRS11;SFRS2;SHFM1;SPARC;STAT1;TARDBP;THEM2;TMED5;TUBA3;UGCG;VEGF;WEE1;YWHAH
TARTE_MATURE_PC (410)	ZHAN_MULTIPLE_MYELOMA_VS_NORMAL_DN (41)	other	410	41	16	11.9922	ALDH1A1;APOC1;CD24;CD72;CXCL12;ELA2;HHEX;ITGA2B;LCN2;LST1;LYZ;MSX1;PRKAR2B;S100A9;VCAM1;WNT10B
AGEING_BRAIN_UP (209)	FLECHNER_KIDNEY_TRANSPLANT_WELL_UP (565)	other	209	565	37	11.9637	ADD3;AFF1;AHCYL1;BAMBI;BBOX1;C14ORF147;CREB3L2;CSPG2;CYP1B1;FER1L3;HBB;LAMP2;LITAF;MAOA;NEK7;PALLD;PDLIM5;PHF3;PICALM;PIK3C2A;PLOD2;PTK9;PTP4A2;RBL2;RHOBTB3;SEPT10;SFRP1;SYPL1;TMED10;TMEM123;TOB1;TOPORS;TOR1AIP1;VAT1;VEGF;WWTR1;ZFHX1B
IFN_ANY_UP (82)	NF90_UP (25)	other	82	25	9	11.9622	HLA-E;IFIT3;IFITM1;ISG15;MX1;MX2;OAS1;STAT1;TRIM22
BLEO_HUMAN_LYMPH_HIGH_4HRS_UP (21)	STRESS_P53_SPECIFIC_UP (13)	other	21	13	6	11.9582	BTG1;BTG2;CDKN1A;DDB2;PLXNB2;XPC
BRENTANI_CELL_ADHESION (95)	TGFBETA_LATE_UP (33)	other	95	33	10	11.9536	ARHGAP1;ITGA4;ITGA5;ITGB3;ITGB8;MMP1;MMP11;NEO1;RAC1;TNC
GALINDO_ACT_UP (87)	LINDSTEDT_DEND_UP (51)	other	87	51	11	11.9511	CD83;GADD45A;MARCKSL1;NFKB1;NFKB2;NFKBIA;PDGFA;TNFAIP2;TNFAIP3;TNIP1;TRAF1
CARIES_PULP_HIGH_UP (96)	WIELAND_HEPATITIS_B_INDUCED (106)	other	96	106	14	11.9485	C3AR1;CCL5;CD53;CD74;FCER1G;GPNMB;HLA-DQB1;HLA-DRA;IFI30;LAPTM5;PRG1;SOD2;TYROBP;UCP2
HOFFMANN_BIVSBII_LGBII (124)	YU_CMYC_DN (65)	other	124	65	13	11.933	CD74;CTSH;GGA2;H2-AA;H2-AB1;H2-DMA;H2-EB1;IL4I1;LTB;MS4A1;PLD4;RAG1;SIPA1
LEE_TCELLS3_UP (106)	P21_P53_EARLY_DN (13)	rep	106	13	8	11.928	AURKA;CDC2;DLG7;MKI67;NCAPG;PRC1;TTK;UBE2C
ALCALAY_AML_NPMC_DN (187)	CANCER_UNDIFFERENTIATED_META_UP (69)	rep	187	69	15	11.9256	BIRC5;CCNA2;CCNB1;CDC20;CDC6;CDKN3;CKS1B;DLG7;FOXM1;KIF23;KIF2C;MAD2L1;MCM2;NCAPH;UBE2C
IDX_TSA_UP_CLUSTER3 (90)	VERNELL_PRB_CLSTR1 (68)	other	90	68	12	11.8998	ASF1B;CENPK;DCK;EZH2;HMGB2;MCM4;MCM7;RAD51AP1;RRM1;RRM2;SLBP;TFDP1
GENOTOXINS_ALL_4HRS_REG (27)	HOFFMANN_BIVSBII_BI_TABLE2 (254)	other	27	254	12	11.8771	ANLN;AURKA;BUB1;CDC20;CDC25C;CKS2;ECT2;ITGB7;KIF22;MTHFD2;NEK2;PRC1
LEE_TCELLS3_UP (106)	YU_CMYC_UP (43)	other	106	43	11	11.8769	ASPM;AURKA;BIRC5;BUB1;CCNB2;CDKN3;CKS2;DTL;E2F8;KIF20A;TOP2A
BRCA_ER_NEG (929)	LINDSTEDT_DEND_8H_VS_48H_UP (66)	other	929	66	26	11.8657	CCL2;CCL3;CCL4;CCL5;CD44;CD48;CXCL1;EDN1;GPR109B;ICAM1;IL1B;IL6;IL7R;IL8;KYNU;NFE2L3;NFKBIE;PLA2G4A;PLA2G7;PLAUR;PLEK;SOD2;STAT1;STAT4;TLR2;TNF
ALZHEIMERS_DISEASE_DN (1121)	VENTRICLES_UP (206)	rep	1121	206	52	11.8512	ACSL3;ADAM23;ALDOC;ARIH2;ATP1B1;ATP5A1;ATP5C1;AUH;BNIP3;CAP2;CAPNS1;CCND2;CDH13;COX5A;COX7A2;COX8A;CXX1;DIO2;DSCR1L1;FABP3;FH;GNAS;GOT2;HADH;HSPA9B;KIAA1279;MCCC2;METAP1;MRCL3;NDRG4;NDUFS2;NDUFS3;NDUFV2;NIFUN;OPA1;PARP1;PCDH7;PDHX;PFKM;PGM1;PINK1;PPP2R5C;PRDX3;PSMB6;SDHA;SDHD;SLC25A3;SMYD2;SORBS2;UBE1C;UBE2G1;UQCRQ
CMV_HCMV_TIMECOURSE_12HRS_UP (26)	TAKEDA_NUP8_HOXA9_10D_UP (190)	other	26	190	11	11.848	IFIT3;IRF7;ISG15;MX1;MX2;OAS1;OAS2;OASL;RARRES3;RSAD2;TNFAIP6
BRCA_ER_NEG (929)	IRITANI_ADPROX_VASC (154)	other	929	154	40	11.8234	ANXA3;ARL4C;CAPG;CCL2;CD44;CTSC;CXCL1;CXCR4;DKK1;EXT1;FAM107A;GBP2;GPR126;ICAM1;IL32;IL6;IL8;KRT7;LAMC2;LAMP2;LDHB;LPXN;LY75;MCM5;MMP1;NMT2;PLA2G4A;PLTP;PRG1;PRNP;RCN1;RGS10;SELE;SLC7A7;TANK;TCN2;TGFBI;TNFRSF21;TRIM22;UCHL1
DOX_RESIST_GASTRIC_UP (44)	LE_MYELIN_UP (105)	other	44	105	11	11.8044	BUB1;CDC20;CDCA8;LMNB1;MAD2L1;MCM4;PLK1;PLK4;RRM1;RRM2;TOP2A
CROONQUIST_IL6_RAS_DN (24)	IDX_TSA_UP_CLUSTER3 (90)	other	24	90	9	11.7856	CCNB1;CCNB2;CDC2;CDC20;CDC6;KIF22;KIF2C;MCM3;MKI67
GAY_YY1_DN (280)	P21_P53_ANY_DN (49)	other	280	49	15	11.7664	ASPM;AURKA;AURKB;BUB1;EXO1;HMGB2;MCM3;MCM4;MCM6;MCM7;MKI67;PRC1;RACGAP1;SMC2;TTK
AGEING_BRAIN_UP (209)	LI_FETAL_VS_WT_KIDNEY_UP (180)	other	209	180	22	11.7077	AHNAK;ALDH4A1;AMOTL2;ANXA3;CAST;CAV2;CEBPD;COL4A5;FER1L3;FGFR3;GNG11;GNG12;LAMP2;PMP22;PODXL;PPAP2A;SEPP1;SERINC5;SSFA2;TOB1;VEGF;ZFHX1B
CANCER_UNDIFFERENTIATED_META_UP (69)	DAC_FIBRO_DN (11)	rep	69	11	7	11.7081	CCNA2;CDKN3;EZH2;FOXM1;HMGB2;KIAA0101;MCM2
DAC_IFN_BLADDER_UP (17)	IFN_ALPHA_UP (40)	other	17	40	7	11.703	C1S;IFIT3;MX1;MX2;OAS1;OAS2;STAT1
KANNAN_P53_UP (40)	P53GENES_ALL (17)	other	40	17	7	11.7036	BAX;BBC3;CDKN1A;GADD45A;MDM2;PCNA;PMAIP1
IFNA_UV-CMV_COMMON_HCMV_6HRS_UP (29)	TAKEDA_NUP8_HOXA9_16D_UP (172)	other	29	172	11	11.6976	BIRC4BP;IFI27;IFI44L;INDO;MX1;MX2;OAS2;OASL;RSAD2;SAMHD1;TNFSF10
LEE_TCELLS3_UP (106)	SHEPARD_GENES_COMMON_BW_CB_MO (79)	other	106	79	13	11.6842	ASPM;BIRC5;CCNB1;CDC2;CDCA2;CDCA3;DLG7;KIF11;KIF14;MELK;MKI67;PRC1;TTK
HADDAD_CD45CD7_PLUS_VS_MINUS_UP (64)	VERHAAK_AML_NPM1_MUT_VS_WT_DN (258)	rep	64	258	16	11.678	BLNK;BZRAP1;CD7;CST7;DNTT;ELA2;HGF;KCNE1L;MPO;MS4A3;NRXN2;PRTN3;SERPINF1;SPON1;TRIB2;VPREB1
HADDAD_HSC_CD7_UP (64)	VERHAAK_AML_NPM1_MUT_VS_WT_DN (258)	rep	64	258	16	11.6787	BLNK;BZRAP1;CD7;CST7;DNTT;ELA2;HGF;KCNE1L;MPO;MS4A3;NRXN2;PRTN3;SERPINF1;SPON1;TRIB2;VPREB1
HSIAO_LIVER_SPECIFIC_GENES (250)	LEE_MYC_TGFA_DN (66)	other	250	66	16	11.6639	ALDH1A1;BAAT;BHMT;C4BPA;CYP4F2;FABP1;G6PC;HAL;HPD;HSD11B1;KYNU;LIPC;OTC;PCK1;RGN;TDO2
PENG_GLUTAMINE_DN (313)	STEMCELL_NEURAL_UP (1838)	rep	313	1838	90	11.6555	ACLY;ADAM19;AK2;BCAP31;BZW1;CAD;CCNB1;CCND1;CCT5;CCT6A;CDC20;CDC25A;COPS3;CSE1L;CTPS;CTSC;CYC1;DDX1;DDX18;DDX21;DDX48;DHCR7;DNAJA1;DNAJB6;EBNA1BP2;EIF2B5;EIF4G1;EIF4G2;EIF5;ERH;FBL;GSPT1;HNRPA2B1;HNRPAB;HSPA4;HSPE1;IDH1;IDH3A;ILF2;KARS;LDHA;METTL1;MLF2;MMP15;MORF4L2;MPHOSPH10;MRPL12;MRPL3;OGFR;PA2G4;PES1;PPIB;PRDX1;PRKCBP1;PRPS1;PSMA6;PSMB6;PSMD1;PSMD11;PSMD12;PSMD8;PSME4;RABGGTB;RANGAP1;RRS1;RUV…
CARIES_PULP_UP (212)	HADDAD_CD45CD7_PLUS_VS_MINUS_UP (64)	other	212	64	15	11.6524	BLNK;CEBPD;CFD;CSF1R;F13A1;G0S2;HCK;IL7R;IRF8;LTB;MS4A6A;PLEK;RAB31;S100A8;TYROBP
CARIES_PULP_UP (212)	HADDAD_HSC_CD7_UP (64)	other	212	64	15	11.653	BLNK;CEBPD;CFD;CSF1R;F13A1;G0S2;HCK;IL7R;IRF8;LTB;MS4A6A;PLEK;RAB31;S100A8;TYROBP
IFNALPHA_NL_UP (27)	NF90_UP (25)	other	27	25	7	11.6392	HLA-E;IFI27;IFITM1;ISG15;MX1;MX2;STAT1
CROONQUIST_IL6_RAS_DN (24)	TARTE_PLASMA_BLASTIC (310)	other	24	310	12	11.6384	CCNB1;CDC2;CDC20;CDC6;CDKN3;CENPA;FOXM1;KIF22;KIF2C;MCM3;MKI67;UBE2C
CMV_IE86_UP (50)	GAY_YY1_DN (280)	rep	50	280	15	11.6284	CDT1;FOXM1;HMGB2;KIF11;MAD2L1;MCM3;MCM5;MCM6;MCM7;MSH2;NASP;POLA1;RAB27A;SLC29A1;UNG
IFN_ANY_UP (82)	IFNALPHA_NL_UP (27)	other	82	27	9	11.6264	BST2;HLA-E;IFITM1;IRF1;ISG15;MX1;MX2;PSME1;STAT1
CANCER_NEOPLASTIC_META_UP (64)	PENG_GLUTAMINE_DN (313)	rep	64	313	17	11.6102	ACLY;ARMET;CCT5;DDX48;G3BP;HNRPA2B1;HSPE1;ILF2;KPNA2;LDHA;MRPL3;MRPS12;NME1;PAICS;PRDX4;SNRPF;SSBP1
DAC_IFN_BLADDER_UP (17)	IFN_ANY_UP (82)	other	17	82	8	11.6022	C1S;ICAM1;IFIT3;MX1;MX2;OAS1;OAS2;STAT1
AGEING_BRAIN_UP (209)	FLECHNER_KIDNEY_TRANSPLANT_REJECTION_DN (550)	rep	209	550	36	11.5936	ACAA2;ADD3;AHCYL1;ALDH4A1;ALDH9A1;ANKRD15;BAMBI;BBOX1;C14ORF147;CLIC4;CREB3L2;EFHD1;GATM;GPC5;HTRA1;MAOA;METTL7A;MFAP3L;MTSS1;NDRG1;OGG1;PDLIM5;PIK3C2A;PODXL;RGN;RHOBTB3;SEPT10;SLC4A4;SYPL1;TMED10;TOB1;TST;VAT1;VEGF;WWTR1;YES1
BENNETT_SLE_UP (30)	REOVIRUS_HEK293_UP (237)	other	30	237	12	11.5788	IFI44L;IFIT3;IFITM3;IRF7;ISG15;MX2;OAS1;OAS2;OASL;PLSCR1;STAT1;TDRD7
FLECHNER_KIDNEY_TRANSPLANT_WELL_UP (565)	STEMCELL_EMBRYONIC_UP (1343)	other	565	1343	110	11.5692	ABI1;ACSL4;ACTA2;ADH5;ASF1A;ATF2;BEXL1;BNIP3;C11ORF58;CALU;CD2AP;CFDP1;CNBP;COL1A2;COPB1;COPS2;COPS5;CTNNA1;CXCL12;CYP1B1;DDX3X;DICER1;DLD;DNAJA1;DSTN;EIF1AX;EPS8;ETF1;ETFA;FHL1;FLJ11021;FMO3;FNDC3A;FNTA;GPC3;GSTO1;GTF3A;HAT1;HDGF;HNRPA2B1;HNRPC;HNRPK;HSPE1;IDH1;IMMT;LEREPO4;LRP2;MAOA;MINPP1;MORF4L2;MTDH;N4BP1;NAP1L1;NBN;NDUFAF1;NDUFS1;NONO;NUP50;PARG;PARK7;PARP1;PGK1;PKN2;PLS3;PPID;PPM1B;PPP1R2;…
BASSO_GERMINAL_CENTER_CD40_UP (103)	CHIARETTI_T_ALL (259)	other	103	259	19	11.5408	CCL3;CD44;CR2;DDIT4;DUSP2;HLA-DPB1///LOC6541;HLA-DRB1///HLA-DRB;IFI30;IGH@///IGHG1///I;IRF5;LGALS1;LYN;NFKBIE;PRG1;RGS1;SLAMF1;SNF1LK;STAT1;TAP1
CMV_IE86_UP (50)	DOX_RESIST_GASTRIC_UP (44)	other	50	44	9	11.5223	BARD1;CDC2;FOXM1;HMGB2;KIAA0101;MAD2L1;RRM1;TPX2;TYMS
BRCA1_OVEREXP_DN (112)	TARTE_PLASMA_BLASTIC (310)	other	112	310	21	11.522	ATIC;BYSL;C10ORF7;CCNE1;CDC25B;CHAF1A;CTPS;DHCR24;DNAJC7;FASN;FDFT1;JTV1;KIAA0179;MTHFD1;NARS;RARS;SCAP;SLC7A5;SMARCA4;TRAP1;VDAC1
HOFFMANN_BIVSBII_BI_TABLE2 (254)	PRMT5_KD_UP (187)	other	254	187	24	11.5207	ANP32B;ANP32E;AURKB;CAPG;CCNB2;CDC20;CDC25C;CKS1B;CKS2;ECT2;EVL;HELLS;INCENP;KIF20A;KIF23;PSMC3;RACGAP1;RBL1;RFC5;RRM1;STMN1;TMPO;TRIP13;TTK
BENNETT_SLE_UP (30)	SANA_IFNG_ENDOTHELIAL_UP (75)	other	30	75	9	11.5178	IFI35;IFI44L;LGALS3BP;MX1;OAS1;OAS2;SERPING1;STAT1;TNFSF10
BLEO_HUMAN_LYMPH_HIGH_24HRS_UP (93)	CARIES_PULP_UP (212)	other	93	212	17	11.5147	AIM1;BIRC3;CCL2;CCL5;CCR1;CTSH;GLRX;HCLS1;ICAM1;LAPTM5;MS4A1;NCF2;PIM2;PLEK;PRG1;SORL1;TNFAIP3
IFN_ALPHA_UP (40)	IFNALPHA_NL_HCC_UP (18)	other	40	18	7	11.5055	BST2;IFITM1;IRF1;ISG15;MX1;MX2;STAT1
DER_IFNB_UP (93)	NF90_UP (25)	other	93	25	9	11.4797	HLA-E;IFIT3;IFITM1;ISG15;MX1;MX2;OAS1;STAT1;TRIM22
HIF1_TARGETS (36)	HYPOXIA_FIBRO_UP (20)	other	36	20	7	11.4694	ALDOA;ALDOC;BNIP3;IGFBP3;SERPINE1;SLC2A1;VEGF
BRCA_PROGNOSIS_NEG (95)	STEMCELL_NEURAL_UP (1838)	other	95	1838	42	11.4665	ADM;ARMC1;ASNS;ASPM;AURKA;AYTL2;BUB1;C16ORF61;CCNB2;CKS2;CTPS;DCK;DLG7;DTL;ECT2;EXT1;EZH2;FAM64A;GBE1;GGH;HRB;INTS7;IVNS1ABP;KNTC2;MAD2L1;MCCC1;MELK;MRPL13;MTDH;ORC6L;OXCT1;PGK1;PRC1;PSMD7;RAD21;RFC4;RRAGD;SMC4;STK3;SYNCRIP;TRIP13;UCHL5
DIAB_NEPH_DN (374)	IFN_ALPHA_UP (40)	rep	374	40	15	11.451	BST2;C1S;DDX17;EPS15;IFITM1;ISG15;NMI;OAS1;OAS2;PLOD2;RBBP4;SKP1A;STAT1;TEAD4;TRIM22
ALCALAY_AML_NPMC_DN (187)	LEE_TCELLS3_UP (106)	rep	187	106	17	11.439	AKAP2///PALM2-AKAP;BIRC5;CCNB1;CCNB2;CDKN3;DLG7;HMMR;KIF2C;MCM10;MCM2;MCM4;MKI67;PTTG1;RRM2;SLC1A4;TYMS;UBE2C
LE_MYELIN_UP (105)	LEE_TCELLS3_UP (106)	other	105	106	14	11.4174	AURKA;BIRC5;BUB1;CCNB2;CKS2;KIF11;KIF20A;MCM4;NUSAP1;RRM2;TNFRSF21;TOP2A;UBE2T;UHRF1
LI_FETAL_VS_WT_KIDNEY_DN (162)	STEMCELL_EMBRYONIC_UP (1343)	rep	162	1343	49	11.4149	ACP1;ASNS;AURKA;BLM;BRCA1;BUB3;CCT3;CDC2;CDC20;CDC25C;CHAF1A;CKS1B;CKS2;CRABP2;DDX1;DDX52;DLG7;FLJ11021;GARS;IARS;KIF2C;MAD2L1;MARS;MCM2;MELK;MSH2;MTHFD2;NAP1L1;NASP;NCBP2;NOLC1;PARP1;PLK4;PPP2R2A;PTTG1;RFC5;RNASEH2A;ROR2;SNRPA1;SS18;STRAP;TCERG1;TOPBP1;TRIP13;TTK;TXNRD1;UCK2;XPOT;XRCC5
DIAB_NEPH_DN (374)	IFN_BETA_UP (65)	rep	374	65	18	11.4098	BST2;C1S;CALD1;CD164;CEBPD;EPS15;GMFB;IFITM1;ISG15;NMI;OAS1;OAS2;PARP1;PLOD2;PTPN11;RBBP4;STAT1;TRIM22
IFNALPHA_HCC_UP (29)	NF90_UP (25)	other	29	25	7	11.4098	IFI27;IFITM1;ISG15;MX1;MX2;STAT1;TUBB
HIF1_TARGETS (36)	HYPOXIA_REG_UP (38)	other	36	38	8	11.3865	ADM;ALDOA;BNIP3;P4HA2;PGK1;SERPINE1;SLC2A1;VEGF
IFN_ANY_UP (82)	IFNALPHA_NL_HCC_UP (18)	other	82	18	8	11.3616	BST2;IFITM1;IRF1;ISG15;MX1;MX2;PSME1;STAT1
CROONQUIST_IL6_RAS_DN (24)	MIDDLEAGE_DN (14)	other	24	14	6	11.3565	CDC20;CENPA;FOXM1;KIF2C;MYBL2;UBE2C
NF90_UP (25)	TAKEDA_NUP8_HOXA9_8D_UP (151)	other	25	151	10	11.3517	BIRC4BP;CLEC2B;IFI27;IFIT3;IFITM1;ISG15;MX1;MX2;OAS1;STAT1
IFN_ANY_UP (82)	IFNALPHA_HCC_UP (29)	other	82	29	9	11.3164	ADAR;BST2;IFITM1;IRF1;ISG15;MX1;MX2;PSME1;STAT1
STEMCELL_EMBRYONIC_UP (1343)	UVC_HIGH_ALL_DN (297)	rep	1343	297	71	11.2999	AURKA;BACH1;BMPR1A;CBX3;CCNG1;CD2AP;CDC6;CDK8;CDR2;CHD1;CKS2;CSTF3;CTGF;CUL1;CXCL12;DDIT4;DDX3X;DICER1;EIF4E;EPS8;HAS2;HMGCR;ITGA6;KIF2A;KLF9;LOC56902;LSM14A;MAPK6;MAT2A;N4BP1;NAP1L1;NASP;NCK1;NFYB;PARP1;PDE4B;PHTF2;PITPNB;PLK4;POLE2;PRKCBP1;RAB1A;RARS;RBM15B;RBPSUH;RNF4;RRS1;SFRS3;SMAD3;SMAD7;SQLE;SS18;STAM;STRN3;STX3;STXBP3;TARDBP;TGIF;TIPARP;TLE4;TLK2;TOPBP1;UBE2G1;UBE2N;UGCG;USP1;USP10;WDR57;…
BENNETT_SLE_UP (30)	NF90_UP (25)	other	30	25	7	11.2991	BIRC4BP;IFIT3;ISG15;MX1;MX2;OAS1;STAT1
BRCA_ER_POS (527)	VANTVEER_BREAST_OUTCOME_GOOD_VS_POOR_UP (49)	other	527	49	18	11.2907	AP2B1;BBC3;BTG2;CIRBP;FBP1;FGF18;FUT8;GSTM3;KIAA1324;KIF3B;KRT18;MATN3;PECI;PEX12;PIB5PA;QDPR;RAB27B;TGFB3
GRANDVAUX_IFN_NOT_IRF3_UP (15)	TAKEDA_NUP8_HOXA9_3D_UP (187)	other	15	187	9	11.2746	EIF2AK2;IFI35;IFI6;IFITM1;IRF7;ISGF3G;MX1;MX2;STAT1
DOX_RESIST_GASTRIC_UP (44)	LI_FETAL_VS_WT_KIDNEY_DN (162)	rep	44	162	12	11.2697	CDC2;CDC20;CDKN3;KIAA0101;KIAA1794;LMNB1;MAD2L1;MKI67;PLK4;RRM1;TOP2A;TPX2
LEE_TCELLS2_UP (1141)	VERHAAK_AML_NPM1_MUT_VS_WT_DN (258)	rep	1141	258	59	11.2679	ABLIM1;AKAP2///PALM2-AKAP;ALDH2;ATP9A;B4GALT6;BZRAP1;C11ORF32;C16ORF30;C18ORF1;CD1C;CD200;CD38;CD48;CD69;CENTD1;CHGN;DNTT;DPYSL2;FAIM3;FOXO1A;GPA33;GPSM2;GYPC;HIST1H2BG;HLA-DPA1;HPGD;IFI16;IFI44;IFI44L;IFITM1;ISG20;ITGA6;ITM2A;LHFPL2;MEST;MX1;NEDD4;P2RY5;PDE3B;PDE4B;PLXND1;POLE;PPP1R16B;PPP4R2;RGS1;RHOBTB3;RUNX3;SCCPDH;SCRN1;SERINC5;SERPINE2;SORL1;SPRY1;SSBP2;TKTL1;TNFRSF21;TOX;TRA@;TRA@///TRD@
BASSO_GERMINAL_CENTER_CD40_UP (103)	HINATA_NFKB_UP (111)	other	103	111	14	11.2601	BCL2A1;CD83;CFLAR;ICAM1;IER3;IL1B;KRT7;LITAF;NFKB2;RAC2;STAT5A;TAP1;TNF;TNFAIP2
4NQO_ESR_OLD_UNREG (11)	UV_ESR_WS_UNREG (11)	other	11	11	5	11.2529	HGF;LCK;NDRG1;TAF1C;TP53I11
BRENTANI_CELL_CYCLE (86)	STEMCELL_EMBRYONIC_UP (1343)	other	86	1343	34	11.2456	BUB1;BUB3;CCNB1;CCNE1;CCNF;CDC16;CDC2;CDC20;CDC25A;CDC25C;CDC6;CDK4;CDK8;CDKN1A;CDKN1C;CDKN2A;CDKN2B;CHEK1;CKS1B;CKS2;ERH;GAS2;GSPT1;HUS1;MAD2L1;MDM2;MNAT1;MYBL2;NPM1;ORC1L;POLR3D;SKP1A;TP53;TTK
MENSSEN_MYC_UP (34)	MYC_TARGETS (42)	other	34	42	8	11.2352	CDK4;ENO1;HSPD1;HSPE1;LDHA;NME1;NPM1;RPL3
HINATA_NFKB_UP (111)	IL1_CORNEA_UP (63)	other	111	63	12	11.2345	CCL20;CCL5;CXCL2;CXCL3;CXCL5;IL1B;IL6;IL7R;SERPINB2;SOD2;SPTBN1;TNFAIP2
FLECHNER_KIDNEY_TRANSPLANT_WELL_UP (565)	UVB_NHEK3_ALL (397)	other	565	397	51	11.2326	ATP6V1B2;BAMBI;BNIP3;C11ORF58;CD9;CITED2;COPS2;CRYAB;CTNNA1;DNAJA1;DUT;DYNLL1;EPS15;ETF1;FAT;FHL1;FNTA;HNRPA2B1;HNRPK;HSD17B4;MORC3;MYH10;NRIP1;PAM;PFN2;PGM1;PKN2;PPIB;PPP2CB;PSMA3;PSMA4;PSMC6;PSMD14;PTPN12;RAB2;RRAGA;SAP18;SLC39A6;SP3;STAT1;TIAL1;TMED10;TNFSF10;TSC22D1;UBXD2;UGCG;VEGF;WBSCR1;WWP1;XPO1;ZNF146
CARIES_PULP_HIGH_UP (96)	TAKEDA_NUP8_HOXA9_8D_DN (214)	rep	96	214	17	11.2236	ALOX5;C5AR1;CD14;CHI3L1;CXCL1;CXCL5;FCN1;GPNMB;HLA-DQA1;MMP1;MMP9;NCF2;PLA2G7;S100A8;S100A9;SERPINA1;SLAMF8
CARIES_PULP_HIGH_UP (96)	ICHIBA_GVHD (335)	other	96	335	20	11.1993	ACSL1;CCL2;CCL5;CD14;CD53;CD74;CXCL1;IRF8;ITGB2;LAPTM5;NCF4;NNMT;ORM1;PBEF1;PSCDBP;PTPRC;S100A8;S100A9;TYROBP;UBD
HDACI_COLON_BUT_DN (248)	STEMCELL_NEURAL_UP (1838)	rep	248	1838	76	11.197	ABCA1;ABCE1;ALG5;BCLAF1;BTF3;C11ORF46;CCNG1;CCNJ;CDC2;CDK2;CKS1B;CSE1L;CUL1;DDR1;DDX21;DTYMK;EIF2A;EIF4E;FDPS;GABPB2;GBE1;GPR125;GPR56;GTPBP4;HMGB1;HMGB2;HNRPA3;IKIP;IMMT;INPP5D;INPPL1;ISOC1;ITGA6;ITGB5;KIAA0101;LAMP2;LYPLA1;MBTD1;ME1;MLH1;MRPS31;NAP1L1;NDUFV1;NNT;NRAS;NUCKS1;PABPC1;PC;PPP1R14B;PRKAR1A;PSMB5;RBBP4;RPL22;RPS23;SDHB;SEH1L;SENP6;SFPQ;SFRS2IP;SMC2;SNX12;SS18;STK3;TARS;TMEM77;TMPO;TOP…
RADAEVA_IFNA_UP (51)	REOVIRUS_HEK293_UP (237)	other	51	237	14	11.168	BST2;CASP3;IFI27;IFI44L;IFITM1;IFITM3;IRF7;ISG15;MX2;OAS1;PLSCR1;RSAD2;STAT1;UBE2L6
GAY_YY1_DN (280)	TARTE_PLASMA_BLASTIC (310)	other	280	310	31	11.1635	BIRC5;CCNA2;CCNB1;CDC6;CENPA;CENPE;DHCR24;DUT;FDFT1;FDPS;FOXM1;HMGB2;HMMR;KIF11;KIF22;KIF23;KIF2C;LDLR;LMNB1;MAD2L1;MCM3;MKI67;MRPL19;MTHFD2;NASP;PLK4;RAB27A;RFC4;TOP2A;TRIP13;TTK
OLDAGE_DN (47)	UVB_NHEK3_ALL (397)	other	47	397	16	11.1609	CDC20;CDC25B;CKAP5;CKS1B;CTSC;DDX39;FBN2;H2AFX;IL8;PPP1CC;PSMA3;PSMC2;PSMC6;SAFB;UBE2C;UGCG
IFNA_UV-CMV_COMMON_HCMV_6HRS_UP (29)	IFNALPHA_NL_UP (27)	other	29	27	7	11.1586	IFI27;IFI44L;IRF7;MX1;MX2;RSAD2;TNFSF10
BLEO_HUMAN_LYMPH_HIGH_4HRS_UP (21)	P53GENES_ALL (17)	other	21	17	6	11.1495	BBC3;CDKN1A;GADD45A;IER3;PMAIP1;TNFRSF10B
DER_IFNB_UP (93)	IFNALPHA_NL_UP (27)	other	93	27	9	11.1438	BST2;HLA-E;IFITM1;IRF1;ISG15;MX1;MX2;PSME1;STAT1
IFNA_UV-CMV_COMMON_HCMV_6HRS_UP (29)	RADAEVA_IFNA_UP (51)	other	29	51	8	11.1371	IFI27;IFI44L;IRF7;MX1;MX2;OAS1;RSAD2;TNFSF10
CROONQUIST_IL6_STARVE_UP (34)	LI_FETAL_VS_WT_KIDNEY_DN (162)	rep	34	162	11	11.1272	BUB1B;CCNB2;CDC20;CDKN3;KIF11;KIF2C;KIFC1;MAD2L1;PLK4;PTTG1;TOP2A
DIAB_NEPH_DN (374)	UVC_TTD_4HR_DN (299)	other	374	299	35	11.104	ABI1;ARID5B;ATP13A3;ATXN1;BCAR3;CAMSAP1L1;CBLB;CD2AP;CTGF;DYRK1A;F3;FNBP1L;FYN;GULP1;HIRA;HNRPDL;KIAA0350;LOC151162;LRIG1;MGAT5;NEK7;PAFAH1B1;PARD3;PEX14;PLEKHC1;SCHIP1;SEMA3C;SLIT1;SRGAP2;SSBP2;TLE4;TLK1;TMEM23;TRAM2;UGCG
CANCER_NEOPLASTIC_META_UP (64)	STEMCELL_NEURAL_UP (1838)	other	64	1838	33	11.0851	ACLY;AHCY;CBX3;CCT4;CCT5;CDC2;CKS2;COPB2;DDX48;E2F5;HDAC1;HNRPA2B1;HSPD1;HSPE1;IARS;ILF2;KDELR2;KIAA0101;LDHA;MCM3;MRPL3;MTHFD2;NCBP2;NONO;PAFAH1B3;PLK1;PSMC4;RFC4;SMARCA4;SSBP1;SSR1;TARS;TRAF4
BOQUEST_CD31PLUS_VS_CD31MINUS_UP (660)	UV-CMV_UNIQUE_HCMV_6HRS_UP (103)	other	660	103	27	11.0749	BIRC4BP;CCL8;COL15A1;CREM;DPT;EGFR;EGR2;FGF2;GEM;HBEGF;IFI27;IFI44L;ING1;ISG20;JUNB;MX2;NFKBIA;NP;PIK3R3;RABGAP1L;RRAD;SAMHD1;SPTBN1;STX11;TLR3;TNFAIP3;TNFSF10
BRCA_ER_NEG (929)	CHIARETTI_T_ALL_DIFF (282)	other	929	282	55	11.0591	ADFP;ANXA1;ARL4C;ATF3;ATP11B;BCL11A;BIRC3;CCL3;CCL5;CD2;CD44;CD52;CD69;CDKN2C;CHI3L2;CLIC4;CSDA;CXADR;DUSP2;ETV5;FAT;FYB;GCH1;HLA-F;IFI30;IFI44;IFRD1;IGLL1;IL7R;IL8;IRF5;ISG20;LMO4;LYN;MELK;NFKBIE;PIM2;PRG1;PSPH;PTTG1IP;RGS2;RUNX3;S100A10;S100A8;S100A9;SELL;SLC4A1;SPOCK2;STAT1;TLE4;TMSL8;TRIM22;TTK;UBE2E3;USP1
SHEPARD_CRASH_AND_BURN_MUT_VS_WT_DN (198)	ZHAN_MM_CD138_PR_VS_REST (49)	other	198	49	13	11.0539	ASPM;BIRC5;BUB1B;CCNB1;CCNB2;CDC2;DLG7;FOXM1;KIF14;PRC1;RACGAP1;TPX2;TTK
LI_FETAL_VS_WT_KIDNEY_DN (162)	SHEPARD_CRASH_AND_BURN_MUT_VS_WT_DN (198)	other	162	198	20	11.054	AURKB;BUB1B;BUB3;CCNB2;CDC2;CDC20;CKS2;DLG7;GREB1;KIF11;KIF14;KIF23;KIF2C;MELK;MKI67;NELL2;PLK4;PRIM2A;TPX2;TTK
CANCER_UNDIFFERENTIATED_META_UP (69)	LE_MYELIN_UP (105)	other	69	105	12	11.039	BIRC5;CCNA2;CDC20;CKS1B;CKS2;EZH2;H2AFX;H2AFZ;KIF23;MAD2L1;RPA3;TOP2A
AGEING_KIDNEY_SPECIFIC_UP (189)	BOQUEST_CD31PLUS_VS_CD31MINUS_DN (265)	rep	189	265	24	11.0345	ABI3BP;AEBP1;AXL;BHLHB3;C1S;C7;CDH11;CDO1;CFB;COL14A1;COL1A1;COL1A2;COL3A1;COL5A1;COL6A3;CXCL14;FBN1;GPNMB;ISLR;LUM;SERPINE2;TIMP1;TMED3;TNC
CARIES_PULP_UP (212)	TAKEDA_NUP8_HOXA9_10D_DN (152)	rep	212	152	20	11.0249	APOE;BLNK;C1QB;C5AR1;CCL18;CHI3L1;CTSB;CXCL1;CXCL5;F13A1;GPNMB;IL7R;MMP1;MMP9;PLA2G7;RNASE1;SLAMF8;SLPI;STAB1;TNFAIP8
ET743PT650_COLONCA_DN (44)	UVC_LOW_C3_DN (19)	other	44	19	7	11.0228	AP3B1;DOCK1;EIF4G3;FTO;GBE1;POLA1;PTPRK
IFNA_HCMV_6HRS_UP (53)	IFNALPHA_HCC_UP (29)	other	53	29	8	11.0015	BST2;IFI27;ISG15;MX1;MX2;PLSCR1;STAT1;UBE2L6
IRITANI_ADPROX_LYMPH (126)	MIDDLEAGE_DN (14)	other	126	14	8	10.9995	CCNA2;CENPF;FOXM1;KIF11;KIF2C;MYBL2;PLK1;UBE2C
ADIP_DIFF_UP (69)	IDX_TSA_UP_CLUSTER5 (106)	other	69	106	12	10.9918	ACADM;ACSL1;AK2;DBI;IFNGR1;NRIP1;PC;PEX11A;PPARG;RASD1;SORBS1;TALDO1
IFNALPHA_NL_UP (27)	TAKEDA_NUP8_HOXA9_8D_UP (151)	other	27	151	10	10.9697	IFI27;IFI44L;IFITM1;IRF7;ISG15;LGALS3BP;MX1;MX2;RSAD2;STAT1
UVB_NHEK3_C5 (35)	UVC_XPCS_ALL_DN (478)	other	35	478	15	10.9554	CKAP5;EPS15;EXT1;GSK3B;PBX3;PKN2;RASA1;RCOR1;RSN;SHB;SLK;TIAM1;TLK1;WWP1;ZNF148
UVB_SCC_DN (106)	UVC_HIGH_D2_DN (37)	other	106	37	10	10.9549	CENPA;CHD1;ID1;KIF2A;N4BP1;NUP153;PHF3;RAPGEF2;RYBP;TNFAIP3
PASSERINI_GROWTH (51)	SHEPARD_POS_REG_OF_CELL_PROLIFERATION (108)	other	51	108	11	10.9417	DTR;EDN1;EGF;FGF2;FGF7;FLT1;FLT3;IL6;PGF;TGFBR2;VEGFC
BLEO_HUMAN_LYMPH_HIGH_24HRS_UP (93)	TNFA_NFKB_DEP_UP (18)	other	93	18	8	10.9342	CCL20;CD83;GCH1;NFKB2;NFKBIA;TNFAIP3;TNFRSF9;TRAF1
DER_IFNB_UP (93)	IFNALPHA_NL_HCC_UP (18)	other	93	18	8	10.9348	BST2;IFITM1;IRF1;ISG15;MX1;MX2;PSME1;STAT1
SHEPARD_GENES_COMMON_BW_CB_MO (79)	ZHAN_MM_CD138_PR_VS_REST (49)	other	79	49	10	10.9316	ASPM;BIRC5;CCNB1;CDC2;DLG7;FOXM1;KIF14;PRC1;TPX2;TTK
BROCKE_IL6 (147)	CHIARETTI_T_ALL_DIFF (282)	other	147	282	22	10.9228	BCL6;BHLHB2;CD44;CEBPB;DUSP3;HSPA1A///HSPA1B;ID1;ID2///ID2B;ID3;IL6ST;KIAA0125;LDLR;LRMP;MX1;PCTK2;PIM2;SC4MOL;SLC2A3;SNF1LK;SRPK2;STAT1;STK17B
CHIARETTI_T_ALL_DIFF (282)	KRETZSCHMAR_IL6_DIFF (147)	other	282	147	22	10.9233	BCL6;BHLHB2;CD44;CEBPB;DUSP3;HSPA1A///HSPA1B;ID1;ID2///ID2B;ID3;IL6ST;KIAA0125;LDLR;LRMP;MX1;PCTK2;PIM2;SC4MOL;SLC2A3;SNF1LK;SRPK2;STAT1;STK17B
CARIES_PULP_UP (212)	IRITANI_ADPROX_VASC (154)	other	212	154	20	10.9226	ANPEP;ARHGDIB;CAPG;CCL2;CD44;CTSC;CXCL1;CXCR4;ICAM1;IER3;IL6;IL8;MMP1;MT1X;NNMT;PLAU;PRG1;RAC2;SELE;TNFRSF21
FLECHNER_KIDNEY_TRANSPLANT_REJECTION_DN (550)	HEARTFAILURE_ATRIA_DN (114)	other	550	114	26	10.9164	ACVR1B;ATP6V0E;C14ORF147;CLIC4;CNIH;COX6A1;CTNNA1;EIF3S2;HDGF;IGSF3;ITM2B;MYH10;PAFAH1B1;PGK1;PGM1;PLEKHB2;PODXL;RAB1A;RRAGA;SLC39A14;THEM2;TMED10;TSC22D1;TXN;VAT1;YWHAE
CHANG_SERUM_RESPONSE_UP (149)	TARTE_PLASMA_BLASTIC (310)	other	149	310	23	10.9167	CCT5;DUT;EBNA1BP2;GGH;JTV1;MCM3;MRPL12;MSN;MTHFD1;MYCBP;NME1;PAICS;PDAP1;PFKP;PSMD14;RFC3;SFRS10;SLC16A1;SNRPC;TCEB1;TUBA1;TUBG1;VDAC1
HINATA_NFKB_UP (111)	ZUCCHI_EPITHELIAL_DN (50)	rep	111	50	11	10.9155	CCL20;CXCL1;CXCL2;CXCL3;CXCL6;IL6;IL8;KRT6B;KRT7;PNRC1;SOD2
LI_FETAL_VS_WT_KIDNEY_DN (162)	OLDAGE_DN (47)	other	162	47	12	10.914	CDC20;CENPF;CKAP5;CKS1B;H2AFZ;KIF11;KIF14;KIF23;KIF2C;MCM2;NASP;PARP1
GREENBAUM_E2A_UP (34)	TARTE_PLASMA_BLASTIC (310)	other	34	310	13	10.9123	CCNA2;CCNB1;KIF11;KIF2C;MAD2L1;MKI67;PFKP;PGK1;PLK4;SLC7A5;TOP2A;TTK;TYMS
CMV_UV-CMV_COMMON_HCMV_6HRS_DN (28)	UVC_HIGH_ALL_DN (297)	other	28	297	12	10.889	ADM;CXCL12;DDIT4;GAS1;ID2;MN1;NR2F2;PDE4B;RND3;RUNX1;SIAH1;WEE1
BOQUEST_CD31PLUS_VS_CD31MINUS_UP (660)	BRCA_ER_NEG (929)	other	660	929	94	10.8887	ANGPTL4;ANXA3;ASNS;ASPM;ATF3;C18ORF10;CALU;CAPN6;CCL2;CD14;CD44;CD74;CD83;CDC2;CEP55;CHD7;CHI3L1;CPVL;CRLF1;CUGBP2;CX3CL1;CXCL1;CYP1B1;DKK1;DLG7;DMN;DSCR1;DSG2;EGFR;EGR2;EZH2;FAM107A;FGL2;FLI1;FOXD1;GBP2;GFOD1;GIMAP4;GIMAP5;GLIPR1;GLS;GMFG;GPNMB;HLA-DQB1;HLA-F;IFI44;IL15RA;IL8;ISG20;KIAA0746;KIAA1609;KLF6;KRT7;LAPTM5;LCP2;LIMK2;ME1;MELK;MMP1;MX2;MYO10;NFIB;NP;NPR3;PALMD;PGK1;PGM3;PLTP;PRG1;PSAT1;…
IFN_BETA_UP (65)	REOVIRUS_HEK293_UP (237)	other	65	237	15	10.8796	BST2;IFIT3;IFIT5;IFITM1;ISG15;MX2;NMI;OAS1;OAS2;PMAIP1;PML;STAT1;TRIM21;TRIM22;ZRF1
DAC_PANC_UP (378)	TSADAC_PANC50_UP (43)	other	378	43	15	10.8757	BNIP3;BST2;F11R;IL32;LHX2;LIPC;NALP2;PAX6;S100A2;SALL1;SFRP1;TP53I11;UCHL1;WIT1;XAGE1
UVB_NHEK1_C6 (130)	UVC_TTD_8HR_DN (165)	other	130	165	17	10.8704	ATP2B1;CDYL;CTBP2;FAT;FRYL;FYN;IGF2BP3;MYST4;PPP1R12A;PTK2;RABGAP1L;RNF13;SSBP2;TLE4;UBL3;VEGFC;WWC1
CMV_HCMV_TIMECOURSE_12HRS_UP (26)	REOVIRUS_HEK293_UP (237)	other	26	237	11	10.8469	CCL5;IFIT3;IRF7;ISG15;ISG20;MX2;OAS1;OAS2;OASL;RSAD2;ZNF264
IFNA_HCMV_6HRS_UP (53)	WIELAND_HEPATITIS_B_INDUCED (106)	other	53	106	11	10.8443	C1ORF38;GBP2;IFI27;ISG20;PSMB9;RARRES3;RGL1;STAT1;TRIM22;UBE2L6;WARS
DER_IFNB_UP (93)	IFNALPHA_HCC_UP (29)	other	93	29	9	10.84	ADAR;BST2;IFITM1;IRF1;ISG15;MX1;MX2;PSME1;STAT1
DAC_IFN_BLADDER_UP (17)	UV-CMV_UNIQUE_HCMV_6HRS_UP (103)	other	17	103	8	10.832	CCL5;ICAM1;IRF7;MX2;OAS1;OAS2;TNFAIP3;TNFSF10
GRANDVAUX_IFN_NOT_IRF3_UP (15)	IFNALPHA_NL_UP (27)	other	15	27	6	10.8297	IFITM1;IRF1;IRF7;MX1;MX2;STAT1
BENNETT_SLE_UP (30)	IFNALPHA_HCC_UP (29)	other	30	29	7	10.8244	IFITM3;ISG15;LGALS3BP;MX1;MX2;PLSCR1;STAT1
HINATA_NFKB_UP (111)	LINDSTEDT_DEND_UP (51)	other	111	51	11	10.8205	CD83;CFLAR;GADD45A;IL7R;NFKB1;NFKB2;PNRC1;RELB;TAP1;TNFAIP2;TNIP1
CMV-UV_HCMV_6HRS_UP (121)	TAKEDA_NUP8_HOXA9_8D_UP (151)	other	121	151	16	10.8169	AUTS2;BIRC4BP;GCH1;IFI27;IFI44L;IFIT3;INDO;IRF7;MEF2C;MX1;MX2;NR4A2;OAS1;OAS2;PCDH9;RSAD2
ALCALAY_AML_NPMC_DN (187)	ROSS_CBF (82)	other	187	82	15	10.813	BAALC;CD34;CIITA;EGFL7;HLA-DPA1;HOMER2;MAN1A1;MN1;OGG1;PMAIP1;POU4F1;SPARC;STK32B;SYNGR1;TRH
ET743PT650_COLONCA_DN (44)	UVC_TTD_4HR_DN (299)	other	44	299	14	10.8073	ATBF1;CUTL1;DDX10;EIF4G3;EXT1;GNAQ;ID1;PTPRK;ROR1;SMAD3;SRPK2;STK3;TCF12;XRCC4
BASSO_REGULATORY_HUBS (143)	SCHUMACHER_MYC_UP (54)	other	143	54	12	10.7881	CTPS;EBNA1BP2;HSPE1;JTV1;MRPL3;NME1;PAICS;POLD2;POLR2H;PRDX4;SLC39A14;UCK2
BRCA_PROGNOSIS_NEG (95)	LI_FETAL_VS_WT_KIDNEY_DN (162)	other	95	162	15	10.7516	ASNS;AURKA;CCNB2;CKS2;DLG7;EZH2;KIF14;MAD2L1;MCM6;MELK;PFKP;SACS;SMC4;STMN1;TRIP13
UVB_NHEK1_DN (270)	UVC_HIGH_D6_DN (31)	other	270	31	12	10.748	AHDC1;BCAR3;HMG2L1;IGF2BP3;NCK1;PAFAH1B1;PRKCBP1;PTK2;PUM2;SMAD3;TLE4;ZNF146
ADIPOCYTE_PPARG_UP (16)	TNFALPHA_ADIP_DN (59)	rep	16	59	7	10.7384	ADIPOQ;DGAT1;FASN;NR1H3;PC;PPARG;RETN
SANA_TNFA_ENDOTHELIAL_UP (83)	TAKEDA_NUP8_HOXA9_3D_UP (187)	other	83	187	15	10.7346	BST2;CXCL10;FLJ20035;GBP1;IFI44L;IFIH1;IFIT1;LGALS3BP;MX1;MX2;OAS1;OAS2;OAS3;PARP14;SAMD9L
MANALO_HYPOXIA_DN (91)	SERUM_FIBROBLAST_CELLCYCLE (138)	other	91	138	14	10.7326	BARD1;CCNF;CDC2;CDC6;DHFR;MAD2L1;MCM4;MCM5;MCM6;RFC2;RRM1;RRM2;TRIP13;USP1
BRENTANI_CELL_CYCLE (86)	SHEPARD_NEG_REG_OF_CELL_PROLIFERATION (116)	other	86	116	13	10.7293	BTG2;CDC6;CDC7;CDKN1A;CDKN1B;CDKN1C;CDKN2A;CDKN2B;CHEK1;FRK;GAS1;MDM2;MXI1
ADIP_DIFF_CLUSTER5 (39)	LEE_TCELLS3_UP (106)	other	39	106	10	10.7182	BUB1;CCNB1;CDC2;HMMR;KIF20A;MELK;NUSAP1;PRC1;PTTG1;UBE2C
BASSO_GERMINAL_CENTER_CD40_UP (103)	NEMETH_TNF_UP (97)	other	103	97	13	10.7137	CCL3;CD44;CFLAR;ICAM1;IER3;MAPKAPK2;NFKBIA;PRG1;STAT1;STK10;TAP1;TNF;TNFSF9
GALINDO_ACT_UP (87)	LINDSTEDT_DEND_8H_VS_48H_UP (66)	other	87	66	11	10.7072	CCL3;CCL4;CCL5;CD44;CXCL2;ICAM1;IL1B;IL1RN;PLAUR;TNF;TNFSF9
CROONQUIST_IL6_STARVE_UP (34)	ZHAN_MM_CD138_PR_VS_REST (49)	other	34	49	8	10.6956	BUB1B;CCNB1;CCNB2;FOXM1;RRM2;SPBC25;TOP2A;UBE2C
GREENBAUM_E2A_UP (34)	ZHAN_MM_CD138_PR_VS_REST (49)	other	34	49	8	10.6961	AURKA;CCNB1;CCNB2;NUSAP1;RACGAP1;TOP2A;TTK;TYMS
BRENTANI_CELL_CYCLE (86)	IDX_TSA_UP_CLUSTER3 (90)	other	86	90	12	10.6929	BUB1;CCNB1;CCNE2;CCNF;CDC2;CDC20;CDC45L;CDC6;CKS1B;CKS2;MAD2L1;TTK
GRANDVAUX_IFN_NOT_IRF3_UP (15)	IFN_BETA_UP (65)	other	15	65	7	10.6838	ADAR;EIF2AK2;IFITM1;IRF1;MX1;MX2;STAT1
CMV_HCMV_TIMECOURSE_12HRS_UP (26)	DER_IFNA_UP (66)	other	26	66	8	10.6574	IFIT3;IL6;ISG15;MX1;MX2;OAS1;OAS2;OASL
CROONQUIST_IL6_STROMA_UP (39)	IRITANI_ADPROX_VASC (154)	other	39	154	11	10.6569	ACTA2;COL1A2;COL6A1;CSPG2;IER3;IL6;NNMT;SERPINE1;TGFBI;TGM2;TPM2
CANCER_UNDIFFERENTIATED_META_UP (69)	HG_PROGERIA_DN (25)	rep	69	25	8	10.6549	CENPA;CKS1B;FOXM1;H2AFX;HMGB2;KIF2C;MCM2;MYBL2
PRMT5_KD_UP (187)	SERUM_FIBROBLAST_CELLCYCLE (138)	other	187	138	18	10.6543	ANP32E;CCNB2;CDC25C;CKS1B;CKS2;GMNN;HELLS;HN1;KIF23;MCM4;MET;PRIM1;PRIM2A;RRM1;TACC3;TRIP13;TYMS;UHRF1
OLDAGE_DN (47)	SASAKI_ATL_UP (171)	rep	47	171	12	10.6504	BARD1;CCNA2;CENPF;FOXM1;HMGB2;KIF11;KIF14;KIF2C;PARP1;PLK1;PPP1CC;UBE2C
OLDAGE_DN (47)	SASAKI_TCELL_LYMPHOMA_VS_CD4_UP (171)	rep	47	171	12	10.6509	BARD1;CCNA2;CENPF;FOXM1;HMGB2;KIF11;KIF14;KIF2C;PARP1;PLK1;PPP1CC;UBE2C
IFNALPHA_NL_UP (27)	REOVIRUS_HEK293_UP (237)	other	27	237	11	10.6422	BST2;IFI27;IFI44L;IFITM1;IRF7;ISG15;MX2;PLSCR1;RSAD2;STAT1;UBE2L6
CMV_8HRS_UP (32)	DAC_BLADDER_UP (29)	other	32	29	7	10.6212	CCL5;HIST2H2AA3;MX1;MX2;OAS1;OAS2;TNFAIP3
CMV_8HRS_UP (32)	IFNA_UV-CMV_COMMON_HCMV_6HRS_UP (29)	other	32	29	7	10.6217	GCH1;INDO;MX1;MX2;OAS1;OAS2;TRIM21
DER_IFNB_UP (93)	DIAB_NEPH_DN (374)	rep	93	374	20	10.622	BST2;C1S;CALD1;CD164;CEBPD;DDX17;EPS15;GMFB;IFITM1;ISG15;NMI;OAS1;OAS2;PARP1;PLOD2;PTPN11;RBBP4;SKP1A;STAT1;TRIM22
IL1_CORNEA_UP (63)	LINDSTEDT_DEND_8H_VS_48H_UP (66)	other	63	66	10	10.608	CCL20;CCL5;CCL8;CXCL2;IL1B;IL6;IL7R;SOD2;STAT1;STAT4
CARIES_PULP_UP (212)	TAVOR_CEBP_UP (50)	other	212	50	13	10.5806	ACSL1;BCL2A1;C3AR1;CXCR4;GPR109B;IL1RN;NFIL3;PTPRC;RAB31;RGS2;S100A9;SOD2;TRIB1
ALZHEIMERS_DISEASE_UP (1473)	MOREAUX_TACI_HI_VS_LOW_UP (421)	other	1473	421	93	10.5732	ACRV1;ARHGEF10;ARHGEF15;ARHGEF16;BCL2;BTNL3;C9ORF61;CALML4;CCRN4L;CD22;CDC2L5;CDC42EP4;CDC5L;CDKN1C;CHRNA6;CLEC4M;DAO;DCBLD2;DMC1;DNAJC4;DSP;DUSP9;DXS542;EGFR;ETV7;EXPH5;FA2H;FBXO9;FETUB;FMO2;GADD45B;GGA2;GRB10;GSTM5;H3F3A;HLCS;IKZF4;IL22RA1;ITPKC;ITSN1;KCNK10;KHSRP;KLF2;KLK13;LARGE;LARP7;LTBP2;MAP2K3;MAPK1;MBP;MITF;MRC2;MTA1;MYBPC1;MYO1E;NQO1;NRP2;NTRK3;OASL;OR2C1;PBX2;PDGFB;PHLDA2;PICK1;PIN4;PL…
BOQUEST_CD31PLUS_VS_CD31MINUS_UP (660)	IL1_CORNEA_UP (63)	other	660	63	21	10.5709	APOD;CCL8;CXCL2;CXCL3;CXCR7;DUSP1;ERG;FLT1;HBEGF;IL15RA;ISG20;KDR;LRMP;MYC;NEDD9;OASL;RHOB;SOD2;SPTBN1;TFPI2;THBS1
IFN_BETA_UP (65)	IFNALPHA_NL_UP (27)	other	65	27	8	10.5694	BST2;HLA-E;IFITM1;IRF1;ISG15;MX1;MX2;STAT1
FLECHNER_KIDNEY_TRANSPLANT_REJECTION_DN (550)	LEE_DENA_DN (74)	other	550	74	21	10.5562	ABCD3;ACADSB;ACOX1;ALDH3A2;BHMT;CYP4F2;DPYS;EHHADH;EPHX2;FABP1;G6PC;GCDH;GLYAT;HPD;OAT;PAH;PCK1;PHYH;RGN;SELENBP1;SLC25A13
LEE_TCELLS2_UP (1141)	SASAKI_ATL_UP (171)	other	1141	171	45	10.5517	BARD1;BUB1B;C18ORF1;CCNA2;CCNB1;CCNB2;CD99;CDKN3;CENPF;DLG7;ETS1;FHL2;FOXM1;HIST1H4C;HMGB2;ISG15;ISG20;JAK3;KIF11;KIF14;KIF2C;MAD2L1;MKI67;MYB;MYL6B;NEDD4;NME1;PAWR;PCNA;PTTG1;RBBP4;RFC3;RPA1;SCCPDH;SELL;SMARCA2;STAT1;TFRC;TK1;TOP2A;TRIB1;TUBB;TYMS;UBE2C;ZWINT
LEE_TCELLS2_UP (1141)	SASAKI_TCELL_LYMPHOMA_VS_CD4_UP (171)	other	1141	171	45	10.5523	BARD1;BUB1B;C18ORF1;CCNA2;CCNB1;CCNB2;CD99;CDKN3;CENPF;DLG7;ETS1;FHL2;FOXM1;HIST1H4C;HMGB2;ISG15;ISG20;JAK3;KIF11;KIF14;KIF2C;MAD2L1;MKI67;MYB;MYL6B;NEDD4;NME1;PAWR;PCNA;PTTG1;RBBP4;RFC3;RPA1;SCCPDH;SELL;SMARCA2;STAT1;TFRC;TK1;TOP2A;TRIB1;TUBB;TYMS;UBE2C;ZWINT
BENNETT_SLE_UP (30)	GRANDVAUX_IFN_NOT_IRF3_UP (15)	other	30	15	6	10.5485	IFI35;IFITM3;IRF7;MX1;MX2;STAT1
BRCA1_OVEREXP_UP (159)	FLECHNER_KIDNEY_TRANSPLANT_REJECTION_DN (550)	rep	159	550	30	10.5295	ABCD3;ADD3;BNIP3;C21ORF33;CCNG2;CD9;COPS2;DDOST;DDX3X;ENPP2;FGF9;HAGH;IDH1;NDUFS1;PCBD1;PGRMC1;PRKAR1A;RAB1A;RAB2;RABGGTB;RDX;RPS6KA3;SCAMP1;SDHC;SEC23A;SEPHS2;TEGT;TMED10;WWP1;ZNF148
BOQUEST_CD31PLUS_VS_CD31MINUS_DN (265)	EMT_UP (62)	rep	265	62	15	10.523	CFH;COL6A1;COL6A2;DCN;DDR2;FMO1;GAS1;HTRA1;INHBA;MMP2;PCOLCE;PDGFRA;SDC2;TNC;TNXB
CROONQUIST_IL6_RAS_DN (24)	IRITANI_ADPROX_LYMPH (126)	other	24	126	9	10.5159	BUB1B;CCNB1;CCNB2;CDC2;CDKN3;FOXM1;KIF2C;MYBL2;UBE2C
IFNALPHA_NL_HCC_UP (18)	NF90_UP (25)	other	18	25	6	10.507	IFI27;IFITM1;ISG15;MX1;MX2;STAT1
BRENTANI_CELL_CYCLE (86)	GOLDRATH_CELLCYCLE (34)	other	86	34	9	10.4722	BUB1;CCNA2;CCNF;CDC45L;CDC6;CHEK1;CKS1B;CKS2;MAD2L1
BLEO_HUMAN_LYMPH_HIGH_24HRS_UP (93)	GALINDO_ACT_UP (87)	other	93	87	12	10.4685	CCL4;CCL5;CD83;DUSP2;GADD45A;GLRX;ICAM1;NFKB2;NFKBIA;TNFAIP3;TNFSF9;TRAF1
ALZHEIMERS_DISEASE_UP (1473)	UVB_NHEK3_ALL (397)	other	1473	397	89	10.4394	ABLIM1;ANXA1;APP;BAG1;BRD2;BRD3;CBFB;CDC25B;CKAP4;CSNK2A2;CTDSP2;CTNNA1;DAZAP2;DDX39;DUT;EMP1;EPRS;FBN2;FDFT1;FGFR3;FXR1;GCLC;GSK3B;GTF3C2;H1FX;H2AFX;HBEGF;HDAC1;HIST2H2AA3;HMOX1;HNRPA1;ID3;IDH2;IER2;IQGAP1;ITGA6;ITGB4;ITGB5;ITPK1;JUND;KIF5B;MAP2K3;MFAP1;MT1X;MYST3;NCAPD2;NFKBIA;PBEF1;PCOLN3;PHLDA2;PIM1;PPP1CC;PRCP;PRDX6;PSME4;PTGS1;PTPRF;PTPRK;R3HDM1;RAB2;SAFB;SEMA3C;SEPT2;SERPINB4;SET;SLC2A1;SL…
BRCA_ER_NEG (929)	BREASTCA_TWO_CLASSES (140)	other	929	140	36	10.4274	BTG3;C10ORF7;CCNA2;CDKN2C;CEP57;CKS1B;CRYAB;CSDA;CTPS;DERA;DLG7;EIF2C2;ELAVL1;FABP5;FOXM1;GABRP;GDI2;GMPS;HMGN3;ILF2;LPIN1;MAD2L1;MCM7;MSH2;MSN;NUP155;NUP93;PDCD5;PFKP;PPP1CB;RDX;RSU1;SERBP1;SLC43A3;TP53BP2;YES1
STEMCELL_NEURAL_UP (1838)	UVC_HIGH_ALL_DN (297)	rep	1838	297	84	10.4144	ADM;ARF6;AURKA;AYTL2;BACH1;BMPR1A;BNIP2;BRD8;CASP3;CBX3;CCNA2;CCNG1;CDC6;CDK8;CDR2;CHD1;CKS2;CRKL;CSTF3;CUL1;DDX3X;DICER1;DR1;EIF4E;EPS8;FYN;GAS1;HMGB2;HMGCR;ITGA6;KIF23;KIF2A;LOC56902;LSM14A;MAPK6;MARCKS;MAT2A;NAP1L1;NASP;NDUFV2;PFTK1;PGRMC2;PHTF2;PITPNB;PLEKHC1;PLK4;PNN;POLE2;PRKCBP1;PTPN1;RAB11A;RAB1A;RAD21;RARS;RBPSUH;REV3L;RNF4;RRS1;SCHIP1;SEC24B;SFRS3;SLBP;SMAD3;SNX4;SQLE;SS18;STAM;STK24;ST…
CMV-UV_HCMV_6HRS_UP (121)	TAKEDA_NUP8_HOXA9_10D_UP (190)	other	121	190	17	10.41	AUTS2;BIRC4BP;CD38;GEM;IFI27;IFI44L;IFIT3;INDO;IRF7;MX1;MX2;NR4A2;OAS1;OAS2;OASL;RARRES3;RSAD2
GALINDO_ACT_UP (87)	HOHENKIRK_MONOCYTE_DEND_DN (122)	rep	87	122	13	10.3937	CD14;CD44;CXCL2;IER3;IL1B;MARCKSL1;NFKBIA;PDLIM7;PLAUR;SLC11A1;TNF;TSC22D1;TXNIP
ALZHEIMERS_DISEASE_DN (1121)	UVC_XPCS_8HR_DN (408)	other	1121	408	76	10.3922	ABCE1;ACSL3;ADCY9;ATP2C1;ATR;ATRX;AUH;C5ORF13;CDC27;CDS2;CLASP2;CUL1;CUL2;DUSP5;EPHA4;EPS15;FARS2;GLRB;HNRPDL;IFRD1;ITSN2;KIF5C;KPNA3;LOC220594;LRPPRC;MAP2K1;MAP2K4;MGLL;MSH2;MTX2;NFYC;NPEPPS;NRIP1;NUMB;OGT;OPA1;ORC5L;PAFAH1B1;PAIP1;PCCA;PCMT1;PCNT;PEX3;PLEKHC1;PPP1R12A;PPP2R5C;PPP2R5E;PRKCI;PTEN;PTX3;PUM2;R3HDM1;RAB6A;RAD23B;RAD51C;RANBP2;RB1CC1;RGS20;RGS7;ROCK2;RSN;SCHIP1;SFRS3;SLC25A12;SLIT2;S…
PEART_HISTONE_UP (59)	SHEPARD_CELL_PROLIFERATION (232)	other	59	232	14	10.3856	APRIN;BLZF1;BTG1;CDC25C;CKS2;CREG;INSIG1;KIF2C;MAD;MAPRE2;PRDX1;TIEG;TNFSF9;TPD52L2
CMV_ALL_DN (103)	TGFBETA_ALL_UP (80)	rep	103	80	12	10.38	COL1A2;COL3A1;CSPG2;IGFBP2;IGFBP5;LAMA4;MMP1;SERPINE1;TCF7L2;THBS1;THBS2;TNFRSF1A
CHIARETTI_T_ALL_DIFF (282)	HADDAD_HPCLYMPHO_ENRICHED (309)	other	282	309	30	10.3773	ALOX5;ARID5B;CD69;CDKN1B;CDKN2C;CTBP2;DDX3Y;DNTT;HIST1H2AC;HLA-F;ID3;IGLL1;IL7R;ISG20;KIAA0256;LRMP;MEF2A;MGAT5;NID2;PCDH9;PRDM2;PTPRE;RASGRP1;RB1CC1;SLC35D1;SOCS2;TLE4;TNFRSF7;TOB1;TRIB2
LE_MYELIN_UP (105)	PRMT5_KD_UP (187)	other	105	187	16	10.375	CCNB2;CDC20;CKS1B;CKS2;CUEDC2;ECT2;FIGNL1;HN1;INCENP;KIF11;KIF20A;KIF23;MCM4;RBL1;RRM1;UHRF1
CHANG_SERUM_RESPONSE_UP (149)	PENG_LEUCINE_DN (180)	rep	149	180	18	10.3727	CCT5;EIF4G1;HSPC111;MRPL12;MTHFD1;NUTF2;PSMA7;PSMD14;PSMD2;RBM14;SFRS2;SNRPA1;SRM;TCEB1;TOMM40;TUBA1;UMPS;VDAC1
TARTE_BCELL (38)	ZHAN_MMPC_EARLYVS (48)	other	38	48	8	10.3673	BLK;BLR1;CIITA;IL4R;LTB;REL;RHOG;RHOH
CARIES_PULP_HIGH_UP (96)	HINATA_NFKB_UP (111)	other	96	111	13	10.3668	BCL2A1;CCL2;CCL5;CXCL1;CXCL5;IL1B;IL8;MMP1;MMP9;PLAU;SELE;SERPINB2;SOD2
IRITANI_ADPROX_LYMPH (126)	LEE_TCELLS3_UP (106)	other	126	106	14	10.3656	BUB1;BUB1B;CCNB1;CCNB2;CDC2;CDKN3;GINS1;KIF11;KIF2C;KNTC2;PTTG1;RAPGEF5;TOP2A;UBE2C
IFNALPHA_NL_HCC_UP (18)	TAKEDA_NUP8_HOXA9_3D_UP (187)	other	18	187	9	10.3655	BST2;IFI27;IFITM1;ISG15;LGALS3BP;MX1;MX2;PLSCR1;STAT1
CROONQUIST_IL6_STROMA_UP (39)	TGFBETA_EARLY_UP (47)	other	39	47	8	10.3491	COL1A2;COL6A1;COL6A3;CSPG2;IGFBP3;LAMA4;SERPINE1;SPARC
IDX_TSA_DN_CLUSTER6 (27)	STEMCELL_NEURAL_UP (1838)	other	27	1838	20	10.3486	ARID1A;BUB1;C3ORF58;CAPN7;DNAJC3;HNRPM;IMPAD1;KIAA1524;KIF2A;LOC642558;MKI67;MOBKL1A;MYEF2;NIPBL;POLN;ROCK1;ROD1;SP3;SRPK2;TMEM68
BRENTANI_CELL_ADHESION (95)	TGFBETA_EARLY_UP (47)	other	95	47	10	10.3416	CD44;CDH6;FN1;ICAM1;ITGA3;ITGB2;ITGB5;JUP;TIMP1;ZYX
BRCA1_OVEREXP_UP (159)	TARTE_PLASMA_BLASTIC (310)	other	159	310	23	10.3404	ABCD3;ACTA2;ADD1;CDC2;CDKN1A;CKS2;GALNT3;HMMR;IQGAP1;KIF11;KIF2A;KIF2C;LIMS1;NDUFS1;PPP4C;PTPN1;RRM2;SFRS3;SMC1A;SSR1;TIMM17A;TOP2A;UBE2D3
ROSS_CBF_MYH (54)	VERHAAK_AML_NPM1_MUT_VS_WT_DN (258)	other	54	258	14	10.3399	CCR2;CD1C;CHI3L1;CLEC10A;MDFIC;MEF2A;MN1;MTMR11;MYH11;PTPRM;SLC38A1;SPARC;ST18;TGFBI
IFN_ALPHA_UP (40)	SANA_IFNG_ENDOTHELIAL_UP (75)	other	40	75	9	10.3333	BST2;C1S;HLA-E;MX1;OAS1;OAS2;PPP3CA;STAT1;TRIM22
IDX_TSA_UP_CLUSTER5 (106)	TNFALPHA_ADIP_DN (59)	other	106	59	11	10.3316	ACADM;ACSL1;AK2;DBI;NRIP1;PC;PEX11A;PPARG;RASD1;SORBS1;TALDO1
TNFA_NFKB_DEP_UP (18)	VERHAAK_AML_NPM1_MUT_VS_WT_UP (189)	other	18	189	9	10.3276	CCL20;CXCL2;CXCL3;GCH1;IL6;NFKB2;NFKBIA;TNFAIP2;TNFAIP3
CMV_IE86_UP (50)	SASAKI_ATL_UP (171)	other	50	171	12	10.3204	BARD1;FOXM1;HMGB2;KIF11;MAD2L1;MCM3;PCNA;PTTG1;RFC3;RPA1;TPX2;TYMS
CMV_IE86_UP (50)	SASAKI_TCELL_LYMPHOMA_VS_CD4_UP (171)	other	50	171	12	10.3209	BARD1;FOXM1;HMGB2;KIF11;MAD2L1;MCM3;PCNA;PTTG1;RFC3;RPA1;TPX2;TYMS
CMV_24HRS_DN (72)	IGLESIAS_E2FMINUS_UP (151)	rep	72	151	13	10.3051	ACTA2;ANXA1;CFD;COL1A1;COL1A2;COL3A1;COL5A2;COL6A2;ID2;IGFBP5;LAMA4;POSTN;THBS1
IFN_BETA_UP (65)	IFNALPHA_HCC_UP (29)	other	65	29	8	10.3052	ADAR;BST2;IFITM1;IRF1;ISG15;MX1;MX2;STAT1
HADDAD_HSC_CD10_UP (296)	KLEIN_PEL_DN (58)	rep	296	58	15	10.305	ALDH5A1;BLNK;BTG2;CD19;CD22///MAG;CD24;CD72;CD79A;CD79B;ID3;KIAA0922;LRMP;MS4A1;TNFRSF7;ZHX2
ADIP_DIFF_CLUSTER1 (56)	IDX_TSA_DN_CLUSTER3 (80)	other	56	80	10	10.2998	CSF1;DDEF1;F3;FZD2;GAS2;PLAT;SFRP2;SPP1;THBS2;TPM1
ADIP_DIFF_CLUSTER2 (41)	DNMT1_KO_UP (74)	other	41	74	9	10.2866	CXCL6;CXCR7;CYR61;KLF4;MAP2K3;PHLDA1;PTGS2;SEMA3C;ZFP36
CMV_HCMV_TIMECOURSE_12HRS_UP (26)	TAKEDA_NUP8_HOXA9_3D_UP (187)	other	26	187	10	10.2809	CH25H;IFIT3;IRF7;ISG15;MX1;MX2;OAS1;OAS2;OASL;RSAD2
CMV_HCMV_TIMECOURSE_12HRS_UP (26)	IFN_ALPHA_UP (40)	other	26	40	7	10.2804	IFIT3;IL6;ISG15;MX1;MX2;OAS1;OAS2
ADIP_DIFF_UP (69)	ADIPOCYTE_PPARG_UP (16)	other	69	16	7	10.2763	ADIPOQ;DGAT1;FASN;NR1H3;PC;PPARG;RETN
CANCER_UNDIFFERENTIATED_META_UP (69)	P21_MIDDLE_DN (16)	rep	69	16	7	10.2768	CDKN3;CKS1B;KIAA0101;PCNA;RPA3;TRIP13;UBE2S
IDX_TSA_UP_CLUSTER3 (90)	P21_P53_EARLY_DN (13)	other	90	13	7	10.2592	AURKA;CDC2;DLG7;MKI67;PRC1;RACGAP1;TTK
HADDAD_HSC_CD10_UP (296)	VERHAAK_AML_NPM1_MUT_VS_WT_DN (258)	rep	296	258	28	10.2581	BANK1;BLNK;C10ORF38;C18ORF1;CAV1;CD19;CD69;CENTD1;CHGN;CIITA;DNTT;FAIM3;FOXO1A;GNG7;GPM6B;HIST1H2BG;ISG20;MEF2A;MEF2C;P2RX5;POU4F1;PXDN;SSBP2;TCF3;TRIB2;VIL2;VPREB1;ZHX2
HINATA_NFKB_UP (111)	LEI_MYB_REGULATED_GENES (325)	other	111	325	20	10.255	ARF6;CCL2;CDKN1A;CFLAR;ERCC1;FN1;IL1B;IL1RN;IL6;IL8;KRT14;KRT7;LITAF;MMP1;PTX3;SAA1;SERPINB2;SERPINE1;TNFAIP6;TNIP1
MANALO_HYPOXIA_DN (91)	REN_E2F1_TARGETS (50)	other	91	50	10	10.2533	ASK;CDC2;MCM3;MCM5;RB1;RFC2;RFC3;RRM1;SFRS2;UMPS
CMV_HCMV_TIMECOURSE_ALL_DN (421)	UVC_TTD-XPCS_COMMON_DN (144)	other	421	144	25	10.2501	ACSL3;ANKRD28;ATXN1;BHLHB2;CXCL12;DOC1;GBE1;KLF10;KLF6;KLF7;KNTC2;MGLL;MNAT1;MYO1B;NAV3;PPAP2B;RUNX1;SERPINE1;SLC25A12;SMAD3;TRAK1;TRIM2;TSC22D2;UGCG;VPS13B
DAC_IFN_BLADDER_UP (17)	IFN_BETA_UP (65)	other	17	65	7	10.2402	C1S;IFIT3;MX1;MX2;OAS1;OAS2;STAT1
BASSO_GERMINAL_CENTER_CD40_UP (103)	WIELAND_HEPATITIS_B_INDUCED (106)	other	103	106	13	10.2398	CD74;CD83;HLA-DMA;HLA-DQB1;HLA-F;IFI30;IGH@///IGHG1///I;LAPTM5;PIK3CD;PRG1;RAB27A;RAC2;STAT1
ADIP_DIFF_CLUSTER5 (39)	GENOTOXINS_ALL_4HRS_REG (27)	other	39	27	7	10.2389	ANLN;BUB1;CDC20;CDC25C;KIF22;PRC1;PTTG1
OLDAGE_DN (47)	SERUM_FIBROBLAST_CELLCYCLE (138)	other	47	138	11	10.2328	BARD1;CCNA2;CCNF;CENPA;CENPF;CKS1B;FOXM1;H2AFX;KIF23;PLK1;UBE2C
DIAB_NEPH_DN (374)	UVB_NHEK1_DN (270)	other	374	270	32	10.2175	ANKRD15;ARID5B;ATP13A3;BCAR3;BIRC2;CBLB;CEBPD;CREB3L2;DYRK1A;FAT;FGFR2;FNBP1L;FYN;GNE;IRS1;KIAA0232;KLHL9;LASS6;MECP2;MEGF9;MORC3;N4BP1;OTUD4;PAFAH1B1;PLEKHC1;RABGAP1L;RSBN1;SART3;SSBP2;TLE4;TLK1;XPO1
CHIARETTI_T_ALL_DIFF (282)	FERRANDO_T_CELL_DIFFERENTIATION_PATHWAY (19)	other	282	19	10	10.217	CD1A;CD1B;CD1D;CD1E;CRIP1;DNTT;SELL;TMSL8;TRA@///TRD@;TRBV21-1///TRBV5-4
GREENBAUM_E2A_UP (34)	LEE_TCELLS2_UP (1141)	other	34	1141	19	10.2106	ANLN;AURKA;BUB1;CCNA2;CCNB1;CCNB2;CDKN2C;ECT2;KIF11;KIF2C;KIF4A;MAD2L1;MKI67;NUSAP1;RACGAP1;TOP2A;TTK;TYMS;WBP5
DAC_IFN_BLADDER_UP (17)	DER_IFNA_UP (66)	other	17	66	7	10.1952	C1S;IFIT3;MX1;MX2;OAS1;OAS2;STAT1
CROONQUIST_IL6_STROMA_UP (39)	TGFBETA_ALL_UP (80)	other	39	80	9	10.1935	COL1A2;COL6A1;COL6A3;CSPG2;IGFBP3;LAMA4;SERPINE1;SPARC;THBS2
CMV_IE86_UP (50)	DAC_FIBRO_DN (11)	rep	50	11	6	10.1838	EZH2;FOXM1;HMGB2;KIAA0101;KIF11;MCM2
LINDSTEDT_DEND_8H_VS_48H_UP (66)	YANG_OSTECLASTS_SIG (47)	other	66	47	9	10.1841	CCL2;CCL20;CCL3;CCL4;CCL5;CXCL1;CXCL10;CXCL11;CXCL2
CROONQUIST_IL6_RAS_DN (24)	SERUM_FIBROBLAST_CELLCYCLE (138)	other	24	138	9	10.1813	CCNB2;CDC2;CDC25C;CDC6;CDKN3;CENPA;EXO1;FOXM1;UBE2C
BRCA_PROGNOSIS_NEG (95)	ZHAN_MM_CD138_PR_VS_REST (49)	other	95	49	10	10.1626	ASPM;AURKA;CCNB2;DLG7;EZH2;KIF14;PRC1;RFC4;SPBC25;TRIP13
MANALO_HYPOXIA_DN (91)	TARTE_PLASMA_BLASTIC (310)	other	91	310	18	10.1573	ATIC;CCNE1;CCNF;CDC2;CDC6;CHAF1A;CTPS;MAD2L1;MCM3;POLD2;PSME4;RB1;RFC3;RRM1;RRM2;SNRPD3;TRIP13;UBE2S
LEE_TCELLS2_UP (1141)	RUTELLA_HEMATOGFSNDCS_DIFF (661)	other	1141	661	106	10.1517	ADRBK2;ALDH3A2;ASAH1;ATP1B3;BCOR;BIRC3;BTG1;BTN3A3///BTN3A2;C11ORF32;C13ORF18;C5ORF13;CASP1;CCNG2;CCR7;CCRL2///LOC642312;CD1B;CD1E;CD48;CD52;CD55;CREBL2;CRSP2;CRTAM;CTSB;CTSL;DNAJB6;DPEP2;DPYSL2;DSCR2;DUSP6;EGR1;ETS2;FADS1;FYN;GALNAC4S-6ST;GGH;GLA;HLA-E;ICAM2;IFITM2;IL21R;IL6ST;KIAA0922;KLF9;LHFPL2;LITAF;LOC653127;LRMP;MARCKS;MARCKSL1;MCL1;MCTP1;NEDD9;NME3;NPC1;NR4A2;PLAC8;PLCL2;PLEKHA5;PLSCR1;PP…
LI_FETAL_VS_WT_KIDNEY_DN (162)	SASAKI_ATL_UP (171)	rep	162	171	18	10.1471	BUB1B;CCNB2;CDKN3;CENPF;DLG7;IGSF4;KIF11;KIF14;KIF2C;MAD2L1;MKI67;MYL6B;NME1;PARP1;PCNA;PTTG1;TOP2A;TPX2
LI_FETAL_VS_WT_KIDNEY_DN (162)	SASAKI_TCELL_LYMPHOMA_VS_CD4_UP (171)	rep	162	171	18	10.1476	BUB1B;CCNB2;CDKN3;CENPF;DLG7;IGSF4;KIF11;KIF14;KIF2C;MAD2L1;MKI67;MYL6B;NME1;PARP1;PCNA;PTTG1;TOP2A;TPX2
CANCER_UNDIFFERENTIATED_META_UP (69)	IRITANI_ADPROX_LYMPH (126)	other	69	126	12	10.143	CCNA2;CCNB1;CDC2;CDKN3;CKS1B;FOXM1;HMGB2;KIF2C;MCM6;MYBL2;TOP2A;UBE2C
AGEING_BRAIN_UP (209)	POD1_KO_DN (724)	rep	209	724	39	10.1251	AHNAK;ANKRD15;CAST;CAV2;COL4A5;FER1L3;FRYL;GAB2;HTRA1;ICAM2;ITGB1;ITPKB;LPP;MTSS1;MYO10;NEBL;NFKBIA;PALLD;PHLPP;PLEKHC1;PLOD2;PON2;PPAP2A;RAP1B;RAPGEF4;SDC2;SERINC5;SH3GLB1;SNAP23;SSFA2;STK3;TIPARP;TLE4;TM4SF1;TOB1;VEGF;WWTR1;YES1;ZFHX1B
DIAB_NEPH_UP (62)	FLECHNER_KIDNEY_TRANSPLANT_REJECTION_DN (550)	rep	62	550	19	10.1103	ABP1;ACY1;AKR1A1;AKR1C3;ALDH4A1;AQP1;ASS1;BBOX1;BPHL;CCDC69;CTAGE5;CYP4F2;GPR116;HPN;IGFBP5;IMPA2;SLC22A6;TEK;UGT2B7
ALCALAY_AML_NPMC_DN (187)	SASAKI_ATL_UP (171)	rep	187	171	19	10.0995	CCNA2;CCNB1;CCNB2;CDKN3;DAAM1;DLG7;FOXM1;KIF2C;MAD2L1;MKI67;POU4F1;PTTG1;RPA1;TFDP1;TK1;TPX2;TRIB2;TYMS;UBE2C
ALCALAY_AML_NPMC_DN (187)	SASAKI_TCELL_LYMPHOMA_VS_CD4_UP (171)	rep	187	171	19	10.1	CCNA2;CCNB1;CCNB2;CDKN3;DAAM1;DLG7;FOXM1;KIF2C;MAD2L1;MKI67;POU4F1;PTTG1;RPA1;TFDP1;TK1;TPX2;TRIB2;TYMS;UBE2C
ALZHEIMERS_DISEASE_DN (1121)	BRCA1_OVEREXP_UP (159)	rep	1121	159	42	10.0995	ACTR1B;ARPC1A;BNIP3;CCNG2;CKS2;COPS8;DDOST;FSTL1;GUCY1B3;HMGN4;KCNK1;KDELR2;KIF2A;KIFAP3;MAP2K1;MAP2K4;MEF2C;MPV17;MRCL3;NDUFA4;NFYC;PAM;PGRMC1;PPP2R5C;PRKAR1A;QPCT;RAB2;RAB6A;SCAMP1;SERINC3;SFRS3;SFRS5;STAT1;TCEAL1;TEGT;TIMM17A;TMED2;TSG101;TSNAX;TUBB3;UBE2D3;WRB
CHIARETTI_T_ALL_DIFF (282)	HADDAD_HSC_CD10_UP (296)	other	282	296	29	10.0997	ALOX5;ARID5B;CD69;CDKN1B;CDKN2C;CTBP2;DDX3Y;DNTT;HIST1H2AC;HLA-F;ID3;IGLL1;IL7R;ISG20;KIAA0256;LRMP;MEF2A;NID2;PCDH9;PRDM2;PTPRE;RASGRP1;RB1CC1;SLC35D1;SOCS2;TLE4;TNFRSF7;TOB1;TRIB2
CMV-UV_HCMV_6HRS_DN (109)	CMV_ALL_DN (103)	other	109	103	13	10.0915	ADM;CDC25B;CXCL12;DDIT4;ERCC5;FGF7;GAS1;ID2;MN1;NR2F2;RUNX1;TCF7L2;WEE1
AGEING_BRAIN_UP (209)	ALZHEIMERS_INCIPIENT_UP (345)	other	209	345	27	10.0907	ADD3;ANP32B;ASCL1;C3ORF63;CALD1;CAST;CLDN5;CPNE3;CSPG2;EFEMP1;FGFR3;FVT1;GJA1;MYO10;NEK7;OGG1;PLOD2;PRDX6;SFRP1;SLC14A1;SSFA2;SSPN;TAX1BP3;TOPORS;TSC22D4;WWTR1;YES1
IFNALPHA_NL_UP (27)	SANA_IFNG_ENDOTHELIAL_UP (75)	other	27	75	8	10.0888	BST2;HLA-E;IFI44L;LGALS3BP;MX1;STAT1;TNFSF10;UBE2L6
BRENTANI_CELL_CYCLE (86)	CROONQUIST_IL6_RAS_DN (24)	other	86	24	8	10.0708	BUB1B;CCNB1;CDC2;CDC20;CDC25C;CDC6;CENPA;MYBL2
CANCER_UNDIFFERENTIATED_META_UP (69)	SHEPARD_BMYB_MORPHOLINO_DN (208)	rep	69	208	14	10.0591	BIRC5;CCNB1;CDC2;CDC20;CDC6;COL1A2;CTSL;DLG7;FOXM1;KIF14;KIF23;MCM2;MCM3;MELK
HADDAD_HPCLYMPHO_ENRICHED (309)	KLEIN_PEL_DN (58)	other	309	58	15	10.0544	ALDH5A1;BLNK;BTG2;CD19;CD22///MAG;CD24;CD72;CD79A;CD79B;ID3;KIAA0922;LRMP;MS4A1;TNFRSF7;ZHX2
GAY_YY1_DN (280)	GOLDRATH_CELLCYCLE (34)	other	280	34	12	10.047	AURKA;AURKB;BUB1;CCNA2;CCNB2;CDC6;GSG2;INCENP;MAD2L1;PLK1;PLK4;TACC3
IFN_BETA_UP (65)	IFNALPHA_NL_HCC_UP (18)	other	65	18	7	10.043	BST2;IFITM1;IRF1;ISG15;MX1;MX2;STAT1
SANSOM_APC_5_DN (404)	STEMCELL_COMMON_DN (63)	other	404	63	17	10.0381	ABR;ARG2;CD53;CMA1;CORO1A;CYFIP2;GRINA;ITGB2;LAT2;PAPSS2;PLD4;PTPRC;RGS10;SIRPA;TYROBP;ZAP70;ZDHHC14
IFNALPHA_NL_UP (27)	TAKEDA_NUP8_HOXA9_10D_UP (190)	other	27	190	10	10.036	IFI27;IFI44L;IFITM1;IRF7;ISG15;LGALS3BP;MX1;MX2;RSAD2;STAT1
BENNETT_SLE_UP (30)	IFNALPHA_NL_HCC_UP (18)	other	30	18	6	10.0212	ISG15;LGALS3BP;MX1;MX2;PLSCR1;STAT1
CMV_8HRS_UP (32)	DAC_IFN_BLADDER_UP (17)	other	32	17	6	10.0141	CCL5;MX1;MX2;OAS1;OAS2;TNFAIP3
GRANDVAUX_IFN_NOT_IRF3_UP (15)	IFN_ANY_UP (82)	other	15	82	7	10.0013	ADAR;EIF2AK2;IFITM1;IRF1;MX1;MX2;STAT1
CMV-UV_HCMV_6HRS_UP (121)	TAKEDA_NUP8_HOXA9_16D_UP (172)	other	121	172	16	9.99	AUTS2;BIRC4BP;CD38;GEM;IFI27;IFI44L;INDO;IRF4;MX1;MX2;OAS2;OASL;PPP1R16B;RSAD2;SAMHD1;TNFSF10
GRANDVAUX_IRF3_UP (13)	TAKEDA_NUP8_HOXA9_10D_UP (190)	other	13	190	8	9.98922	ARG2;GBP1;IFI44;IFIT1;IFIT2;IFIT3;OAS2;RSAD2
IFNA_HCMV_6HRS_UP (53)	TAKEDA_NUP8_HOXA9_16D_UP (172)	other	53	172	12	9.98844	BIRC4BP;IFI27;IFI44L;INDO;ISG15;MX1;MX2;OAS2;OASL;RSAD2;SAMHD1;TNFSF10
ET743_HELA_UP (56)	LEI_MYB_REGULATED_GENES (325)	other	56	325	15	9.98797	ANXA1;ASNS;CDKN1A;CLDN7;CLIC4;CLU;EXOSC7;IGFBP7;IL6;ISG15;PRG1;RGS2;S100P;TGFBI;TM4SF1
MANALO_HYPOXIA_UP (107)	MENSE_HYPOXIA_UP (107)	other	107	107	13	9.98756	ADM;ANGPTL4;BHLHB2;EGLN1;ERO1L;LOX;MAFF;MXI1;NDRG1;P4HA2;PLOD2;STC2;VEGF
HSC_HSC_SHARED (227)	STEMCELL_HEMATOPOIETIC_UP (1452)	other	227	1452	60	9.96639	APBB2;ASH1L;BCL2L11;CA5B;CCT3;CHRNB1;COL4A1;CPSF2;CPXM1;CSNK1D;CYP7B1;DDIT4;DGCR2;EMCN;ENG;GALC;GALM;GATA3;GATAD2A;GLB1L;GTF2IRD2;IFIH1;ITGA3;JUN;KIAA1522;LAPTM4B;MEF2D;MYCBP2;NFATC2;NKX2-8;PFTK1;PITPNC1;PKD2;PNRC1;PPFIBP2;PRKCE;RASD1;RBBP6;RBP1;RGNEF;RPL10A;SART3;SASH1;SELENBP1;SERPINF2;SLC41A1;SMAD7;SMARCA2;SOS1;STX6;TCF25;TLN1;TRAFD1;UBE1DC1;UBXD5;USP38;VAMP2;VLDLR;ZBTB20;ZC3H12C
BOQUEST_CD31PLUS_VS_CD31MINUS_UP (660)	WIELAND_HEPATITIS_B_INDUCED (106)	other	660	106	26	9.95897	APOL3;ARHGDIB;CD74;CD83;CXCL10;FGL2;GBP2;GIMAP5;GPNMB;HLA-B;HLA-C;HLA-DMA;HLA-DPA1;HLA-DPB1;HLA-DQB1;HLA-DRA;HLA-DRB1;HLA-F;IFI27;IGL@///IGLC1///I;ISG20;LAPTM5;PRG1;RRM2;SOD2;WARS
ADIP_VS_FIBRO_UP (35)	TNFALPHA_ADIP_DN (59)	rep	35	59	8	9.95606	ACADS;ACSL1;ADIPOQ;BCKDHA;CIDEC;FASN;PC;PPARG
FLECHNER_KIDNEY_TRANSPLANT_REJECTION_UP (87)	ICHIBA_GVHD (335)	other	87	335	18	9.95629	AIF1;C1QB;CCL5;CD14;CD52;CD53;GBP2;ITGB2;LAPTM5;LCK;LY86;PSMB8;PTPRC;S100A4;S100A8;STAT1;TYROBP;WARS
CHIARETTI_T_ALL_DIFF (282)	HADDAD_CD45CD7_PLUS_VS_MINUS_UP (64)	other	282	64	15	9.95568	ARHGEF10;CRIP1;DNTT;G0S2;IGJ;IL7R;LGALS1;LYZ///LILRB1;MPO;NPTX2;PALLD;S100A8;SPON1;TRGC2///TRGV2///;TRIB2
CHIARETTI_T_ALL_DIFF (282)	HADDAD_HSC_CD7_UP (64)	other	282	64	15	9.95615	ARHGEF10;CRIP1;DNTT;G0S2;IGJ;IL7R;LGALS1;LYZ///LILRB1;MPO;NPTX2;PALLD;S100A8;SPON1;TRGC2///TRGV2///;TRIB2
IFN_ALPHA_UP (40)	REOVIRUS_HEK293_UP (237)	other	40	237	12	9.9466	BST2;IFIT3;IFITM1;ISG15;MX2;NMI;OAS1;OAS2;PML;STAT1;TRIM21;TRIM22
BOQUEST_CD31PLUS_VS_CD31MINUS_UP (660)	LVAD_HEARTFAILURE_UP (90)	other	660	90	24	9.93844	AGTR1;ATF3;BTG2;C10ORF10;CYP4B1;DOCK9;FLNC;GADD45B;GADD45G;IER5;JUN;KLF9;METTL7A;MFAP4;NFKBIA;PDK4;PIK3R1;RGC32;SERPINE1;SLCO4A1;TIMP4;TSC22D3;ZBTB16;ZBTB20
BASSO_GERMINAL_CENTER_CD40_UP (103)	LINDSTEDT_DEND_8H_VS_48H_UP (66)	other	103	66	11	9.93876	CCL3;CCL4;CD44;CD58;ICAM1;IL1B;NFKBIE;PLEK;STAT1;TNF;TNFSF9
CMV_HCMV_TIMECOURSE_48HRS_UP (66)	UV-CMV_UNIQUE_HCMV_6HRS_UP (103)	other	66	103	11	9.93923	BIRC4BP;CREM;MSX1;NFKB2;NP;PLA2G4A;RABGAP1L;RGS6;RRAD;TAC1;TFEC
CROONQUIST_IL6_STARVE_UP (34)	GOLDRATH_CELLCYCLE (34)	other	34	34	7	9.93929	BUB1;CCNB2;CDC45L;CDC6;CHEK1;MAD2L1;PLK4
DAC_BLADDER_UP (29)	IFN_ALPHA_UP (40)	other	29	40	7	9.93731	C1S;IFIT3;MX1;MX2;OAS1;OAS2;STAT1
REN_E2F1_TARGETS (50)	SERUM_FIBROBLAST_CELLCYCLE (138)	other	50	138	11	9.93646	CDC2;CDC25A;FEN1;KIAA0101;MCM5;PCNA;PRIM2A;RFC2;RFC4;RRM1;TOP2A
CROONQUIST_IL6_RAS_DN (24)	ZHAN_MM_CD138_PR_VS_REST (49)	other	24	49	7	9.9286	BUB1B;CCNB1;CCNB2;CDC2;FOXM1;SPBC25;UBE2C
SERUM_FIBROBLAST_CELLCYCLE (138)	SHEPARD_BMYB_MORPHOLINO_DN (208)	other	138	208	18	9.91484	ANLN;CDC2;CDC6;CKAP2;DHFR;DLG7;FOXM1;GMNN;GTSE1;HELLS;KIF23;MCM4;MCM5;MELK;PRIM1;TACC3;TPX2;UHRF1
RADMACHER_AMLNORMALKARYTYPE_SIG (83)	VERHAAK_AML_NPM1_MUT_VS_WT_DN (258)	other	83	258	16	9.91168	AKAP2///PALM2-AKAP;CD3D;ENDOD1;FGFR1;FOXO1A;GYPC;ISG20;LCN2;NBL1;PXDN;S100P;TACSTD2;TMEM158;TSPAN7;UGCG;VIL2
CARIES_PULP_UP (212)	ERM_KO_SERTOLI_DN (18)	rep	212	18	9	9.91158	ANGPTL2;CD53;CLEC7A;CXCL12;CXCL5;GPNMB;IGFBP4;IL6;PLEK
BLEO_MOUSE_LYMPH_LOW_24HRS_DN (28)	STEMCELL_NEURAL_UP (1838)	rep	28	1838	20	9.89959	ANP32B;ARF6;ARID1A;DDX21;EEF2;EZH2;FBXO6;IDH3A;LOC647153;MBTD1;MRPL36;NONO;PPP1CC;PTP4A2;RANBP5;SFRS1;SLBP;TCP1;TMED2;VDAC3
ADIP_DIFF_CLUSTER4 (35)	GAY_YY1_DN (280)	other	35	280	12	9.88636	CDC6;DUT;FEN1;HELLS;HMGB2;MCM4;MCM5;MCM6;MCM7;PRPS1;SMC2;SNX5
ADIP_VS_PREADIP_UP (36)	TNFALPHA_ADIP_DN (59)	rep	36	59	8	9.85625	ACADS;ACSL1;ADIPOQ;BCKDHA;CIDEC;FASN;PC;PPARG
FLECHNER_KIDNEY_TRANSPLANT_WELL_UP (565)	HEARTFAILURE_ATRIA_DN (114)	rep	565	114	25	9.84764	ACTN1;AMD1;ATP6V0E;C14ORF147;CNIH;CTNNA1;EIF3S2;GTF3A;HDGF;MYH10;NPTN;PAFAH1B1;PGK1;PGM1;PSMA3;RAB1A;RRAGA;SPARCL1;STAT3;THEM2;TM9SF1;TMED10;TSC22D1;VAT1;YWHAE
BOQUEST_CD31PLUS_VS_CD31MINUS_UP (660)	LEE_TCELLS2_UP (1141)	other	660	1141	105	9.84002	ACACB;AEBP1;AKAP2///PALM2-AKAP;ASNS;ASPM;BIRC4BP;C18ORF10;CCRL2///LOC642312;CD44;CD93;CDC2;CDC42EP3;CEP55;CPVL;CREM;CTSS;CYLD;DLG7;DSCR1;DSG2;DUSP6;EDG1;EFNB2;EGR1;EGR2;ETS2;EZH2;FAM13A1;FHL2;FLJ43663;FOXO1A;GAS7;GBP2;GIMAP4;GIMAP5;GIMAP6;GPR56;GUCY1A3;HLA-B;HLA-C;HLA-DPA1;HLA-DRA;HLA-DRB1;HLA-F;ICAM2;IFI44;IFI44L;IFITM1;IGL@///IGLC1///I;IL6R;ISG20;ITGA6;ITM2A;KIAA0101;KIAA0355;KIAA0746;KLF9;LAPT…
HADDAD_HPCLYMPHO_ENRICHED (309)	VERHAAK_AML_NPM1_MUT_VS_WT_DN (258)	other	309	258	28	9.83153	BANK1;BLNK;C10ORF38;C18ORF1;CAV1;CD19;CD69;CENTD1;CHGN;CIITA;DNTT;FAIM3;FOXO1A;GNG7;GPM6B;HIST1H2BG;ISG20;MEF2A;MEF2C;P2RX5;POU4F1;PXDN;SSBP2;TCF3;TRIB2;VIL2;VPREB1;ZHX2
BENNETT_SLE_UP (30)	IFN_ALPHA_UP (40)	other	30	40	7	9.82837	IFIT3;ISG15;MX1;MX2;OAS1;OAS2;STAT1
IFNA_UV-CMV_COMMON_HCMV_6HRS_UP (29)	SANA_IFNG_ENDOTHELIAL_UP (75)	other	29	75	8	9.82493	IFI44L;INDO;MX1;OAS1;OAS2;RARRES3;SAMHD1;TNFSF10
ALZHEIMERS_DISEASE_DN (1121)	UVC_XPCS_ALL_DN (478)	other	1121	478	83	9.82457	ABCE1;ACSL3;ADCY9;APRIN;ATP2C1;ATR;ATRX;AUH;BHLHB2;C5ORF13;CDC27;CDS2;CLASP2;CUL1;CUL2;DUSP5;EPHA4;EPS15;FARS2;GLRB;HNRPDL;IFRD1;ITSN2;KIF2A;KIF5C;KPNA3;LOC220594;LRPPRC;MAP2K1;MAP2K4;MGLL;MSH2;MTX2;NFYC;NPEPPS;NRIP1;NUMB;NUP153;OGT;OPA1;ORC5L;PAFAH1B1;PAIP1;PCCA;PCMT1;PCNT;PEX3;PLEKHC1;PPP1R12A;PPP2R5C;PPP2R5E;PRKCI;PTEN;PTX3;PUM2;R3HDM1;RAB6A;RAD23B;RAD51C;RANBP2;RB1CC1;RCOR1;RGS20;RGS7;ROCK2;R…
CMV_UV-CMV_COMMON_HCMV_6HRS_UP (20)	IFNA_UV-CMV_COMMON_HCMV_6HRS_UP (29)	other	20	29	6	9.81523	GCH1;IFIT3;MX1;OASL;PSCD1;RSAD2
KNUDSEN_PMNS_UP (76)	LINDSTEDT_DEND_8H_VS_48H_UP (66)	other	76	66	10	9.81535	CCL2;CCL3;CD44;CXCL2;GPR109B;IL1B;IL8;PLEK;TFEC;TNF
CHIARETTI_T_ALL (259)	FLECHNER_KIDNEY_TRANSPLANT_WELL_UP (565)	other	259	565	38	9.81032	AHR;ARF6;ARMCX2;BIRC3;CD44;CFH///CFHR1;DUSP3;FAT;FHL1;FRMD4B;GCH1;GNB2L1;HBD;HLA-DPB1///LOC6541;HLA-DRB1///HLA-DRB;HNRPDL;HPGD;HSPA1A///HSPA1B;ID1;ID2///ID2B;IGH@///IGHG1///I;IGJ;IL7R;ITM2A;LGALS1;LYZ///LILRB1;MAF;MINPP1;PALLD;PRG1;QKI;SC4MOL;SELENBP1;SERPINE2;STAT1;SWAP70;TOB1;UGCG
JISON_SICKLECELL_DIFF (372)	RUTELLA_HEMATOGFSNDCS_DIFF (661)	other	372	661	51	9.81066	AMY1A///AMY1B///;ATP6V0A1;ATRX///LOC642995;BTG1;C5ORF13;CCR7;CCRL2///LOC642312;CD9;CDKN1A;CDS2;CIRBP;CLIC2;CSNK1E;CTSL;CXCL10;CXCR4;FCGR1A;FYN;GADD45B;GLS;GM2A;JAK1;KIAA1128;KLF9;KYNU;LAMP2;LHFPL2;LILRA2;LMNB1;MITF;NDUFS2;PCK2;PRDX1;RAB13;RASGRP2;RGL1;RPL22;RPL5;RSAD2;RUNX3;SFPQ;SLC2A3;SLC36A1;SPTLC2;SQLE;STAT1;TBC1D4;TCF3;TRAF5;TXN;VSIG4
CHANG_SERUM_RESPONSE_UP (149)	STEMCELL_EMBRYONIC_UP (1343)	other	149	1343	44	9.81092	BRCA2;C1ORF33;CBX1;CCT5;CHEK1;EBNA1BP2;EIF4EBP1;ENO1;HAS2;HNRPA2B1;IMP4;ITGA6;JTV1;LOC56902;LSM3;MCM3;MNAT1;MRPL37;MYBL2;NOLA2;NUDT1;NUP107;NUTF2;PA2G4;POLE2;POLR3K;PPIH;PSMA7;PSMD12;PSMD14;RNASEH2A;RNF138;RUVBL1;SFRS10;SFRS2;SLC25A5;SMS;SNRPA1;SNRPC;SNRPD1;TCEB1;TPM1;TXNL2;UMPS
CHIARETTI_T_ALL_DIFF (282)	TAKEDA_NUP8_HOXA9_8D_UP (151)	other	282	151	21	9.80007	ABCB1;CLEC2B;DDIT4;FAT;FLT3;GCH1;HBD;HOP;HOXA5;HOXA9;IFI44;IFI44L;IGJ;IGLL1;IRF7;MX1;PALLD;PCDH9;SPINK2;STAT1;TUBB2A
GRANDVAUX_IFN_NOT_IRF3_UP (15)	IFN_ALPHA_UP (40)	other	15	40	6	9.79912	ADAR;IFITM1;IRF1;MX1;MX2;STAT1
RCC_NL_UP (519)	STEMCELL_EMBRYONIC_UP (1343)	other	519	1343	99	9.79646	ACP1;ADSL;AKR1B1;ARCN1;ASF1A;ASXL1;ATXN10;BANF1;BUB3;CALU;CAV1;CBX1;CBX3;CDC20;CDT1;CHMP2B;COPB2;COPZ1;CSNK1A1;CUL4A;DDX19B;DDX3X;ECT2;EIF2S1;EIF4G2;ERRFI1;FAM98A;FSTL1;GFM1;GHITM;GNL2;GNPDA1;GRSF1;HNRPD;IGFBP3;ITGB1;KHDRBS1;KPNB1;LEREPO4;LRRC59;MAGOH;MORF4L2;MSH2;MTDH;NCK1;NDUFB6;NMD3;NOP5/NOP58;OGN;ORC6L;PARP1;PDHA1;PKD2;PLK1;PPM1B;PPP2CA;PRC1;PSMA6;PSMB2;PSMD1;PSMD14;PSMD6;PSMD7;PTGES3;PTPN12;…
MIDDLEAGE_DN (14)	TARTE_PLASMA_BLASTIC (310)	other	14	310	9	9.78757	CCNA2;CCNF;CDC20;CENPA;FOXM1;KIF11;KIF23;KIF2C;UBE2C
CMV_HCMV_TIMECOURSE_ALL_UP (470)	DAC_BLADDER_UP (29)	other	470	29	13	9.77791	BIRC4BP;CCL5;CXCL2;HBEGF;HIST2H2AA3;ICAM1;IFIT3;IRF7;MX1;MX2;OAS1;OAS2;TNFSF10
DAC_IFN_BLADDER_UP (17)	REOVIRUS_HEK293_UP (237)	other	17	237	9	9.7781	CCL5;CXCL2;IFIT3;IRF7;MX2;OAS1;OAS2;STAT1;TNFAIP3
BRENTANI_CELL_CYCLE (86)	PEART_HISTONE_UP (59)	other	86	59	10	9.77747	BTG2;CCNE1;CCNF;CDC25C;CDC37;CDC6;CDK2;CKS2;MAD;MXI1
BROCKE_IL6 (147)	CHIARETTI_T_ALL (259)	other	147	259	20	9.76468	BCL6;BHLHB2;CD44;CEBPB;DUSP3;HSPA1A///HSPA1B;ID1;ID2///ID2B;ID3;KIAA0125;LRMP;MX1;PCTK2;PIM2;SC4MOL;SLC2A3;SNF1LK;SRPK2;STAT1;STK17B
CHIARETTI_T_ALL (259)	KRETZSCHMAR_IL6_DIFF (147)	other	259	147	20	9.76513	BCL6;BHLHB2;CD44;CEBPB;DUSP3;HSPA1A///HSPA1B;ID1;ID2///ID2B;ID3;KIAA0125;LRMP;MX1;PCTK2;PIM2;SC4MOL;SLC2A3;SNF1LK;SRPK2;STAT1;STK17B
ALCALAY_AML_NPMC_DN (187)	HOFFMANN_BIVSBII_BI_TABLE2 (254)	other	187	254	22	9.76332	CCNA2;CCNB1;CCNB2;CDC20;CDC25C;CDKN2C;CDKN3;CKS1B;DLG7;EVL;GSN;HMMR;KIF23;KIF2C;KIF4A;KIFC1;MCM10;NCAPH;RPA1;RRM2;TK1;UBE2C
DAC_BLADDER_UP (29)	TAKEDA_NUP8_HOXA9_3D_UP (187)	other	29	187	10	9.76293	BIRC4BP;HIST1H2AC;IFI44L;IFIT3;IRF7;MX1;MX2;OAS1;OAS2;STAT1
PENG_GLUTAMINE_DN (313)	STEMCELL_EMBRYONIC_UP (1343)	rep	313	1343	70	9.7395	ADAM19;BZW1;C1QBP;CAD;CCNB1;CCT5;CCT6A;CDC20;CDC25A;COPS3;CSE1L;CTPS;DDX1;DDX18;DDX21;DNAJA1;DNAJB6;EBNA1BP2;EIF2B5;EIF4G2;ERH;FKBP4;GSPT1;HNRPA2B1;HNRPAB;HSPA4;HSPE1;IDH1;LDHA;MORF4L2;MPHOSPH10;MRPL3;NMT1;NOL1;NOLC1;ODC1;PA2G4;PPP2R2A;PRDX1;PRKCBP1;PRPS1;PSMA6;PSMD1;PSMD11;PSMD12;PSME4;RABGGTB;RNASEH1;RRS1;SFPQ;SFRS1;SFRS2;SLC4A7;SNRPA1;SNRPB2;SQLE;SRRM1;SSB;SSBP1;SYNCRIP;TARDBP;TCEB1;TCP1;TIMM1…
CMV_IE86_UP (50)	HG_PROGERIA_DN (25)	rep	50	25	7	9.73582	BARD1;FOXM1;H2AFX;HMGB2;MCM2;MYBL2;NASP
IDX_TSA_UP_CLUSTER3 (90)	LAMB_CYCLIN_D3_GLOCUS (15)	other	90	15	7	9.73284	EZH2;HMGB2;MCM7;NCAPH;PRIM1;RRM2;SLBP
CROONQUIST_IL6_STARVE_UP (34)	LE_MYELIN_UP (105)	other	34	105	9	9.73193	BUB1;CCNB2;CDC20;KIF11;KIF22;MAD2L1;PLK4;RRM2;TOP2A
LE_MYELIN_UP (105)	LEE_TCELLS2_UP (1141)	other	105	1141	33	9.71962	AURKA;BIRC5;BUB1;CCNA2;CCNB2;CD44;CDC7;CDCA8;CKS1B;CKS2;CORO1C;COTL1;DNAJC9;ECT2;ETS1;EZH2;FIGNL1;ID2;KIF11;KIF20A;MAD2L1;MARCKSL1;MCM4;MCM7;NUSAP1;PPP1R14B;RRM2;SMC2;SPRED2;TNFRSF21;TOP2A;UBE2T;UHRF1
BRCA1_OVEREXP_UP (159)	FSH_OVARY_MCV152_DN (46)	rep	159	46	11	9.70532	ADD1;ARF6;DDX3X;JAK1;KIF5B;MAP2K1;MAT2A;RAB6A;RRM2;TEGT;TOP2A
GREENBAUM_E2A_UP (34)	STEMCELL_NEURAL_UP (1838)	other	34	1838	22	9.69447	AURKA;BUB1;CCNA2;CCNB1;CCNB2;CDKN2C;ECT2;EIF4EBP1;EPRS;KIF11;KIF2C;KIF4A;KLHDC2;MAD2L1;MKI67;NUSAP1;PGK1;PLK4;SCIN;TTK;TYMS;WBP5
BREASTCA_TWO_CLASSES (140)	STEMCELL_NEURAL_UP (1838)	other	140	1838	50	9.69166	ADSL;ATP6AP1;C10ORF7;CBX3;CCNA2;CCND1;CD63;CDK4;CDKN2C;CHEK1;CKS1B;CRYAB;CSDA;CTPS;CUL2;DLG7;DLL1;DOCK7;ELAVL1;EPHB4;GDI2;HP1BP3;IARS;ILF2;KIF5B;LPIN1;MAD2L1;MCM7;MNAT1;MSH2;MSN;NARG1;NUP93;PDCD5;POLR2F;PPP1CB;PSIP1;RAB9;RDX;RPA3;RSU1;SDHA;SF3A3;SLC35B1;SMAD2;ST13;STAM;XRCC6;YES1;ZNF22
DER_IFNB_UP (93)	REOVIRUS_HEK293_UP (237)	other	93	237	16	9.69175	BST2;IFIT3;IFIT5;IFITM1;ISG15;MX2;NMI;OAS1;OAS2;OASL;PMAIP1;PML;STAT1;TRIM21;TRIM22;ZRF1
UVB_NHEK1_DN (270)	UVC_HIGH_D4_DN (47)	other	270	47	13	9.69149	ANKRD15;ARID5B;ATP13A3;AURKA;GNE;HMGA2;PHC2;POGZ;RAPGEF2;SPEN;UBE2G1;USP1;XPO1
BRCA_ER_NEG (929)	LEE_TCELLS3_UP (106)	other	929	106	30	9.67135	ASPM;ATAD2;AURKA;BUB1;CCNB2;CDC2;CENPA;CEP55;CPVL;DIAPH3;DLG7;DSCR1;GGH;HMGB3;KIF11;KIF14;KIF20A;KIF2C;KNTC2;MCM4;MELK;NEK2;PRC1;PTTG1;SYK;TMSL8;TNFRSF21;TTK;TYMS;UBE2C
MANALO_HYPOXIA_DN (91)	RUIZ_TENASCIN_TARGETS (79)	other	91	79	11	9.66964	BARD1;CCNE2;CHAF1A;CTPS;MCM10;MCM2;MCM3;MCM4;MCM5;MCM6;RRM2
IFN_ALPHA_UP (40)	TAKEDA_NUP8_HOXA9_3D_UP (187)	other	40	187	11	9.66937	BST2;GMPR;IFIT3;IFITM1;ISG15;MX1;MX2;OAS1;OAS2;STAT1;TRIM22
FLECHNER_KIDNEY_TRANSPLANT_WELL_UP (565)	PENG_GLUCOSE_DN (157)	rep	565	157	29	9.66144	AGL;ARF4;ARPC5;ASF1A;ATP2A2;CAPZA1;COMT;DEK;DNAJA1;DPYSL2;DYRK1A;G3BP;HNRPR;IFI16;MRPS18B;NAP1L1;PAPSS1;PICALM;RAB1A;RAB2;RB1;RNF6;SFRS1;SFRS2;SSBP1;UBE2N;USP33;WBSCR1;WEE1
BASSO_GERMINAL_CENTER_CD40_UP (103)	LINDSTEDT_DEND_UP (51)	other	103	51	10	9.65657	CD83;CFLAR;LYN;NFKB2;NFKBIA;SLAMF1;TAP1;TNFAIP2;TNFAIP3;TRAF1
ROTH_HTERT_UP (14)	TAKEDA_NUP8_HOXA9_10D_UP (190)	other	14	190	8	9.65425	HERC5;IFI44;IFI44L;IFIT1;IFIT3;MX1;OASL;RSAD2
PENG_RAPAMYCIN_DN (229)	STEMCELL_EMBRYONIC_UP (1343)	rep	229	1343	57	9.65287	ASNS;C1QBP;CALU;CCNC;CCT4;CCT5;CCT6A;CDC25A;CDK4;CHUK;COPB2;CSE1L;CTPS;DDX21;DDX3X;DNAJA1;EBNA1BP2;EIF4G2;ETF1;ETFA;FKBP4;GSPT1;HSPA4;HSPE1;KPNA3;MARS;MORF4L2;NMT1;NOL1;NPM3;PA2G4;PGK1;PITPNB;POLR2F;PPP2R2A;PSMB5;PSMC2;PSMD11;PSMD14;PSMD5;RAB1A;RABGGTB;RARS;RNASEH1;SF3A3;SNRPA1;SNRPC;SQLE;SSBP1;SYNCRIP;TARS;TCP1;TGDS;TIMM17A;TRIP13;USP10;ZNF259
CMV-UV_HCMV_6HRS_UP (121)	CMV_HCMV_TIMECOURSE_8HRS_UP (20)	other	121	20	8	9.64494	ATF3;ICAM1;IRF4;NR4A2;NR4A3;POLG2;RBBP6;RIPK1
BOQUEST_CD31PLUS_VS_CD31MINUS_UP (660)	SANA_TNFA_ENDOTHELIAL_DN (85)	rep	660	85	23	9.63399	ARHGDIB;CD34;EMCN;FHL2;ITGA6;JAG2;KDR;KIAA0960;KRT7;MTUS1;NFIB;NQO1;PALMD;PECAM1;PHLDA1;PRKCH;RGS4;SDPR;SFRS7;TGM2;TM4SF1;TXNIP;VWF
IRITANI_ADPROX_VASC (154)	TGFBETA_ALL_UP (80)	other	154	80	13	9.63348	CD44;CD59;COL1A2;COL6A1;COL8A1;CSPG2;ICAM1;ITGA5;ITGB5;MMP1;MMP14;RHOB;SERPINE1
BRENTANI_CELL_CYCLE (86)	MYC_TARGETS (42)	other	86	42	9	9.62909	CCNA2;CCND2;CCNE1;CDK4;CDKN1A;CDKN2B;MYC;NPM1;TP53
FLECHNER_KIDNEY_TRANSPLANT_REJECTION_UP (87)	SANSOM_APC_5_DN (404)	rep	87	404	19	9.62694	C1QB;CCL5;CD2;CD3D;CD48;CD52;CD53;CD8A;CORO1A;GZMA;INPP5D;ITGB2;LAPTM5;PSMB8;PTPRC;RAC2;RASSF2;RGS10;TYROBP
CMV_ALL_UP (94)	NF90_UP (25)	other	94	25	8	9.62374	HLA-E;IFI27;IFITM1;ISG15;MX1;MX2;OAS1;TRIM22
UVB_SCC_DN (106)	UVC_TTD-XPCS_COMMON_DN (144)	other	106	144	14	9.62156	ATP13A3;BAZ2B;CENPA;CNOT4;HEG1;ID1;KIF2A;KLF7;MARK3;MTF2;NAV3;NUP153;TIPARP;TRAM2
LINDSTEDT_DEND_8H_VS_48H_UP (66)	VERHAAK_AML_NPM1_MUT_VS_WT_UP (189)	other	66	189	13	9.6213	CCL1;CCL20;CCL4;CXCL10;CXCL2;GPR109B;IL1B;IL6;PLA2G4A;PLAUR;PLEK;SOD2;TNF
IRITANI_ADPROX_LYMPH (126)	TARTE_PLASMA_BLASTIC (310)	other	126	310	20	9.61604	CCNA2;CCNB1;CDC2;CDKN3;CKS1B;DHCR24;FOXM1;GINS1;HMGB2;IQGAP2;KIF11;KIF2C;LBR;LMNB1;NP;PDLIM1;PPP1R2;TOP2A;TUBA1;UBE2C
GREENBAUM_E2A_UP (34)	LI_FETAL_VS_WT_KIDNEY_DN (162)	rep	34	162	10	9.60673	AURKA;CCNB2;KIF11;KIF2C;MAD2L1;MKI67;PFKP;PLK4;TOP2A;TTK
DER_IFNA_UP (66)	REOVIRUS_HEK293_UP (237)	other	66	237	14	9.60615	BST2;IFIT3;IFITM1;ISG15;MX2;NMI;OAS1;OAS2;OASL;PMAIP1;PML;STAT1;TRIM21;TRIM22
MYC_TARGETS (42)	PENG_LEUCINE_DN (180)	other	42	180	11	9.60005	CAD;CCNA2;FASN;FKBP4;HSPA4;HSPE1;LDHA;NCL;NME2;SRM;TFRC
DER_IFNA_UP (66)	TAKEDA_NUP8_HOXA9_10D_UP (190)	other	66	190	13	9.59421	GBP1;GMPR;IFI44;IFI6;IFIT3;IFITM1;ISG15;MX1;MX2;OAS1;OAS2;OASL;STAT1
OLDAGE_DN (47)	STEMCELL_EMBRYONIC_UP (1343)	rep	47	1343	23	9.58162	APPBP1;CCNF;CDC20;CKS1B;CSE1L;HAS2;KIF2C;MCM2;MYBL2;NASP;NUP88;PARP1;PLK1;POSTN;PSMA2;PSMA3;PSMC2;PSMC6;PSMD11;PSMD12;PTGS2;RANBP1;UGCG
OKUMURA_MC_LPS (185)	RUTELLA_HEMATOGFSNDCS_DIFF (661)	other	185	661	34	9.57922	AKT3;BIRC3;C1ORF24;CCL8;CCR7;CEBPD;CYB5A;FSCN1;MAOA;MARCKS;MARCKSL1;ME1;NCOA3;OPTN;PDXK;PPAP2B;PPIF;RAB38;RAB9;RGL1;RUNX1;SDC4;SGPL1;SH3BP5;SLC11A2;SLC7A11;SMAD3;SPHK1;TLR1;TNIP2;TNS3;TRAF3;TXN;VDR
DSRNA_UP (38)	NEMETH_TNF_UP (97)	other	38	97	9	9.57926	ADAR;ATF3;CD44;CFLAR;GCH1;NFKBIA;PRG1;SAT1;TAP1
SERUM_FIBROBLAST_CORE_UP (205)	STEMCELL_EMBRYONIC_UP (1343)	other	205	1343	53	9.57254	ACTC1;ACTL6A;BRCA2;C1ORF33;CBX1;CCT5;CHEK1;COPB2;DTYMK;EBNA1BP2;EIF4EBP1;ENO1;FARSLB;HAS2;HNRPAB;ITGA6;JTV1;KRR1;LOC56902;LSM3;MCM3;MNAT1;MRPL37;MYBL2;NOLA2;NUDT1;NUP107;NUP35;NUP85;NUP93;POLE2;POLR3K;PPIH;PSMA7;PSMD12;PSMD14;RANBP1;RNASEH2A;RNF138;RUVBL1;SFRS10;SFRS2;SLC25A5;SMC2;SMS;SNRPA1;SNRPC;SNRPD1;STX3;TXNL2;UCK2;UMPS;WDR77
HSC_HSC_ADULT (306)	STEMCELL_HEMATOPOIETIC_UP (1452)	other	306	1452	72	9.5694	ADIPOR2;APBB2;ASH1L;BCL2L11;CA5B;CCT3;CGGBP1;CHRNB1;COL4A1;CPSF2;CPXM1;CSNK1D;CUTL1;CYP7B1;DDIT4;DGCR2;EMCN;ENG;FOSB;GALC;GALM;GATA3;GATAD2A;GLB1L;GRHPR;GTF2IRD2;IFIH1;ITGA3;JUN;KIAA1522;KLF10;LAPTM4B;MAP4K3;MEF2D;MYCBP2;NBEAL2;NFATC2;NKX2-8;PFTK1;PITPNC1;PKD2;PNRC1;PPFIBP2;PRKCE;PTRF;RASD1;RBBP6;RBP1;RGNEF;RPL10A;SART3;SASH1;SELENBP1;SERPINF2;SKI;SLC41A1;SMAD7;SMARCA2;SOS1;STX6;TCF25;TLN1;TRAFD1…
KLEIN_PEL_DN (58)	ZHAN_MMPC_PC (23)	other	58	23	7	9.56591	BLR1;CD19;CD52;CD72;CD79B;MS4A1;TNFRSF7
CMV_HCMV_6HRS_UP (25)	IFNA_HCMV_6HRS_UP (53)	other	25	53	7	9.5644	GCH1;IFIT3;ISG15;MX1;OASL;PSCD1;RSAD2
CMV_HCMV_TIMECOURSE_12HRS_UP (26)	RADAEVA_IFNA_UP (51)	other	26	51	7	9.55313	IRF7;ISG15;MX1;MX2;OAS1;RSAD2;TNFSF10
CMV_HCMV_TIMECOURSE_ALL_DN (421)	UVB_NHEK1_C6 (130)	other	421	130	23	9.54318	CEBPD;HMGA2;IGF2BP3;IRS1;KIAA0802;KIF11;KIF23;KLF7;KLHL9;MAP3K5;MEIS1;MN1;NAV3;PAFAH1B1;RABGAP1L;REV3L;RRS1;SMAD3;TBC1D8;TLE4;UBL3;VEGFC;VPS13B
DAC_BLADDER_UP (29)	IFN_ANY_UP (82)	other	29	82	8	9.52964	C1S;ICAM1;IFIT3;MX1;MX2;OAS1;OAS2;STAT1
LIAN_MYELOID_DIFF_GRANULE (28)	MARTINELLI_IFNS_DIFF (23)	other	28	23	6	9.52663	CAMP;CTSG;CYBB;ELA2;LCN2;MPO
ADIP_DIFF_CLUSTER5 (39)	CROONQUIST_IL6_STARVE_UP (34)	other	39	34	7	9.51958	BUB1;CCNB1;CDC20;KIF22;PTTG1;TK1;UBE2C
ADIP_DIFF_CLUSTER5 (39)	GREENBAUM_E2A_UP (34)	other	39	34	7	9.52002	ANLN;BUB1;CCNA2;CCNB1;H2AFX;NUSAP1;RACGAP1
MENSSEN_MYC_UP (34)	PENG_GLUTAMINE_DN (313)	rep	34	313	12	9.52002	C1QBP;CCNB1;EIF5;HSPA8;HSPCA;HSPCB;HSPE1;LDHA;LDHB;NME1;PHB;PPIF
CMV_HCMV_6HRS_UP (25)	REOVIRUS_HEK293_UP (237)	other	25	237	10	9.51968	ATF3;CREM;IFIT3;ISG15;NR4A2;OASL;OTUD3;PMAIP1;RSAD2;ZC3HAV1
CMV_HCMV_TIMECOURSE_12HRS_UP (26)	DER_IFNB_UP (93)	other	26	93	8	9.51456	IFIT3;IL6;ISG15;MX1;MX2;OAS1;OAS2;OASL
ADIP_VS_FIBRO_UP (35)	NADLER_OBESITY_DN (38)	rep	35	38	7	9.51086	AGT;ALDH2;CFD;COX8A;FABP4;LDHB;PPA1
BRCA_ER_NEG (929)	IFNA_HCMV_6HRS_UP (53)	other	929	53	21	9.51004	C1ORF38;CASP1;ECGF1;GBP2;GCH1;IL15RA;INDO;ISG20;MELK;MX2;NMI;OAS2;PLSCR1;PSCD1;PSMB9;RGL1;RSAD2;SAMHD1;STAT1;TRIM22;WARS
CMV_HCMV_TIMECOURSE_12HRS_UP (26)	TAKEDA_NUP8_HOXA9_8D_UP (151)	other	26	151	9	9.50961	IFIT3;IRF7;ISG15;MX1;MX2;OAS1;OAS2;RSAD2;TNFAIP6
TAKEDA_NUP8_HOXA9_10D_UP (190)	VERHAAK_AML_NPM1_MUT_VS_WT_DN (258)	rep	190	258	22	9.50863	ABLIM1;C20ORF103;CAV1;CD38;DHRS3;FLNB;GATM;GMPR;GNAI1;HBG1///HBG2;HOP;HPGD;IFI44;IFI44L;IFITM1;KIT;MX1;RBPMS;SERPINE2;TOX;TPSAB1;TPSAB1///TPSB2///
BOQUEST_CD31PLUS_VS_CD31MINUS_UP (660)	HINATA_NFKB_UP (111)	other	660	111	26	9.50158	ARHGDIB;BMP2;CCL2;CD83;CD9;CDH2;CFLAR;CXCL1;CXCL10;CXCL2;CXCL3;EFNA1;FGF2;FN1;IL15;IL8;IRF1;KRT7;MMP1;MYBL1;SELE;SERPINE1;SOD2;SPTBN1;TNFAIP6;WNT5A
BROCKE_IL6 (147)	RUTELLA_HEMATOGFSNDCS_DIFF (661)	other	147	661	30	9.50022	ACPP;ARFGAP3;CCL2;CXCR4;DUSP5;EPB41L2;GADD45B;GALNAC4S-6ST;GAS6;HBEGF;IL6ST;IRF4;LDLR;LITAF;LOH11CR2A;LRMP;MARCKS;MCL1;MT1X;PBEF1///LOC646309;PLSCR1;PTP4A3;SGK;SLC16A6;SLC2A3;SPP1;ST3GAL6;STAT1;STK17B;ZFP36
KRETZSCHMAR_IL6_DIFF (147)	RUTELLA_HEMATOGFSNDCS_DIFF (661)	other	147	661	30	9.50065	ACPP;ARFGAP3;CCL2;CXCR4;DUSP5;EPB41L2;GADD45B;GALNAC4S-6ST;GAS6;HBEGF;IL6ST;IRF4;LDLR;LITAF;LOH11CR2A;LRMP;MARCKS;MCL1;MT1X;PBEF1///LOC646309;PLSCR1;PTP4A3;SGK;SLC16A6;SLC2A3;SPP1;ST3GAL6;STAT1;STK17B;ZFP36
CMV_IE86_UP (50)	OLDAGE_DN (47)	rep	50	47	8	9.49511	BARD1;FOXM1;H2AFX;HMGB2;KIF11;MCM2;MYBL2;NASP
CANCER_UNDIFFERENTIATED_META_UP (69)	SHEPARD_GENES_COMMON_BW_CB_MO (79)	other	69	79	10	9.47023	BIRC5;CCNB1;CDC2;CDC20;CTSL;DLG7;FOXM1;KIF14;KIF23;MELK
BRCA_ER_NEG (929)	CIS_XPC_UP (151)	other	929	151	36	9.45309	ANXA3;ASB9;AURKA;CD247;CDC2;CLDN4;CTSC;DDX11;FADS1;FADS2;GPR126;H2AFZ;HMGN3;IL32;ILF2;KIF11;KIF14;LYN;MAD2L1;NCAPD2;NUP93;PDXK;POLA2;PRAME;PRKX;RGS2;RPN1;SLC43A3;SMC4;TM4SF1;TMSL8;TRIP13;TTK;UBD;UBE2C;VRK2
DER_IFNA_UP (66)	SANA_TNFA_ENDOTHELIAL_UP (83)	other	66	83	10	9.45138	BST2;C1S;GBP1;HLA-A;HLA-B;HLA-E;MX1;MX2;OAS1;OAS2
FLECHNER_KIDNEY_TRANSPLANT_WELL_UP (565)	RCC_NL_UP (519)	other	565	519	56	9.44307	ADD3;AHCYL1;ASF1A;C1ORF121;C1ORF48;C1ORF77;CALU;CFLAR;CITED2;DDX3X;DDX5;GALNT1;GBE1;GLS;H3F3B;HMGB2;HMGN3;HNRPDL;HNRPR;ID1;KIAA0372;LEREPO4;MAF;MMP7;MORF4L2;MTDH;NARS;NDUFA5;NPTN;PARP1;PDLIM5;PICALM;PJA2;PLOD2;PPM1B;PPP2R5C;PSMD14;PTGES3;PTP4A2;PTPN12;RAB2;SERBP1;SFRS11;SFRS2;SHFM1;SNX2;SPARC;STAT1;TARDBP;TMED5;TOMM70A;TUBA3;UGCG;WEE1;XPO1;YWHAH
GALINDO_ACT_UP (87)	RAS_ONCOGENIC_SIGNATURE (265)	other	87	265	16	9.43977	CXCL2;DUSP1;EHD1;FOSL1;IER3;IL1B;JUNB;ODC1;PDGFA;PHLDA1;PIM1;PLAUR;PTGS2;PTPRE;TSC22D1;VEGF
IFN_ANY_UP (82)	REOVIRUS_HEK293_UP (237)	other	82	237	15	9.41809	BST2;IFIT3;IFIT5;IFITM1;ISG15;MX2;NMI;OAS1;OAS2;PMAIP1;PML;STAT1;TRIM21;TRIM22;ZRF1
TAKEDA_NUP8_HOXA9_3D_UP (187)	UV-CMV_UNIQUE_HCMV_6HRS_UP (103)	other	187	103	15	9.41068	AUTS2;BAMBI;BIRC4BP;CH25H;IFI27;IFI44L;INDO;IRF7;MEF2C;MX2;OAS1;OAS2;PCDH9;PLA2G4A;TCN1
CROONQUIST_IL6_RAS_DN (24)	SASAKI_ATL_UP (171)	rep	24	171	9	9.39528	BUB1B;CCNB1;CCNB2;CDKN3;FOXM1;KIF2C;MCM3;MKI67;UBE2C
CROONQUIST_IL6_RAS_DN (24)	SASAKI_TCELL_LYMPHOMA_VS_CD4_UP (171)	rep	24	171	9	9.3957	BUB1B;CCNB1;CCNB2;CDKN3;FOXM1;KIF2C;MCM3;MKI67;UBE2C
CARIES_PULP_UP (212)	KNUDSEN_PMNS_UP (76)	other	212	76	14	9.39064	BCL2A1;CCL2;CCL3;CD44;GPR109B;IER3;IL1B;IL8;LCP2;MTHFD2;PI3;PLAU;PLEK;TRIB1
CHANG_SERUM_RESPONSE_UP (149)	FERNANDEZ_MYC_TARGETS (180)	other	149	180	17	9.37737	BRCA2;DCK;ENO1;HMGN2;HNRPA2B1;ID2;ID3;IFRD2;ITGA6;MCM7;MET;MSN;MYBL2;NME1;PAICS;RNASEH2A;TPM2
IRITANI_ADPROX_LYMPH (126)	LEE_TCELLS2_UP (1141)	other	126	1141	36	9.37677	ARID5B;AURKB;BTBD3;BUB1;BUB1B;CCNA2;CCNB1;CCNB2;CD200;CDC2;CDKN3;CEACAM1;CENPF;CKS1B;CREM;FOXM1;GCH1;GINS1;HIST1H4C;HMGB2;ISG20;KIF11;KIF2C;KNTC2;LYN;MCM6;PTTG1;RAPGEF5;RMND5A;SMC4;SOCS2;SPRY1;TK1;TOP2A;TUBA1;UBE2C
CANCER_UNDIFFERENTIATED_META_UP (69)	VANTVEER_BREAST_OUTCOME_GOOD_VS_POOR_DN (112)	rep	69	112	11	9.35534	BIRC5;CENPA;CKS2;EZH2;GGH;MAD2L1;MCM6;PSMD2;RAD21;RFC4;TRIP13
BASSO_GERMINAL_CENTER_CD40_UP (103)	DSRNA_UP (38)	other	103	38	9	9.35452	CCL4;CD44;CFLAR;NFKBIA;PRG1;TAP1;TNFAIP2;TNFAIP3;TRAF1
CMV_IE86_UP (50)	P21_P53_ANY_DN (49)	rep	50	49	8	9.34715	CDC2;HMGB2;MCM2;MCM3;MCM6;MCM7;TPX2;TYMS
LI_FETAL_VS_WT_KIDNEY_DN (162)	P21_ANY_DN (36)	other	162	36	10	9.34617	BUB3;CDC20;CDKN3;CENPF;CKS1B;KIAA0101;PCNA;SMC4;SPAG5;TRIP13
P21_P53_ANY_DN (49)	SHEPARD_GENES_COMMON_BW_CB_MO (79)	other	49	79	9	9.34343	ANLN;ASPM;AURKB;CDC2;DLG7;MKI67;PRC1;TPX2;TTK
BRENTANI_TRANSCRIPTION_FACTORS (71)	LIAN_MYELOID_DIFF_TF (35)	other	71	35	8	9.33327	CEBPA;LITAF;MYB;MYC;PBX1;PML;RELA;STAT3
SANA_TNFA_ENDOTHELIAL_UP (83)	TNFA_NFKB_DEP_UP (18)	other	83	18	7	9.32888	CCL20;CXCL2;CXCL3;NFKBIA;TNFAIP2;TNFAIP3;TNIP1
UVB_NHEK3_C5 (35)	UVC_XPCS_8HR_DN (408)	other	35	408	13	9.32364	CKAP5;EPS15;EXT1;GSK3B;PBX3;PKN2;RASA1;RSN;SLK;TIAM1;TLK1;WWP1;ZNF148
GRANDVAUX_IFN_NOT_IRF3_UP (15)	IFNALPHA_NL_HCC_UP (18)	other	15	18	5	9.32048	IFITM1;IRF1;MX1;MX2;STAT1
BRCA_ER_NEG (929)	P21_P53_EARLY_DN (13)	other	929	13	11	9.31745	AURKA;BIRC2;CDC2;CYR61;DLG7;PRC1;RACGAP1;TCN2;TPX2;TTK;UBE2C
CARIES_PULP_HIGH_UP (96)	RUTELLA_HEMATOGFSNDCS_DIFF (661)	other	96	661	24	9.31252	ADAMDEC1;ALOX5;BIRC3;C3AR1;C5AR1;CCL18;CCL2;CD14;CHI3L1;CXCL1;CXCL5;FCN1;GPNMB;HLA-DQA1;IL1B;KYNU;MMP9;PLA2G7;S100A9;SLAMF8;SOD2;SPP1;TNFAIP8;TREM1
CANCER_NEOPLASTIC_META_UP (64)	LI_FETAL_VS_WT_KIDNEY_DN (162)	rep	64	162	12	9.31	CDC2;CDKN3;CKS2;IARS;ILF2;KIAA0101;MTHFD2;NCBP2;NME1;NUP205;TOP2A;TPX2
CMV_8HRS_UP (32)	TAKEDA_NUP8_HOXA9_3D_UP (187)	other	32	187	10	9.30395	GMPR;IFI6;IFITM1;INDO;ISG15;MX1;MX2;OAS1;OAS2;PLA2G4A
CHIARETTI_T_ALL (259)	HADDAD_CD45CD7_PLUS_VS_MINUS_UP (64)	other	259	64	14	9.30156	ARHGEF10;CRIP1;DNTT;G0S2;IGJ;IL7R;LGALS1;LYZ///LILRB1;MPO;PALLD;S100A8;SPON1;TRGC2///TRGV2///;TRIB2
CHIARETTI_T_ALL (259)	HADDAD_HSC_CD7_UP (64)	other	259	64	14	9.30198	ARHGEF10;CRIP1;DNTT;G0S2;IGJ;IL7R;LGALS1;LYZ///LILRB1;MPO;PALLD;S100A8;SPON1;TRGC2///TRGV2///;TRIB2
CMV_HCMV_TIMECOURSE_12HRS_UP (26)	IFNALPHA_NL_UP (27)	other	26	27	6	9.29198	IRF7;ISG15;MX1;MX2;RSAD2;TNFSF10
ADIP_DIFF_CLUSTER5 (39)	GAY_YY1_DN (280)	other	39	280	12	9.29205	AURKB;BUB1;CCNA2;CCNB1;CDC25C;HMMR;KIF20A;KIF22;PRC1;RACGAP1;STMN1;TK1
GH_HYPOPHYSECTOMY_RAT_DN (15)	HYPOPHYSECTOMY_RAT_DN (49)	other	15	49	6	9.28041	AKR1A1;DECR1;FTH1;GLUD1;HADH;TKT
GAY_YY1_DN (280)	LEE_TCELLS2_UP (1141)	rep	280	1141	58	9.27903	ACAT2;ADCY7;ASPM;AURKA;AURKB;BIRC5;BUB1;BUB1B;CCNA2;CCNB1;CCNB2;CDC6;CDCA3;CENPA;CENPE;CENPF;CHST2;DIAPH3;ELOVL6;FDFT1;FEN1;FOXM1;GPR65;GZMA;HELLS;HMGB1;HMGB2;HMGB3;HMMR;KIF11;KIF20A;KIF2C;LRIG1;MAD2L1;MCM4;MCM6;MCM7;MKI67;MSH2;PFDN5;PLSCR1;PRC1;PTPN2;RACGAP1;RAD51AP1;RBBP4;RIPK4;SCD;SMC2;SQLE;STMN1;TGFBR1;TK1;TNFRSF1B;TOP2A;TRIP13;TTK;UHRF1
HYPOXIA_NORMAL_UP (219)	MENSE_HYPOXIA_UP (107)	other	219	107	16	9.27768	ADFP;ALDOC;ANGPTL4;BNIP3;BNIP3L;C3ORF28;LARP6;LOX;NDRG1;NOL3;PFKFB4;PLOD2;PPP1R3C;SCD;SERGEF;STC2
CANCER_UNDIFFERENTIATED_META_UP (69)	CIS_XPC_UP (151)	other	69	151	12	9.26835	CDC2;H2AFX;H2AFZ;HMGB2;ILF2;KIAA0101;KIF14;MAD2L1;NCAPD2;RPA3;TRIP13;UBE2C
GAY_YY1_DN (280)	ZHAN_MM_CD138_PR_VS_REST (49)	other	280	49	13	9.26873	ASPM;AURKA;BIRC5;BUB1B;CCNB1;CCNB2;FOXM1;PRC1;RACGAP1;RFC4;TOP2A;TRIP13;TTK
HIF1_TARGETS (36)	VANTVEER_BREAST_OUTCOME_GOOD_VS_POOR_DN (112)	other	36	112	9	9.26295	ADM;BNIP3;CA9;CP;FLT1;PGK1;SLC2A3;TFRC;VEGF
UVB_NHEK3_ALL (397)	UVC_XPCS_ALL_DN (478)	other	397	478	43	9.26294	ATP13A3;CKAP5;CTGF;CYR61;DUSP5;EPHA4;EPS15;EXT1;F3;FAT;FXR1;GNAI1;GSK3B;MYC;MYST3;NRIP1;PBX3;PCMT1;PKN2;PTPN12;PTPRK;R3HDM1;RAD23B;RASA1;RCOR1;RSN;SEMA3C;SHB;SLK;SON;SRPK2;STK3;THBS2;TIAM1;TJP2;TLK1;TMEM131;UBE2D2;UBE2G1;UGCG;WWP1;XPO1;ZNF148
CMV_HCMV_6HRS_DN (56)	UVC_XPCS_4HR_DN (242)	other	56	242	13	9.2622	AHDC1;BICD1;CYR61;DLC1;DNMBP;DOC1;KLF10;RBM16;REV3L;RUNX1;SOCS5;STARD13;TLE4
CMV_HCMV_TIMECOURSE_8HRS_DN (16)	UVC_HIGH_ALL_DN (297)	other	16	297	9	9.25725	ANKRD15;ARID5B;ARL4C;GAS1;HMGA2;PDE4B;RND3;TGIF;TWIST1
CANCER_UNDIFFERENTIATED_META_UP (69)	SHIPP_FL_VS_DLBCL_DN (37)	rep	69	37	8	9.23354	CCNB1;CDKN3;CENPA;DLG7;IFI30;MELK;MTHFD2;NME1
DAC_FIBRO_DN (11)	LI_FETAL_VS_WT_KIDNEY_DN (162)	other	11	162	7	9.22741	CDKN3;EZH2;KIAA0101;KIF11;MCM2;MKI67;TMSL8
LEE_TCELLS3_UP (106)	P21_P53_MIDDLE_DN (25)	rep	106	25	8	9.22716	ASPM;ATAD2;BUB1;CEP55;MCM4;PBK;TYMS;UBE2T
E2F3_ONCOGENIC_SIGNATURE (246)	VERNELL_PRB_CLSTR1 (68)	other	246	68	14	9.22659	ANKRD25;ATAD2;CCNE1;DCK;DONSON;EZH2;FANCA;JPH1;MANEAL;PCNA;RECQL4;TFDP1;TMEM97;ZNF367
GREENBAUM_E2A_UP (34)	YU_CMYC_UP (43)	other	34	43	7	9.22451	ANLN;AURKA;BUB1;CCNB2;ECT2;RACGAP1;TOP2A
DAC_FIBRO_DN (11)	TARTE_PLASMA_BLASTIC (310)	other	11	310	8	9.21844	CCNA2;CDKN3;EZH2;FOXM1;HMGB2;KIAA0101;KIF11;MKI67
CMV-UV_HCMV_6HRS_UP (121)	CMV_HCMV_TIMECOURSE_48HRS_UP (66)	other	121	66	11	9.21783	BIRC4BP;CREM;MSX1;NFKB2;NP;PLA2G4A;RABGAP1L;RGS6;RRAD;TAC1;TFEC
HADDAD_CD45CD7_PLUS_VS_MINUS_DN (84)	ROSS_FAB_M7 (69)	other	84	69	10	9.21469	ALDH1A1;DNAJC6;GP1BB///SEPT5;LAPTM4B;PLOD2;RASA1;SERPINI1;TAL1;TIMP3;TPM1
HADDAD_HSC_CD7_DN (84)	ROSS_FAB_M7 (69)	other	84	69	10	9.2151	ALDH1A1;DNAJC6;GP1BB///SEPT5;LAPTM4B;PLOD2;RASA1;SERPINI1;TAL1;TIMP3;TPM1
CMV_HCMV_6HRS_UP (25)	IFNA_UV-CMV_COMMON_HCMV_6HRS_UP (29)	other	25	29	6	9.20924	GCH1;IFIT3;MX1;OASL;PSCD1;RSAD2
IFNA_UV-CMV_COMMON_HCMV_6HRS_UP (29)	NF90_UP (25)	other	29	25	6	9.20965	BIRC4BP;IFI27;IFIT3;MX1;MX2;OAS1
DAC_BLADDER_UP (29)	RADAEVA_IFNA_UP (51)	other	29	51	7	9.20926	IFI44L;IRF7;MX1;MX2;OAS1;STAT1;TNFSF10
SASAKI_ATL_UP (171)	SERUM_FIBROBLAST_CELLCYCLE (138)	other	171	138	16	9.19965	BARD1;CCNA2;CCNB2;CDKN3;CENPF;DLG7;FOXM1;MAD2L1;PCNA;PLK1;PTTG1;TOP2A;TPX2;TUBB;TYMS;UBE2C
SASAKI_TCELL_LYMPHOMA_VS_CD4_UP (171)	SERUM_FIBROBLAST_CELLCYCLE (138)	other	171	138	16	9.20006	BARD1;CCNA2;CCNB2;CDKN3;CENPF;DLG7;FOXM1;MAD2L1;PCNA;PLK1;PTTG1;TOP2A;TPX2;TUBB;TYMS;UBE2C
DAC_IFN_BLADDER_UP (17)	DER_IFNB_UP (93)	other	17	93	7	9.19925	C1S;IFIT3;MX1;MX2;OAS1;OAS2;STAT1
GALINDO_ACT_UP (87)	TPA_SENS_MIDDLE_UP (67)	other	87	67	10	9.19461	CCL3;DUSP2;EGR2;IL1RN;NFKBIA;PLAUR;RAC2;TAPBP;TRAF1;TSC22D1
FERRANDO_MLL_T_ALL_DN (86)	OLDAGE_DN (47)	other	86	47	9	9.19178	BARD1;CSE1L;DDX39;HMGB2;MCM2;PKMYT1;PSMA2;RANBP1;UBE2C
IRITANI_ADPROX_LYMPH (126)	OLDAGE_DN (47)	other	126	47	10	9.19048	CCNA2;CENPF;CKS1B;FOXM1;HMGB2;KIF11;KIF2C;MYBL2;PLK1;UBE2C
FLECHNER_KIDNEY_TRANSPLANT_WELL_UP (565)	LEI_MYB_REGULATED_GENES (325)	other	565	325	42	9.18629	ACBD3;ACTA2;ACTR2;AKR1C1///AKR1C2;ARF6;ARID5B;CA12;CFLAR;CLU;COL1A2;CREB3L2;CRYAB;CYP1B1;DNAJA1;DST;EEF1D;ELOVL5;GSTO1;HSPA1A///HSPA1B;HSPE1;LASP1;LITAF;LOC91137;LUM;MAOA;MCL1;MSN;NXF1;PALLD;PPIB;PPID;PRG1;PSMA4;SELENBP1;SERBP1;SERPINE2;SFRP1;SLC25A1;SNRPN///SNURF;SPARC;TARDBP;VIM
ICHIBA_GVHD (335)	NEMETH_TNF_UP (97)	other	335	97	18	9.17184	APBB1IP;EIF1;GP49A;H2-D1;HCK;ICAM1;IFI202B;IIGP2;IL1RN;LCP2;MSR1;NFKBIA;PBEF1;SLC11A1;SLFN2;SLPI;STAT1;TAP1
RUTELLA_HEMATOGFSNDCS_DIFF (661)	WIELAND_HEPATITIS_B_INDUCED (106)	other	661	106	25	9.16479	BTN3A3///BTN3A2;C3AR1;CD48;CD68;CD83;CTSB;CXCL10;CXCL9;CXCR4;GABBR1///UBD;GM2A;GPNMB;HLA-E;LGALS3///GALIG;LPXN;PLAC8;RAB20;RARRES3;RGL1;RNASET2;SLC7A7;SOD2;SP110;STAT1;VSIG4
IDX_TSA_UP_CLUSTER6 (166)	ROS_MOUSE_AORTA_UP (26)	other	166	26	9	9.16386	AQP7;CIB2;DGAT1;NDUFB6;NDUFS3;PNPLA2;SDHB;SLC25A5;UQCRQ
CMV_ALL_UP (94)	UVB_NHEK3_ALL (397)	other	94	397	19	9.16386	DNAJA1;GTF2B;HIST2H2AA3;IFITM1;ISG15;NFKBIA;OAS1;PBEF1;PFKP;PLA2G4A;POLR2K;PSMA3;PSMA6;PSMC1;PSMD6;SLC7A5;SNRPA1;TFPI2;TNFAIP3
AGEING_BRAIN_UP (209)	UVB_NHEK1_DN (270)	rep	209	270	23	9.16406	AFF1;ANKRD15;BAZ2B;CEBPD;CEP170;CREB3L2;DDIT4;EDD1;FGFR2;FRYL;GNE;LPP;MAP3K5;NFE2L2;NIPBL;PCF11;PHF3;PHLPP;PLEKHC1;SMC5;TIPARP;TLE4;ZHX2
DER_IFNA_UP (66)	DIAB_NEPH_DN (374)	rep	66	374	16	9.15968	BST2;C1S;CD164;DDX17;EPS15;IFITM1;ISG15;NMI;OAS1;OAS2;PLOD2;RBBP4;SKP1A;STAT1;TEAD4;TRIM22
DOX_RESIST_GASTRIC_UP (44)	GREENBAUM_E2A_UP (34)	other	44	34	7	9.15855	BUB1;KIF4A;MAD2L1;MKI67;PLK4;TOP2A;TYMS
BOQUEST_CD31PLUS_VS_CD31MINUS_DN (265)	PASSERINI_EM (42)	other	265	42	12	9.15809	COL16A1;COL5A1;COL6A1;COL6A3;CSPG2;DCN;EFEMP1;FBLN5;FMOD;LTBP2;LUM;TIMP1
BRENTANI_CELL_CYCLE (86)	CANCER_UNDIFFERENTIATED_META_UP (69)	other	86	69	10	9.11802	CCNA2;CCNB1;CDC2;CDC20;CDC6;CENPA;CKS1B;CKS2;MAD2L1;MYBL2
BOQUEST_CD31PLUS_VS_CD31MINUS_UP (660)	VERHAAK_AML_NPM1_MUT_VS_WT_DN (258)	rep	660	258	40	9.11242	AKAP2///PALM2-AKAP;BAALC;C5ORF23;CD34;CHI3L1;ERG;EVI1;FOXO1A;GSN;HLA-DPA1;HLA-DPB1;HLA-DQA1;HLA-DQA1///HLA-DQA;IFI44;IFI44L;IFITM1;ISG20;ITGA6;ITM2A;KIAA0960;LOC57228;MAN1A1;MX1;NPR3;P2RY5;PMAIP1;PPP4R2;PTGER4;PTPRM;RPS6KA2;RUNX1T1;SERPINE2;SERPINF1;SLC38A1;SPRY1;SPTBN1;TACSTD2;TFPI;TSPAN13;TSPAN7
CIS_XPC_UP (151)	IDX_TSA_UP_CLUSTER3 (90)	other	151	90	13	9.10801	AURKA;CDC2;DCK;FEN1;FIGNL1;HMGB2;ILF2;KIAA0101;KIF11;MAD2L1;RFC5;TRIP13;TTK
HYPOXIA_REVIEW (81)	PASSERINI_GROWTH (51)	other	81	51	9	9.09744	EDN1;EDN2;FLT1;IGF2;IGFBP1;IL6;PDGFB;PGF;TGFA
ET743_SARCOMA_24HRS_DN (110)	UVC_HIGH_ALL_DN (297)	other	110	297	18	9.08684	CCNA2;CDK7;CTGF;EPS8;LBR;LHFPL2;MAPK14;MAT2A;MFAP1;RAB1A;RIPK1;SFRS3;STK17A;TARDBP;TGIF;TOP2A;VEGFC;WEE1
GRANDVAUX_IFN_NOT_IRF3_UP (15)	IFNA_HCMV_6HRS_UP (53)	other	15	53	6	9.08283	GBP2;IRF7;ISG20;MX1;MX2;STAT1
DSRNA_UP (38)	HINATA_NFKB_UP (111)	other	38	111	9	9.08079	BTN3A3;CFLAR;FGF2;GBP1;GCH1;IRF1;TAP1;TNFAIP2;TNFAIP6
CMV_ALL_UP (94)	IFNA_UV-CMV_COMMON_HCMV_6HRS_UP (29)	other	94	29	8	9.07813	GCH1;IFI27;INDO;MX1;MX2;OAS1;OAS2;TRIM21
ALCALAY_AML_NPMC_DN (187)	BRCA_ER_NEG (929)	other	187	929	40	9.07613	ACAA2;AGTPBP1;ASB9;BRDG1;CCNA2;CCNB2;CD48;CD69;CDC20;CDKN2C;CENPM;CHAF1A;CKS1B;DLG7;EXO1;FOXM1;GYPC;HAAO;HMGN3;IDH2;IL1R2;KIF2C;KIFC1;KYNU;MAD2L1;MCM4;NCAPH;NPR3;PROM1;PTTG1;RGS10;RSAD2;SRD5A1;TFDP1;TPX2;TYMS;UBE2C;USP13;VEGF;WDR62
HOFFMANN_BIVSBII_BI_TABLE2 (254)	POD1_KO_UP (416)	other	254	416	31	9.07067	CBX5;CCNA2;CCNB2;CDC25C;CDC45L;CDCA3;CDCA5;CENPA;CHAF1B;CKAP5;CKS1B;CLCN2;HELLS;HMGB3;HMMR;INCENP;KIF22;LSP1;NCAPH;NOP17;NT5DC2;PPP2CA;PSAT1;RAD51;RELN;RFC3;STMN1;TK1;UBE2C;UBE2T;VPS72
DAC_PANC_UP (378)	TSA_PANC50_UP (39)	other	378	39	13	9.06627	CACNA1G;CDH8;CDKN1C;GDF15;KLK12;MAGED4;NGFR;PER1;PHC1;SSX1;STC1;ULBP2;WNT4
ICHIBA_GVHD (335)	STEMCELL_COMMON_DN (63)	other	335	63	15	9.06123	CD53;CD68;CSF1R;CTSS;EMR1;ITGB2;LY86;NRP1;PAPSS2;PLD4;PTPRC;RELN;SIRPA;SLC11A1;TYROBP
TARTE_MATURE_PC (410)	VERHAAK_AML_NPM1_MUT_VS_WT_DN (258)	other	410	258	31	9.05623	ALDH2;CD34;CD3D;CEACAM4;ELA2;FLNB;GMPR;HSPB1;IFI44;IFI44L;IFITM1;JUP;KRT1;LCN2;MMP9;MPO;MX1;NBL1;NCAM1;PALM;PAM;PCDHGC3///PCDHGB4;RBPMS;RUNX1T1;S100P;SERPING1;SNCA;SORL1;SPIB;TRA@;VPREB1
P21_ANY_DN (36)	YU_CMYC_UP (43)	rep	36	43	7	9.05019	CDKN3;CKS1B;DTL;KIF20A;PCNA;PLK1;UBE2S
DAC_BLADDER_UP (29)	TAKEDA_NUP8_HOXA9_8D_UP (151)	other	29	151	9	9.05051	BIRC4BP;IFI44L;IFIT3;IRF7;MX1;MX2;OAS1;OAS2;STAT1
IRITANI_ADPROX_LYMPH (126)	LI_FETAL_VS_WT_KIDNEY_DN (162)	other	126	162	15	9.04773	AURKB;BUB1B;CCNB2;CDC2;CDKN3;CENPF;CKS1B;KIF11;KIF2C;LMNB1;MCM6;PTTG1;SMC4;SPAG5;TOP2A
ADIP_DIFF_CLUSTER2 (41)	BOQUEST_CD31PLUS_VS_CD31MINUS_UP (660)	other	41	660	16	9.0307	CXCR7;DNAJB1;DUSP1;ETS2;FOSB;GADD45G;ID1;KLF4;PHLDA1;PPP1R15A;RGS2;SERPINE1;THBS1;TNFAIP6;TNFRSF1B;ZFP36
ALCALAY_AML_NPMC_DN (187)	GOLDRATH_CELLCYCLE (34)	other	187	34	10	9.02925	CCNA2;CCNB2;CCNF;CDC6;CDKN2C;CHAF1A;CHEK1;CKS1B;MAD2L1;NCAPH
IDX_TSA_UP_CLUSTER3 (90)	OLDAGE_DN (47)	other	90	47	9	9.02122	CCNF;CDC20;CKS1B;HMGB2;KIF11;KIF2C;MCM2;NASP;PLK1
DAC_BLADDER_UP (29)	IFNALPHA_NL_UP (27)	other	29	27	6	9.00226	IFI44L;IRF7;MX1;MX2;STAT1;TNFSF10
HINATA_NFKB_UP (111)	PASSERINI_SIGNAL (341)	other	111	341	19	8.98611	CCL2;CXCL10;CXCL3;EDN1;ETS1;FGF2;FN1;GABBR1;IL1A;IL6;MAPK9;MYBL1;NFKB1;NFKB2;PLAT;SERPINE1;TNFAIP6;WFDC2;WNT5A
ALCALAY_AML_NPMC_DN (187)	ROSS_CBF_LEUKEMIA (75)	other	187	75	13	8.98091	BAALC;CD34;EGFL7;HLA-DPA1;HOMER2;MAN1A1;MN1;OGG1;PMAIP1;POU4F1;SPARC;SYNGR1;TRH
GAY_YY1_DN (280)	PRMT5_KD_UP (187)	rep	280	187	22	8.97879	ANP32E;AURKB;CCNB2;CDC25C;HAS2;HELLS;HMGB2;INCENP;KIF11;KIF20A;KIF23;MCM4;MKI67;RACGAP1;SLC25A5;STMN1;TACC3;TGFBI;TRIP13;TTK;TUBB2A;UHRF1
LEE_TCELLS2_UP (1141)	YU_CMYC_UP (43)	other	1141	43	20	8.97119	ANLN;ASPM;AURKA;BIRC5;BUB1;CCNB2;CDKN3;CKS1B;CKS2;CLIC4;CSDA;DTL;E2F8;ECT2;GMNN;HNRPLL;KIF20A;PCNA;RACGAP1;TOP2A
CROONQUIST_IL6_STARVE_UP (34)	OLDAGE_DN (47)	rep	34	47	7	8.9559	CDC20;CENPA;FOXM1;KIF11;KIF2C;MYBL2;UBE2C
ATRIA_UP (198)	BOQUEST_CD31PLUS_VS_CD31MINUS_DN (265)	rep	198	265	22	8.95466	AEBP1;BASP1;CHL1;CRIP1;CSPG2;DDR2;EFEMP1;FBLN1;FEZ1;FMOD;GAS1;IGFBP6;ISLR;KCNK1;MYH11;NTRK2;PLA2G2A;PLP1;SGCE;SLIT3;TMED3;WISP2
HINATA_NFKB_UP (111)	KNUDSEN_PMNS_UP (76)	other	111	76	11	8.95325	BCL2A1;CCL2;CFLAR;CXCL2;CXCL3;IER3;IL1B;IL8;NFKB1;PLAU;TNF
BRENTANI_CELL_CYCLE (86)	STEMCELL_NEURAL_UP (1838)	other	86	1838	36	8.94905	BUB1;BUB3;CCNA2;CCNB1;CCND1;CCND3;CCNF;CDC16;CDC2;CDC20;CDC25A;CDC25C;CDC45L;CDC6;CDK2;CDK4;CDK8;CDKN1A;CDKN2B;CHEK1;CKS1B;CKS2;ERH;GAS1;GAS2;GSPT1;HUS1;MAD2L1;MNAT1;NPM1;ORC1L;RB1;RBL1;SKP1A;TP53;TTK
CMV_8HRS_UP (32)	NF90_UP (25)	other	32	25	6	8.94868	HLA-E;IFITM1;ISG15;MX1;MX2;OAS1
ADIP_DIFF_CLUSTER2 (41)	CROONQUIST_IL6_STROMA_UP (39)	other	41	39	7	8.9486	CTGF;DUSP1;FOSB;IER3;IL6;RGS2;SERPINE1
DER_IFNB_UP (93)	TAKEDA_NUP8_HOXA9_8D_UP (151)	other	93	151	13	8.93221	GBP1;IFI44;IFI6;IFIT2;IFIT3;IFIT5;IFITM1;ISG15;MX1;MX2;OAS1;OAS2;STAT1
BRCA_ER_NEG (929)	VERHAAK_AML_NPM1_MUT_VS_WT_UP (189)	other	929	189	40	8.93183	AIM2;AQP9;BCL2A1;C11ORF75;C1QB;CASP1;CCL4;CCR1;CD14;CD86;CPVL;CYP1B1;DEFB1;ECGF1;FGL2;GCH1;GPR109B;HCK;HK3;IFI30;IL1B;IL6;KCNK5;LTBP1;MARCKS;PLA2G4A;PLAUR;PLEK;PTX3;S100A6;SCHIP1;SLC15A3;SLC16A3;SLC2A6;SMC4;SOD2;TNF;TNFAIP2;TNFAIP3;WARS
BOQUEST_CD31PLUS_VS_CD31MINUS_DN (265)	TGFBETA_ALL_UP (80)	rep	265	80	15	8.92298	CD44;COL16A1;COL1A2;COL3A1;COL6A1;COL6A3;CSPG2;IGFBP3;LRP1;LRRC17;MMP2;NOTCH2;THBS2;TIMP1;TNC
HINATA_NFKB_UP (111)	NAKAJIMA_MCS_UP (100)	other	111	100	12	8.91729	CCL2;CCL5;CSF2;CXCL5;CXCL6;IER3;IL1A;IL1B;IL6;IL7R;IL8;TNF
IGLESIAS_E2FMINUS_UP (151)	PARP_KO_UP (30)	other	151	30	9	8.90735	ANXA3;B2M;CCND2;CCNG1;DCN;ELN;IGFBP4;PCNA;S100A6
GERY_CEBP_TARGETS (143)	ICHIBA_GVHD (335)	other	143	335	21	8.90702	ACSL1;APBB1IP;BTG2;CD68;CXCL1;ELOVL6;HP;IFI203///IFI204//;IFI204///LOC672547;LPL;LYZS;NR1D1;NR2F6;NRP1;ORM1;PROCR;S100A8;SAA3P;SLFN2;TGTP;XDH
CMV_8HRS_UP (32)	RADAEVA_IFNA_UP (51)	other	32	51	7	8.89977	HLA-E;IFI6;IFITM1;ISG15;MX1;MX2;OAS1
HINATA_NFKB_UP (111)	VERHAAK_AML_NPM1_MUT_VS_WT_UP (189)	other	111	189	15	8.89972	BCL2A1;CCL20;CXCL10;CXCL2;CXCL3;GCH1;IER3;IL1B;IL6;NFKB2;PTX3;SERPINB2;SOD2;TNF;TNFAIP2
SANA_IFNG_ENDOTHELIAL_UP (75)	TAKEDA_NUP8_HOXA9_10D_UP (190)	other	75	190	13	8.89996	CXCL10;FLJ20035;GBP1;IFI44L;IFIH1;INDO;LGALS3BP;MX1;OAS1;OAS2;RARRES3;SAMD9L;STAT1
GAY_YY1_DN (280)	SHEPARD_BMYB_MORPHOLINO_DN (208)	other	280	208	23	8.8999	ACAT2;ASPM;AURKB;BIRC5;CCNB1;CDC6;CDCA3;DUT;FOXM1;HELLS;KIF11;KIF23;LIG1;MCM3;MCM4;MCM5;MKI67;MSH2;PRC1;TACC3;TK1;TTK;UHRF1
CARIES_PULP_UP (212)	LEE_TCELLS2_UP (1141)	other	212	1141	48	8.89236	AIM1;AQP3;BIRC3;CAPG;CD1D;CD44;CD48;CD55;CD93;CHI3L2;CPVL;CTSB;CTSC;EVI2A;FAM46C;GZMB;HLA-DRA;IER3;IL10RA;IL7R;IRF8;KIAA0746;LAPTM5;LCP1;LCP2;LTB;LYN;PACAP;PLAC8;POU2AF1;PRG1;PSCDBP;PTPRC;RAB7L1;RPS4Y1;SERPINE2;SKAP2;SLA;SLC1A4;SOCS3;SORL1;SSR4;TIMP1;TNFRSF1B;TNFRSF21;TNFRSF7;TRIB1;WARS
LI_FETAL_VS_WT_KIDNEY_UP (180)	POD1_KO_DN (724)	rep	180	724	34	8.88739	AHNAK;ANXA4;CARD10;CAST;CAV2;CDH5;CDKN1C;COL4A5;CRIM1;CRYAB;CTDSPL;DST;ELF1;ERG;FER1L3;FRY;GADD45A;GUCY1A3;IL10RB;MAGI2;MERTK;MTMR6;PPAP2A;RBPMS;SERINC5;SSFA2;ST3GAL6;TCF21;TEK;TGFBR2;TNFAIP8;TOB1;VEGF;ZFHX1B
BRCA_PROGNOSIS_NEG (95)	IDX_TSA_UP_CLUSTER3 (90)	other	95	90	11	8.88456	AURKA;BUB1;CCNB2;CKS2;DCK;DLG7;DTL;EZH2;MAD2L1;PRC1;TRIP13
GRANDVAUX_IFN_NOT_IRF3_UP (15)	RIBAVIRIN_RSV_UP (22)	other	15	22	5	8.86942	IFITM1;IFITM3;IRF7;MX1;STAT1
RADAEVA_IFNA_UP (51)	TAKEDA_NUP8_HOXA9_16D_UP (172)	other	51	172	11	8.86615	IFI27;IFI44;IFI44L;IFI6;IFIT2;IFITM1;ISG15;MX1;MX2;RSAD2;TNFSF10
HSC_HSC_FETAL (241)	STEMCELL_HEMATOPOIETIC_UP (1452)	other	241	1452	60	8.86434	APBB2;ASH1L;BCL2L11;CA5B;CCT3;CHRNB1;COL4A1;CPSF2;CPXM1;CSNK1D;CYP7B1;DDIT4;DGCR2;EMCN;ENG;GALC;GALM;GATA3;GATAD2A;GLB1L;GTF2IRD2;IFIH1;ITGA3;JUN;KIAA1522;LAPTM4B;MEF2D;MYCBP2;NFATC2;NKX2-8;PFTK1;PITPNC1;PKD2;PNRC1;PPFIBP2;PRKCE;RASD1;RBBP6;RBP1;RGNEF;RPL10A;SART3;SASH1;SELENBP1;SERPINF2;SLC41A1;SMAD7;SMARCA2;SOS1;STX6;TCF25;TLN1;TRAFD1;UBE1DC1;UBXD5;USP38;VAMP2;VLDLR;ZBTB20;ZC3H12C
ICHIBA_GVHD (335)	YU_CMYC_DN (65)	other	335	65	15	8.86318	AW061234;CD74;GBP4;H2-AA;H2-AB1;H2-DMA;H2-DMB1;H2-EB1;H2-Q2///LOC630499;IFI203///IFI204//;KLF2;LAPTM5;PLD4;PTPRC;SLFN2
CROONQUIST_IL6_RAS_DN (24)	SHEPARD_CRASH_AND_BURN_MUT_VS_WT_DN (198)	other	24	198	9	8.86303	BUB1B;CCNB1;CCNB2;CDC2;CDC20;FOXM1;KIF2C;MKI67;OIP5
IFNA_HCMV_6HRS_UP (53)	SANA_TNFA_ENDOTHELIAL_UP (83)	other	53	83	9	8.85775	BST2;CASP1;CCL8;IFI44L;MX1;MX2;OAS1;OAS2;SAMHD1
ROSS_CBF_MYH (54)	TAKEDA_NUP8_HOXA9_8D_DN (214)	other	54	214	12	8.85137	CD1E;CHI3L1;CLEC4A;CLEC7A;CYBB;FLJ22662;FYB;NRP1;S100A8;S100A9;SLC7A7;TGFBI
BLEO_HUMAN_LYMPH_HIGH_4HRS_UP (21)	KANNAN_P53_UP (40)	other	21	40	6	8.84444	BBC3;BTG2;CDKN1A;DDB2;GADD45A;PMAIP1
CARIES_PULP_UP (212)	RUTELLA_HEPATGFSNDCS_UP (158)	other	212	158	18	8.84404	ADAMDEC1;APOC1;APOE;C3AR1;CCL18;CCL2;CHI3L1;CTSB;CXCL1;CXCL5;GPNMB;IL1B;KYNU;MMP9;MT1G;MT1X;PLA2G7;SOD2
NF90_UP (25)	TAKEDA_NUP8_HOXA9_10D_UP (190)	other	25	190	9	8.8374	BIRC4BP;IFI27;IFIT3;IFITM1;ISG15;MX1;MX2;OAS1;STAT1
CMV_HCMV_TIMECOURSE_12HRS_UP (26)	IFN_BETA_UP (65)	other	26	65	7	8.83631	IFIT3;IL6;ISG15;MX1;MX2;OAS1;OAS2
IGLESIAS_E2FMINUS_UP (151)	NADLER_OBESITY_UP (58)	other	151	58	11	8.83654	C1QB;CCL9;CD53;COL1A1;CTSS;CTSZ;FBLN2;LAPTM5;MRC1;POSTN;SERPINF1
UVB_NHEK1_UP (177)	ZUCCHI_EPITHELIAL_DN (50)	rep	177	50	11	8.83588	CCL20;CLDN4;CXCL2;CXCL3;EIF3S4;GADD45B;IL6;JUND;PFN1;TACSTD2;TM4SF1
DER_IFNB_UP (93)	TAKEDA_NUP8_HOXA9_10D_UP (190)	other	93	190	14	8.83614	EIF2AK2;GBP1;IFI44;IFI6;IFIT2;IFIT3;IFITM1;ISG15;MX1;MX2;OAS1;OAS2;OASL;STAT1
ET743_HELA_UP (56)	UVB_NHEK3_ALL (397)	other	56	397	15	8.83643	ANXA1;ARL6IP1;ASNS;ATF3;CDKN1A;DUSP5;EXOSC7;GADD45A;ISG15;MYH10;PCK2;TGFBI;TM4SF1;TNFAIP3;UGCG
GREENBAUM_E2A_UP (34)	P21_P53_ANY_DN (49)	rep	34	49	7	8.83513	ANLN;AURKA;BUB1;MKI67;RACGAP1;TTK;TYMS
BLEO_HUMAN_LYMPH_HIGH_24HRS_UP (93)	IRITANI_ADPROX_VASC (154)	other	93	154	13	8.83448	ACTA2;BASP1;BTG2;CCL2;CDKN1A;CYFIP2;GADD45A;ICAM1;LPXN;PRG1;TANK;TP53I3;TRIM22
HYPOXIA_REVIEW (81)	MANALO_HYPOXIA_UP (107)	other	81	107	11	8.83072	ADM;AK3;BHLHB2;CCNG2;COL5A1;EDN1;IGFBP3;PDGFB;PGF;STC1;VEGF
DIAB_NEPH_DN (374)	UVB_NHEK1_C6 (130)	other	374	130	21	8.82925	ATP13A3;BIRC2;CEBPD;CREB3L2;FAT;FGFR2;FNBP1L;FYN;GNE;IRS1;KLHL9;MECP2;MEGF9;OTUD4;PAFAH1B1;PLEKHC1;RABGAP1L;SSBP2;TLE4;TLK1;XPO1
BOQUEST_CD31PLUS_VS_CD31MINUS_UP (660)	DIAB_NEPH_UP (62)	other	660	62	19	8.82806	AQP1;ARHGEF15;CD34;CLEC3B;CRIP1;CTSH;ENG;GPR56;ICAM2;ID1;MYC;NOTCH4;PDE2A;PECAM1;PTPRB;PTPRM;SEMA6A;TEK;TIE1
BOQUEST_CD31PLUS_VS_CD31MINUS_UP (660)	HOHENKIRK_MONOCYTE_DEND_UP (110)	other	660	110	25	8.82625	A2M;ABCG1;APOC1;CBS;CD74;CD83;DUSP1;FABP4;GDF15;HLA-DPA1;HLA-DPB1;HLA-DQA1;HLA-DQB1;IARS;INHBA;LPL;MAOA;NR1H3;SCARB1;SHB;SOX4;ST6GAL1;TGM2;TNFAIP6;TOMM40
DAC_IFN_BLADDER_UP (17)	RADAEVA_IFNA_UP (51)	other	17	51	6	8.82	IRF7;MX1;MX2;OAS1;STAT1;TNFSF10
IFNALPHA_HCC_UP (29)	REOVIRUS_HEK293_UP (237)	other	29	237	10	8.81407	BST2;CASP3;IFI27;IFITM1;IFITM3;ISG15;MX2;PLSCR1;STAT1;UBE2L6
DER_IFNG_UP (63)	IFNALPHA_NL_UP (27)	other	63	27	7	8.8112	BST2;HLA-E;IFITM1;IRF1;ISG15;PSME1;STAT1
CROONQUIST_IL6_STARVE_UP (34)	SHEPARD_CRASH_AND_BURN_MUT_VS_WT_DN (198)	rep	34	198	10	8.80169	BUB1B;CCNB1;CCNB2;CDC20;FOXM1;KIF11;KIF2C;OIP5;PLK4;TK1
GREENBAUM_E2A_UP (34)	SHEPARD_CRASH_AND_BURN_MUT_VS_WT_DN (198)	rep	34	198	10	8.80206	ANLN;CCNB1;CCNB2;ECT2;KIF11;KIF2C;MKI67;PLK4;RACGAP1;TTK
IDX_TSA_UP_CLUSTER3 (90)	SHEPARD_CRASH_AND_BURN_MUT_VS_WT_DN (198)	other	90	198	14	8.79893	BIRC5;CCNB1;CCNB2;CDC2;CDC20;CKS2;DLG7;KIF11;KIF2C;MKI67;PRC1;RACGAP1;TACC3;TTK
CMV_HCMV_TIMECOURSE_ALL_UP (470)	DAC_IFN_BLADDER_UP (17)	other	470	17	10	8.7843	CCL5;CXCL2;ICAM1;IFIT3;IRF7;MX1;MX2;OAS1;OAS2;TNFSF10
AGEING_BRAIN_UP (209)	BOQUEST_CD31PLUS_VS_CD31MINUS_UP (660)	other	209	660	35	8.78399	ABCG1;ANXA3;APOD;C9ORF26;CBS;CD302;CLDN5;CLEC2B;CLK1;COL4A5;CYP1B1;ECM2;EDG1;ELOVL2;FGF2;FXYD1;GNG11;ICAM2;MAOA;METTL7A;MTSS1;MYO10;NEK7;NFKBIA;NTRK2;PDLIM5;PECAM1;PODXL;RAPGEF4;SEPP1;SSPN;TGM2;TM4SF1;TP53BP2;VWF
HADDAD_CD45CD7_PLUS_VS_MINUS_DN (84)	VERHAAK_AML_NPM1_MUT_VS_WT_DN (258)	other	84	258	15	8.78348	C5ORF23;DACH1;DLK1;EVI1;F2RL1;FOXO1A;GATA3;HIST1H2BG;HLA-DQA1///HLA-DQA;HSPB1;MEG3///LOC647251;MLLT3;NPR3;PDE4B;PTRF
HADDAD_HSC_CD7_DN (84)	VERHAAK_AML_NPM1_MUT_VS_WT_DN (258)	other	84	258	15	8.78386	C5ORF23;DACH1;DLK1;EVI1;F2RL1;FOXO1A;GATA3;HIST1H2BG;HLA-DQA1///HLA-DQA;HSPB1;MEG3///LOC647251;MLLT3;NPR3;PDE4B;PTRF
CMV_24HRS_UP (73)	IFN_ALPHA_UP (40)	other	73	40	8	8.77629	GMPR;HLA-E;IFITM1;ISG15;MX1;OAS1;TRIM21;TRIM22
GRANDVAUX_IRF3_UP (13)	TAKEDA_NUP8_HOXA9_8D_UP (151)	other	13	151	7	8.77568	GBP1;IFI44;IFIT1;IFIT2;IFIT3;OAS2;RSAD2
ALZHEIMERS_DISEASE_DN (1121)	DIAB_NEPH_DN (374)	other	1121	374	68	8.76998	AASDHPPT;ACSL3;AKAP11;ARL1;ATP2A2;ATP6AP2;ATXN1;ATXN10;AXL;C17ORF25;CACNB2;CCDC6;CLIPR-59;CRI1;DDN;DNAJA1;DNAJB9;DNM1L;EPS15;FBXO21;GALC;GLUL;GSTA4;GTF2A2;HNRPC;HNRPDL;HSP90AA1;HSPA5;IARS;LANCL1;LETMD1;MAPK10;MRCL3;MSH2;MTX2;NPTN;PAFAH1B1;PAM;PAPSS1;PARP1;PCMT1;PDE4B;PFN2;PLEKHC1;PNMA2;PREPL;PRKAR1A;PRKAR2B;PRKCI;PTGER4;RAD23B;RHEB;RNF11;SCHIP1;SMARCA2;STAT1;SUB1;TBCA;TLK1;TOMM20;TRIM37;TSPAN3;UA…
SANA_TNFA_ENDOTHELIAL_UP (83)	WIELAND_HEPATITIS_B_INDUCED (106)	other	83	106	11	8.76328	APOL3;CXCL10;CXCL11;DRAM;GBP1;HLA-A;HLA-B;HLA-C;HLA-E;SOD2;TAPBP
CMV-UV_HCMV_6HRS_UP (121)	CMV_24HRS_UP (73)	other	121	73	11	8.75776	GCH1;IFI27;IL11;MX1;NFKBIA;NP;NR4A1;OAS1;PLA2G4A;TRIM21;UBE2S
CHIARETTI_T_ALL (259)	HADDAD_HSC_CD10_UP (296)	other	259	296	26	8.7557	ALOX5;CD69;CDKN1B;CDKN2C;CTBP2;DDX3Y;DNTT;HIST1H2AC;ID3;IGLL1;IL7R;ISG20;KIAA0256;LRMP;NID2;PCDH9;PRDM2;PTPRE;RASGRP1;RB1CC1;SLC35D1;SOCS2;TLE4;TNFRSF7;TOB1;TRIB2
AGEING_KIDNEY_UP (411)	BOQUEST_CD31PLUS_VS_CD31MINUS_DN (265)	rep	411	265	31	8.75123	AEBP1;APOE;AXL;BHLHB3;C1S;C22ORF9;C7;CDH11;CDO1;CFB;COL14A1;COL1A1;COL1A2;COL3A1;COL5A1;CRIP1;CSPG2;CUGBP2;CXCL14;EMP3;FBN1;GPNMB;ISLR;LUM;NT5E;SERPINE2;SPON2;SVEP1;TIMP1;TMED3;TNC
BOQUEST_CD31PLUS_VS_CD31MINUS_UP (660)	RUTELLA_HEPATGFSNDCS_UP (158)	other	660	158	30	8.739	AKR1C1;APOC1;APOE;C3///LOC653879;CCL14///CCL15;CCL2;CCL3///CCL3L1///;CCL8;CCRL2///LOC642312;CES1;CHI3L1;CTSK;CXCL1;CXCL10;CXCL3;CYP1B1;DFNA5;GADD45G;GPNMB;MCTP1;MITF;NQO1;NR1H3;PLTP;PTGDS;SERPINE1;SLC31A1;SLC43A3;SOD2;TGM2
CMV_HCMV_TIMECOURSE_ALL_UP (470)	LINDSTEDT_DEND_8H_VS_48H_UP (66)	other	470	66	17	8.73872	CCL5;CCL8;CREM;CXCL2;FKBP5;ICAM1;IL1RN;IL6;ISG15;NFE2L3;PLA2G4A;RAB5A;SLC7A5;SOD2;TFEC;TLR2;TNFSF9
GREENBAUM_E2A_UP (34)	SERUM_FIBROBLAST_CELLCYCLE (138)	other	34	138	9	8.73047	ANLN;AURKA;BUB1;CCNA2;CCNB2;H2AFX;MAD2L1;TOP2A;TYMS
BRENTANI_CELL_CYCLE (86)	HOFFMANN_BIVSBII_BI_TABLE2 (254)	other	86	254	15	8.73078	BUB1;CCNA2;CCNB1;CCNE1;CDC20;CDC25C;CDC45L;CDKN1A;CENPA;CENPE;CKS1B;CKS2;GSPT1;RBL1;TTK
DAC_FIBRO_DN (11)	IDX_TSA_UP_CLUSTER3 (90)	other	11	90	6	8.71523	EZH2;HMGB2;KIAA0101;KIF11;MCM2;MKI67
BOQUEST_CD31PLUS_VS_CD31MINUS_UP (660)	VERHAAK_AML_NPM1_MUT_VS_WT_UP (189)	other	660	189	33	8.7127	ABCC4;CCL3///CCL3L1///;CD14;COL4A5;CPVL;CXCL10;CXCL2;CXCL3;CYP1B1;ETS2;FGL2;G0S2;GDF15;MAFB;MCTP1;NFKBIA;PBEF1///LOC646309;PELI1;PHLDA1;PRKAR2B;RASGRP3;SCHIP1;SEPP1;SLC16A3;SOD2;THBS1;TMEM176A;TMEM176B;TNFAIP3;TNFSF10;TRIB1;TRIM16///TRIM16L/;WARS
FERRANDO_MLL_T_ALL_DN (86)	SASAKI_ATL_UP (171)	rep	86	171	13	8.71254	AP3S1;ATP5G3;BARD1;CSNK1G1;HINT1;HIST1H4C;HMGB2;PCNA;PSMB2;TOP2A;TYMS;UBE2C;VBP1
FERRANDO_MLL_T_ALL_DN (86)	SASAKI_TCELL_LYMPHOMA_VS_CD4_UP (171)	rep	86	171	13	8.71291	AP3S1;ATP5G3;BARD1;CSNK1G1;HINT1;HIST1H4C;HMGB2;PCNA;PSMB2;TOP2A;TYMS;UBE2C;VBP1
CMV_HCMV_TIMECOURSE_ALL_DN (421)	UVB_SCC_DN (106)	other	421	106	20	8.71045	ADORA2B;ARL4C;AURKA;CSTF1;CYR61;DDIT4;DUSP4;EXT1;FOXF2;FZD2;HMGA2;KIFC1;KLF7;MYC;NAV3;PATZ1;RRS1;SACS;TGIF;WEE1
BASSO_GERMINAL_CENTER_CD40_UP (103)	TNFA_NFKB_DEP_UP (18)	other	103	18	7	8.71024	CD83;NFKB2;NFKBIA;NFKBIE;TNFAIP2;TNFAIP3;TRAF1
HDACI_COLON_BUT16HRS_DN (108)	LEE_TCELLS2_UP (1141)	rep	108	1141	32	8.70227	ARMCX1;ATP5B;BAT1;C10ORF104;CDC2;CDCA3;CDK6;CKS1B;CSE1L;ETS2;FAIM;FOXM1;GPR56;GPR65;HDGF;HMGB1;HMGB2;IFITM2;ITPR2;KIAA0101;MSI2;MYB;NRAS;PCNA;PPP1R14B;RBBP4;SCCPDH;SFPQ;SMC2;SPRY2;TMPO;TYMS
BAF57_BT549_UP (240)	DIAB_NEPH_DN (374)	rep	240	374	28	8.69721	ATP9A;ATXN1;BCAM;C1S;CALD1;CBLB;CD55;COL3A1;CSPG2;DPYSL3;EXOSC7;F2R;FRY;GHR;GULP1;IQGAP2;IRS1;ITGB5;MYLK;NTRK2;PAWR;POSTN;SDC2;SERINC5;SULF1;TRIB2;WARS;WT1
BRENTANI_SIGNALING (198)	TGFBETA_C5_UP (17)	other	198	17	8	8.69674	ARHGAP1;CTNNB1;ITGA4;ITGA5;ITGB3;ITGB8;SMO;TNFRSF1A
DNMT1_KO_UP (74)	EMT_UP (62)	other	74	62	9	8.69295	CXCL6;CXCR7;HIF1A;IFIT1L;IFIT3;IRF7;ISG15;PROCR;SLPI
LI_FETAL_VS_WT_KIDNEY_DN (162)	MANALO_HYPOXIA_DN (91)	other	162	91	13	8.69179	BRCA1;CDC2;CHAF1A;DDX23;MAD2L1;MCM2;MCM6;MPHOSPH9;NOLC1;RFC5;RRM1;SNRPA1;TRIP13
CROONQUIST_IL6_STARVE_UP (34)	IRITANI_ADPROX_UP (26)	other	34	26	6	8.69091	BUB1B;GINS1;MYBL2;TK1;TOP2A;UBE2C
DOX_RESIST_GASTRIC_UP (44)	VERNELL_PRB_CLSTR1 (68)	other	44	68	8	8.68413	ASF1B;ATAD2;BARD1;HMGB2;MCM4;RFC4;RRM1;RRM2
RUTELLA_HEPATGFSNDCS_UP (158)	VERHAAK_AML_NPM1_MUT_VS_WT_UP (189)	other	158	189	17	8.68189	AKR1C2;AQP9;C1QA;C3AR1;CCL3///CCL3L1///;CTSD;CTSL;CXCL10;CXCL3;CYP1B1;EPB41L3;FBP1;IL1B;MCTP1;SNX10;SOD2;VNN1
GAY_YY1_DN (280)	POD1_KO_UP (416)	rep	280	416	32	8.67968	APCDD1;ASPM;CCNA2;CCNB2;CDC25C;CDCA3;CDT1;CENPA;CYP7B1;EDNRA;FMOD;FZD3;HELLS;HMGB3;HMMR;INCENP;KIF22;LMNB1;LUM;MATN2;MCM3;MCM5;MCM7;NEURL;NIPSNAP1;PTGDS;RAD18;STMN1;TACC3;TGFBI;TK1;UHRF1
ALZHEIMERS_DISEASE_DN (1121)	BAF57_BT549_DN (335)	other	1121	335	63	8.67168	AASDHPPT;ABCE1;AP2B1;ATRX;BNIP3;C12ORF24;C1ORF41;C4ORF18;CACYBP;CASD1;CDC42;COX5A;COX7B;CSE1L;DRAP1;DUSP6;DYNLT3;FH;GRPEL1;GTF2A2;H2AFY;HADH;HCCS;HNRPD;HSPA4L;HSPA9B;HSPH1;LPHN2;LSM5;MAN1A1;MASA;MEF2A;MRPL13;MTERFD1;NDUFAB1;NDUFV2;NT5E;PDCD2;PDCD5;PDHA1;PLK2;PNN;POP7;PRDX2;PRDX3;PTGER4;RGS20;RGS4;RNF6;SACS;SDHB;SNRPA1;SORBS2;STAM;SUCLA2;TACC2;TCERG1;TMEFF1;TNFRSF21;TPD52L1;TRIB1;TSPAN13;UCHL1
GALINDO_ACT_UP (87)	KNUDSEN_PMNS_UP (76)	other	87	76	10	8.672	CCL3;CD44;CXCL2;ETS2;IER3;IL1B;NFKB1;PTPRE;TNF;VEGF
UV-CMV_UNIQUE_HCMV_6HRS_DN (82)	UVB_NHEK1_DN (270)	other	82	270	15	8.67149	ADORA2B;AURKA;BCL7A;C6ORF111;CDKN1B;DYRK2;KLF7;MTUS1;MYC;NCK1;PIK3R4;RRS1;SMAD3;ZNF148;ZNF217
BRCA_ER_NEG (929)	LEI_MYB_REGULATED_GENES (325)	other	929	325	55	8.67111	ANXA1;ANXA3;ASNS;AURKA;AURKB;CCL2;CDC25B;CLIC4;CREB3L2;CRYAB;CYP1B1;EZH2;FADS1;FADS2;FGFBP1;GPI;GPR126;GSTP1;IL1B;IL6;IL8;ISG20;KRT7;LAMC2;LDHB;MCM7;ME1;MMP1;MSN;NP;NPC1;PDXK;PFKL;PRG1;PSMA4;PTGDS;PTTG1;PTTG1IP;PTX3;RGS2;S100A10;S100A8;S100A9;SERBP1;SERPINB5;SFN;SFRP1;SLC16A3;TGFBI;TM4SF1;TMEM158;TPX2;TRIP6;UBE2C;VIM
CORDERO_KRAS_KD_VS_CONTROL_UP (84)	MANALO_HYPOXIA_UP (107)	other	84	107	11	8.6699	ACVR1B;ARK5;BHLHB2;CMKOR1;COL4A1;COL4A2;COL5A1;GADD45B;IGFBP3;P4HA2;SOX4
AGEING_KIDNEY_UP (411)	ICHIBA_GVHD (335)	other	411	335	35	8.66799	APBB1IP;C1QB;C1QC;CASP1;CCL2;CCL5;CCR1;CD14;CD53;CLIC1;CSF1R;CXCL1;FAS;GRN;IRF8;ITGB2;LAPTM5;LCP2;LTF;LY75;MSR1;NFKBIZ;NNMT;NRP1;PROM1;PSMB8;PSMB9;PSME2;PTPRC;SCOTIN;TAPBP;TMSB10;TYROBP;UBD;VCAM1
AGEING_KIDNEY_UP (411)	LEE_TCELLS2_UP (1141)	other	411	1141	73	8.66569	ACTN1;AEBP1;ANTXR2;ASNS;ATP8B2;BIRC3;BTN3A3;C10ORF54;C13ORF18;C18ORF1;C20ORF118;C7ORF23;CASP1;CD1D;CD38;CD69;CHI3L2;CLDN1;CORO1C;DKFZP761P0423;DPP3;ECOP;EMP3;EVI2A;FAM101B;FAU;FXYD5;GPR56;GZMA;GZMK;HCST;HLA-DRA;HLA-E;HLA-F;HLA-G;IFITM1;IL10RA;IRAK2;IRF8;KIAA0746;KIAA1212;LAPTM5;LCP2;LDLRAP1;LTB;LYN;NAPSB;NFKBIZ;NLGN4X;NOD27;PGM2L1;PRG1;PTPRC;RFTN1;RGS1;RP1-93H18.5;RPL18;RPL28;RPL35A;RUNX2;RUNX3;S…
BRCA_PROGNOSIS_NEG (95)	P21_P53_ANY_DN (49)	other	95	49	9	8.66557	ASPM;ATAD2;AURKA;BUB1;CDC25B;DLG7;MCM6;PRC1;VEGF
BENNETT_SLE_UP (30)	UV-CMV_UNIQUE_HCMV_6HRS_UP (103)	other	30	103	8	8.66015	BIRC4BP;IFI44L;IRF7;MX2;OAS1;OAS2;TDRD7;TNFSF10
CMV_8HRS_UP (32)	TAKEDA_NUP8_HOXA9_8D_UP (151)	other	32	151	9	8.65105	GCH1;IFI6;IFITM1;INDO;ISG15;MX1;MX2;OAS1;OAS2
REN_E2F1_TARGETS (50)	TARTE_PLASMA_BLASTIC (310)	other	50	310	13	8.64544	CBX5;CDC2;DUT;KIAA0101;MCM3;MTHFD1;PCNA;PRKDC;RB1;RFC3;RFC4;RRM1;TOP2A
CMV_HCMV_TIMECOURSE_6HRS_DN (52)	UVC_HIGH_ALL_DN (297)	other	52	297	13	8.64219	BACH1;BHLHB2;CITED2;CYR61;DYRK2;GAS1;GTF2E1;HMGB2;NTF3;PPP2R1B;RRS1;WEE1;ZNF217
BRENTANI_SIGNALING (198)	HINATA_NFKB_UP (111)	other	198	111	15	8.63792	CXCL1;CXCL2;CXCL3;IFNAR2;IL15;IL1B;IL8;MAP2K3;MAPK9;RELA;RELB;STAT5A;TIAM1;TNF;WNT5A
BOQUEST_CD31PLUS_VS_CD31MINUS_UP (660)	VEGF_MMMEC_ALL_UP (95)	other	660	95	23	8.63138	ANGPT2;CCL2;CD34;CD9;CXCL1;ESR1;FOXO1A;GEM;IFI27;KDR;KRT18;KRT7;MGP;MMP1;NP;OXTR;RGS5;RHOB;TFPI2;TIE1;TNFSF10;VCAM1;VWF
BOQUEST_CD31PLUS_VS_CD31MINUS_UP (660)	LI_FETAL_VS_WT_KIDNEY_UP (180)	other	660	180	32	8.63115	ALCAM;ANXA3;APOE;CARD10;CD2AP;CDH5;CDKN1C;COL4A5;CPVL;CTSH;CX3CL1;ENPEP;ERG;ETS2;GNG11;GUCY1A3;KDR;KIAA0960;KIF13B;MAF;MATN2;MITF;OLFML2A;PODXL;PPL;PPP1R3C;SEPP1;SERPINF1;TACSTD2;TBC1D9;TEK;TFPI
BOQUEST_CD31PLUS_VS_CD31MINUS_DN (265)	POD1_KO_UP (416)	rep	265	416	31	8.63002	CAPN6;CDH11;CFH;COL3A1;COL6A1;COL6A2;CSPG2;DCAMKL1;DCN;EFS;FAP;FBLN5;FMOD;GRIA3;IGF1;LAMA2;LSP1;LUM;MEIS1;MFAP2;MGP;PCDH9;PLTP;PTGDS;RCN3;SEMA3C;SERPINF1;SLIT2;SRPX;TMEM176B;TNFAIP6
CMV_24HRS_UP (73)	NF90_UP (25)	other	73	25	7	8.62908	HLA-E;IFI27;IFITM1;ISG15;MX1;OAS1;TRIM22
BASSO_REGULATORY_HUBS (143)	CANCER_NEOPLASTIC_META_UP (64)	other	143	64	11	8.62688	CDC2;HSPE1;MRPL3;MRPS12;NME1;PAICS;PRDX4;RFC4;SSBP1;TPX2;UBE2S
BASSO_GERMINAL_CENTER_CD40_DN (72)	CHIARETTI_T_ALL (259)	other	72	259	14	8.62284	AQP3;ARL4C;BCL6;ID1;ID3;IGJ;ISG20;METTL7A;NCF4;RAPGEF2;TNFRSF7;TRA@;TRA@///TRDV2///T;TRIB2
ADIP_DIFF_CLUSTER4 (35)	SERUM_FIBROBLAST_CELLCYCLE (138)	other	35	138	9	8.61815	ASF1B;CDC6;CDCA7;FEN1;HELLS;MCM4;MCM5;MCM6;RRM2
BRENTANI_CELL_CYCLE (86)	SERUM_FIBROBLAST_CELLCYCLE (138)	other	86	138	12	8.6155	BUB1;CCNA2;CCNF;CDC2;CDC25A;CDC25C;CDC6;CENPA;CENPF;CKS1B;CKS2;MAD2L1
TAKEDA_NUP8_HOXA9_16D_UP (172)	VERHAAK_AML_NPM1_MUT_VS_WT_DN (258)	rep	172	258	20	8.61324	ABCB1///ABCB4;C20ORF103;CCR2;CD1C;CD38;FLNB;GNAI1;HBG1///HBG2;HOP;HPGD;IFI44;IFI44L;IFITM1;KIT;LOC283824;MX1;PPP1R16B;TOX;TPSAB1;TRA@///TRD@
ADIP_DIFF_CLUSTER5 (39)	SHEPARD_GENES_COMMON_BW_CB_MO (79)	other	39	79	8	8.6062	ANLN;AURKB;CCNB1;CDC2;CDC20;MELK;PRC1;TK1
CMV_ALL_UP (94)	REOVIRUS_HEK293_UP (237)	other	94	237	15	8.59563	CCL5;CD55;EIF4E;HIST2H2AA3;IFI27;IFITM1;ISG15;MX2;NFKBIA;OAS1;OAS2;PML;TNFAIP3;TRIM21;TRIM22
INOS_ALL_UP (54)	STEMCELL_NEURAL_UP (1838)	other	54	1838	27	8.59261	ACLY;ADM;ANKIB1;APRT;ATP6V1C1;CDK2;EED;EIF4E2;FEN1;H2AFZ;HMGB2;LIG1;MCM2;MCM4;MCM5;PCSK7;PDCD2;PPA1;RAN;RBBP7;RRM1;SMAD2;SMS;STAM;TYMS;YWHAH;ZNF259
DER_IFNG_UP (63)	IFNALPHA_HCC_UP (29)	other	63	29	7	8.5911	ADAR;BST2;IFITM1;IRF1;ISG15;PSME1;STAT1
ADIP_DIFF_CLUSTER5 (39)	POD1_KO_UP (416)	other	39	416	13	8.58922	CAD;CCNA2;CDC2;CDC25C;EXOSC5;GALK1;HMMR;KIF22;PTTG1;STMN1;TK1;UBE2C;XTP3TPA
DER_IFNG_UP (63)	SANA_IFNG_ENDOTHELIAL_UP (75)	other	63	75	9	8.58578	BST2;C1S;GBP1;HLA-A;HLA-B;HLA-E;IFI35;PPP3CA;STAT1
CMV-UV_HCMV_6HRS_DN (109)	UVC_XPCS_4HR_DN (242)	other	109	242	16	8.55671	C6ORF111;DNMBP;KLF10;KLF7;MYC;MYO10;NCK1;PRR3;RBM16;RUNX1;SOCS5;SOS2;STARD13;TCF7L2;ZNF148;ZNF292
IFN_BETA_UP (65)	TAKEDA_NUP8_HOXA9_3D_UP (187)	other	65	187	12	8.55622	BST2;EIF2AK2;IFIT3;IFIT5;IFITM1;ISG15;MX1;MX2;OAS1;OAS2;STAT1;TRIM22
ADIP_DIFF_CLUSTER5 (39)	CROONQUIST_IL6_RAS_DN (24)	other	39	24	6	8.55246	CCNB1;CDC2;CDC20;CDC25C;KIF22;UBE2C
BOQUEST_CD31PLUS_VS_CD31MINUS_UP (660)	IGLESIAS_E2FMINUS_UP (151)	other	660	151	29	8.54757	ANGPTL2;ANXA3;APOE;BAX;CD34;CD9;CDH5;CDKN1C;CDO1;CFD;CLK1;COL15A1;COL18A1;CRIP1;CTSS;DCN;FMO1;GADD45B;GSN;ITM2A;LAPTM5;LPL;NFIB;NFKBIA;OGN;RHOB;SERPINF1;SMAD1;THBS1
BASSO_GERMINAL_CENTER_CD40_UP (103)	BROCKE_IL6 (147)	other	103	147	13	8.54174	CD44;ELL2;GADD45B;ICAM1;IRF4;ISGF3G;JUNB;LITAF;MAP3K8;MAPKAPK2;PTP4A3;SNF1LK;STAT1
BASSO_GERMINAL_CENTER_CD40_UP (103)	KRETZSCHMAR_IL6_DIFF (147)	other	103	147	13	8.5421	CD44;ELL2;GADD45B;ICAM1;IRF4;ISGF3G;JUNB;LITAF;MAP3K8;MAPKAPK2;PTP4A3;SNF1LK;STAT1
CARIES_PULP_HIGH_UP (96)	RUTELLA_HEPATGFSNDCS_UP (158)	other	96	158	13	8.54097	ADAMDEC1;C3AR1;CCL18;CCL2;CHI3L1;CXCL1;CXCL5;GPNMB;IL1B;KYNU;MMP9;PLA2G7;SOD2
GAY_YY1_DN (280)	IRITANI_ADPROX_LYMPH (126)	other	280	126	18	8.53956	AURKB;BUB1;BUB1B;CCNA2;CCNB1;CCNB2;CENPF;DHCR24;FOXM1;HMGB2;KIF11;KIF2C;LMNB1;MCM6;PLK1;SPAG5;TK1;TOP2A
CARIES_PULP_UP (212)	NADLER_OBESITY_UP (58)	other	212	58	12	8.53887	ALOX5AP;C1QB;CAPG;CD53;CSF1R;CTSB;FCER1G;HCLS1;IFI30;LAPTM5;LBP;UCP2
RAS_ONCOGENIC_SIGNATURE (265)	VERHAAK_AML_NPM1_MUT_VS_WT_UP (189)	other	265	189	21	8.52144	BCL6;CASP1;CCL20;CXCL2;CXCL3;CYP1B1;EREG;G0S2;GDF15;IER3;IL1B;PHLDA1;PLAUR;PPBP;PTX3;RUNX1;S100A6;SAT1;SERPINB2;SLC16A3;TRIB1
BOQUEST_CD31PLUS_VS_CD31MINUS_DN (265)	IGLESIAS_E2FMINUS_UP (151)	rep	265	151	19	8.52097	APOE;CDO1;CFD;COL1A1;COL1A2;COL3A1;COL5A2;COL6A2;COL6A3;CRIP1;DCN;FMO1;GSN;LUM;MFAP2;OGN;SERPINF1;TMEM45A;UGDH
P21_P53_EARLY_DN (13)	SHEPARD_GENES_COMMON_BW_CB_MO (79)	other	13	79	6	8.51767	CDC2;DLG7;MKI67;PRC1;TPX2;TTK
IFN_ANY_UP (82)	TAKEDA_NUP8_HOXA9_3D_UP (187)	other	82	187	13	8.51266	BST2;EIF2AK2;GMPR;IFIT3;IFIT5;IFITM1;ISG15;MX1;MX2;OAS1;OAS2;STAT1;TRIM22
CMV_24HRS_UP (73)	DER_IFNA_UP (66)	other	73	66	9	8.5107	GMPR;HLA-E;IFI6;IFITM1;ISG15;MX1;OAS1;TRIM21;TRIM22
CMV_HCMV_TIMECOURSE_12HRS_UP (26)	GRANDVAUX_IFN_NOT_IRF3_UP (15)	other	26	15	5	8.50965	GBP2;IRF7;ISG20;MX1;MX2
DAC_BLADDER_UP (29)	IFN_BETA_UP (65)	other	29	65	7	8.49893	C1S;IFIT3;MX1;MX2;OAS1;OAS2;STAT1
LEE_TCELLS2_UP (1141)	P21_P53_MIDDLE_DN (25)	rep	1141	25	15	8.49461	ANLN;ASPM;ATAD2;AURKB;BUB1;CEP55;HMGB2;MCM4;MCM7;PBK;SMC2;TUBA3;TUBB3;TYMS;UBE2T
BRCA_ER_NEG (929)	NEMETH_TNF_UP (97)	other	929	97	27	8.48159	ACSL4;ATF3;CASP4;CCL3;CD44;DEGS1;GCH1;HCK;HCLS1;ICAM1;IFRD1;LCP2;LTB;MYO10;NP;ODC1;PBEF1;PRG1;RCN1;SLC11A1;SLC2A1;SLPI;SOD2;STAT1;STK10;TNF;TNFRSF1B
DIAB_NEPH_DN (374)	UVC_TTD_8HR_DN (165)	other	374	165	23	8.47703	ATXN1;BCAR3;CBLB;CTGF;DUSP1;F3;FAT;FYN;GULP1;KIAA0350;LASS6;LOC151162;MYO1B;NEK7;PARD3;PDLIM5;PRKACB;RABGAP1L;SCHIP1;SEMA3C;SERPINE1;SSBP2;TLE4
TGFBETA_ALL_UP (80)	TSA_HEPATOMA_CANCER_UP (40)	other	80	40	8	8.47525	BSG;COL1A2;IGFBP2;ITGA3;JUP;MMP11;MMP19;RHOG
CMV_HCMV_TIMECOURSE_6HRS_DN (52)	UVC_XPCS_4HR_DN (242)	other	52	242	12	8.47184	BHLHB2;C6ORF111;CYR61;F3;KIAA0241;KLF10;KLF6;KLF7;MYC;RBM16;SOCS5;TSC22D2
BRCA_ER_NEG (929)	P21_P53_MIDDLE_DN (25)	other	929	25	14	8.47123	ANLN;ASPM;ATAD2;AURKB;BUB1;CDC25B;CEP55;EXO1;MCM4;MCM7;TUBB3;TUBB4;TYMS;VEGF
TGFBETA_EARLY_UP (47)	TSA_HEPATOMA_CANCER_UP (40)	other	47	40	7	8.46951	BSG;COL1A2;IGFBP2;ITGA3;JUP;MMP19;RHOG
IFN_BETA_UP (65)	SANA_IFNG_ENDOTHELIAL_UP (75)	other	65	75	9	8.46738	BST2;C1S;HLA-E;MX1;OAS1;OAS2;PPP3CA;STAT1;TRIM22
LAMB_CYCLIN_D3_GLOCUS (15)	VERNELL_PRB_CLSTR1 (68)	other	15	68	6	8.46336	EZH2;HMGB2;MCM7;RFC3;RRM2;SLBP
IDX_TSA_UP_CLUSTER4 (40)	STEMCELL_EMBRYONIC_UP (1343)	other	40	1343	20	8.46152	AGTR2;ANGPTL4;ATP6V1F;CCT3;COL18A1;COX4NB;CSE1L;DDX51;EIF2B1;EPHB4;FKBP4;H19;LDHA;LSM3;NOL1;NOLA2;RCL1;SNRPA1;UCHL5;ZNF706
IDX_TSA_UP_CLUSTER3 (90)	P21_ANY_DN (36)	other	90	36	8	8.45543	CDC20;CDC6;CKS1B;DTL;KIAA0101;KIF20A;PLK1;TRIP13
DAC_BLADDER_UP (29)	DER_IFNA_UP (66)	other	29	66	7	8.45507	C1S;IFIT3;MX1;MX2;OAS1;OAS2;STAT1
DER_IFNA_UP (66)	IFNA_UV-CMV_COMMON_HCMV_6HRS_UP (29)	other	66	29	7	8.45542	IFIT3;MX1;MX2;OAS1;OAS2;OASL;TRIM21
DAC_PANC50_UP (44)	TSADAC_PANC50_UP (43)	other	44	43	7	8.4498	BNIP3;BST2;PAX6;SFRP1;TP53I11;UCHL1;XAGE1
BENNETT_SLE_UP (30)	TAKEDA_NUP8_HOXA9_16D_UP (172)	other	30	172	9	8.44323	BIRC4BP;IFI44L;ISG15;LY6E;MX1;MX2;OAS2;OASL;TNFSF10
LINDSTEDT_DEND_UP (51)	RUTELLA_HEMATOGFSNDCS_DIFF (661)	other	51	661	17	8.43825	BIRC3;BTG1;CD80;CD83;CFLAR;CSF2RA;CXCR4;EED;LAMP3;MAP3K14;MARCKS;MARCKSL1;NR4A3;OPTN;SDC4;SLAMF1;TRAF1
BLEO_HUMAN_LYMPH_HIGH_4HRS_UP (21)	UVC_LOW_ALL_UP (19)	other	21	19	5	8.43797	BTG2;CDKN1A;FDXR;GDF15;PMAIP1
IFNA_UV-CMV_COMMON_HCMV_6HRS_UP (29)	ROTH_HTERT_UP (14)	other	29	14	5	8.43606	IFI44L;IFIT3;MX1;OASL;RSAD2
CHIARETTI_T_ALL_DIFF (282)	DIAB_NEPH_DN (374)	other	282	374	30	8.43005	ANXA1;AQP3;ARF6;ARID5B;ARMCX2;ATP9A;BIRC3;CSDA;CXADR;CXCL2;DUSP1;FAT;GAB2;HNRPDL;HOXA9;HPGD;IGFBP7;KBTBD11;MGAT5;PALLD;PTGER4;RSBN1;SPOCK2;STAT1;TLE4;TOB1;TRIB2;TRIM22;TSC22D3;UGCG
ADIP_DIFF_CLUSTER5 (39)	P21_P53_ANY_DN (49)	other	39	49	7	8.42286	ANLN;AURKB;BUB1;CDC2;PRC1;RACGAP1;UBE2C
ADIP_DIFF_CLUSTER5 (39)	ZHAN_MM_CD138_PR_VS_REST (49)	other	39	49	7	8.42321	CCNB1;CDC2;CENPL;NUSAP1;PRC1;RACGAP1;UBE2C
CARIES_PULP_UP (212)	KRETZSCHMAR_IL6_DIFF (147)	other	212	147	17	8.41665	BCL3;C10ORF10;CCL2;CD44;CXCR4;EVI2A;EVI2B;HCK;ICAM1;IRF4;MT1X;PIM2;POU2AF1;PTP4A3;SLA;SOCS3;SPP1
BROCKE_IL6 (147)	CARIES_PULP_UP (212)	other	147	212	17	8.417	BCL3;C10ORF10;CCL2;CD44;CXCR4;EVI2A;EVI2B;HCK;ICAM1;IRF4;MT1X;PIM2;POU2AF1;PTP4A3;SLA;SOCS3;SPP1
GAY_YY1_DN (280)	MIDDLEAGE_DN (14)	other	280	14	8	8.40733	CCNA2;CENPA;CENPF;FOXM1;KIF11;KIF23;KIF2C;PLK1
CMV_ALL_DN (103)	IGLESIAS_E2FMINUS_UP (151)	rep	103	151	13	8.40652	ACTA2;ANXA1;CFD;COL1A1;COL1A2;COL3A1;COL5A2;COL6A2;ID2;IGFBP5;LAMA4;POSTN;THBS1
ROSS_MLL_FUSION (83)	VERHAAK_AML_NPM1_MUT_VS_WT_UP (189)	other	83	189	13	8.39563	C2;CCL23;CTSL;FBP1;HK3;HOXA5;HOXA9;MVP;PBX3;PHKA2;RNASE2;SCPEP1;SNX10
BENNETT_SLE_UP (30)	IFN_BETA_UP (65)	other	30	65	7	8.39457	IFIT3;ISG15;MX1;MX2;OAS1;OAS2;STAT1
CMV-UV_HCMV_6HRS_DN (109)	UVC_XPCS_ALL_DN (478)	other	109	478	21	8.39014	C6ORF111;CXCL12;DNMBP;KIAA0376;KLF10;KLF7;MYC;MYO10;NCK1;NR2F2;PRR3;RBM16;RUNX1;SMAD3;SOCS5;SOS2;SR140;STARD13;TCF7L2;ZNF148;ZNF292
IRITANI_ADPROX_VASC (154)	NAKAJIMA_MCSMBP_MAST (47)	other	154	47	10	8.38623	CAPG;CCL2;CLU;ENO2;MT1A;MT1F;MT1H;MT2A;MT3;RGS10
IRITANI_ADPROX_VASC (154)	TGFBETA_EARLY_UP (47)	other	154	47	10	8.38658	CD44;CD59;COL1A2;COL6A1;CSPG2;ICAM1;ITGB5;MMP14;RHOB;SERPINE1
CMV_8HRS_DN (44)	UVC_HIGH_ALL_DN (297)	other	44	297	12	8.37983	ADM;CEBPD;DDIT4;GAS1;ID2;MAPK14;MARCKS;MN1;NR2F2;RUNX1;TNFRSF1A;WEE1
MYC_TARGETS (42)	PENG_GLUTAMINE_DN (313)	other	42	313	12	8.37968	CAD;DDX18;FASN;FKBP4;HSPA4;HSPE1;LDHA;NCL;NME1;ODC1;SRM;TFRC
ET743_SARCOMA_UP (71)	UVB_NHEK1_UP (177)	other	71	177	12	8.37877	ATF3;COX7A2;CXCL3;GADD45B;GUK1;ID2;IGFBP6;NDUFA1;PGK1;RPS27;SCG5;UQCRB
IDX_TSA_UP_CLUSTER3 (90)	RUIZ_TENASCIN_TARGETS (79)	other	90	79	10	8.37705	CCNE2;MCM10;MCM2;MCM3;MCM4;MCM5;MCM7;RRM2;TYMS;WNT4
IDX_TSA_UP_CLUSTER3 (90)	SHEPARD_GENES_COMMON_BW_CB_MO (79)	other	90	79	10	8.3774	BIRC5;CCNB1;CDC2;CDC20;DLG7;KIF11;MKI67;PRC1;TACC3;TTK
BRCA_ER_NEG (929)	GOLDRATH_CELLCYCLE (34)	other	929	34	16	8.37613	AURKA;AURKB;BUB1;CCNA2;CCNB2;CDC45L;CDKN2C;CHAF1A;CKS1B;ECT2;GMNN;MAD2L1;MAPK6;NCAPH;NEK2;S100A6
BRCA_ER_NEG (929)	GREENBAUM_E2A_UP (34)	other	929	34	16	8.37648	ANLN;AURKA;BUB1;CCNA2;CCNB2;CDKN2C;ECT2;EPRS;KIF11;KIF2C;MAD2L1;PFKP;PGK1;RACGAP1;TTK;TYMS
CHIARETTI_T_ALL (259)	HADDAD_HPCLYMPHO_ENRICHED (309)	other	259	309	26	8.37486	ALOX5;CD69;CDKN1B;CDKN2C;CTBP2;DDX3Y;DNTT;HIST1H2AC;ID3;IGLL1;IL7R;ISG20;KIAA0256;LRMP;NID2;PCDH9;PRDM2;PTPRE;RASGRP1;RB1CC1;SLC35D1;SOCS2;TLE4;TNFRSF7;TOB1;TRIB2
BRCA_ER_NEG (929)	ZHAN_MM_CD138_PR_VS_REST (49)	other	929	49	19	8.37316	ASPM;AURKA;CCNB2;CDC2;DEPDC1B;DLG7;EZH2;FOXM1;KIF14;NEK2;PRC1;RACGAP1;RFC4;SPBC25;TPX2;TRIP13;TTK;TYMS;UBE2C
SANA_TNFA_ENDOTHELIAL_UP (83)	TAKEDA_NUP8_HOXA9_10D_UP (190)	other	83	190	13	8.37167	CXCL10;FLJ20035;GBP1;IFI44L;IFIH1;IFIT1;LGALS3BP;MX1;MX2;OAS1;OAS2;OAS3;SAMD9L
BRENTANI_CELL_ADHESION (95)	RAY_P210_DIFF (53)	other	95	53	9	8.36838	CD44;CDH11;ICAM1;ITGB2;JUP;MCAM;MMP1;MMP9;PKD1
CMV_8HRS_UP (32)	REOVIRUS_HEK293_UP (237)	other	32	237	10	8.36816	CCL5;HIST2H2AA3;IFITM1;ISG15;MX2;OAS1;OAS2;PML;TNFAIP3;TRIM21
BRCA1_SW480_UP (25)	TGFBETA_ALL_UP (80)	other	25	80	7	8.36721	ARHGDIA;CTNNA1;IGFBP2;IGFBP4;RAC1;RHOA;TIMP1
APPEL_IMATINIB_UP (33)	RUTELLA_HEPATGFSNDCS_UP (158)	other	33	158	9	8.36694	ACP5;APOC1;APOE;CTSB;CTSD;CTSL;GM2A;HEXB;LAMP1
ICHIBA_GVHD (335)	KUMAR_HOXA_DIFF (468)	other	335	468	37	8.34198	5830411E10RIK;ATP1B3;AW112010;C1QC;CCL5;CD5L;CTLA2B;CTSC;CYB561;CYP7B1;FCGR1;GIMAP4;GP49A;GP49A///LILRB4;GPX3;IFI204///LOC672547;IFIT1;IFIT3;IIGP2;IL1RN;IRF7;ISG15;LCK;LGALS3BP;LTF;LY6A;NAT8;NR1D1;NR2F6;PDZK1;RPS6KC1;SCD5;SPTLC2;TCRB-J///TCRB-V13;TGTP;USP18;VCAM1
BOQUEST_CD31PLUS_VS_CD31MINUS_UP (660)	VEGF_MMMEC_3HRS_UP (66)	other	660	66	19	8.34182	ANGPT2;CCL2;CD34;CD9;CXCL1;ESR1;FOXO1A;IFI27;KDR;KRT7;MGP;MMP1;NP;RHOB;TFPI2;TIE1;TNFSF10;VCAM1;VWF
ADIP_DIFF_CLUSTER5 (39)	BRCA_ER_NEG (929)	other	39	929	17	8.32404	ANLN;AURKB;BUB1;CCNA2;CDC2;CDC20;ELAVL1;GALK1;KIF20A;MELK;PRC1;PTTG1;RACGAP1;S100A8;SLPI;STMN1;UBE2C
DAC_FIBRO_DN (11)	LEE_TCELLS3_UP (106)	rep	11	106	6	8.3175	CDKN3;KIAA0101;KIF11;MCM2;MKI67;TMSL8
ELONGINA_KO_DN (184)	TARTE_PLASMA_BLASTIC (310)	other	184	310	22	8.31545	CCNE1;CKS2;DHCR24;EBNA1BP2;EED;FDFT1;GCLM;KIF11;LBR;LDHB;NASP;NEK2;PHB;PSMA2;RANBP5;SOD2;TCP1;TFRC;UBE2S;VBP1;VDAC1;YBX1
GAY_YY1_DN (280)	OLDAGE_DN (47)	other	280	47	12	8.31268	CCNA2;CENPA;CENPF;FOXM1;H2AFZ;HAS2;HMGB2;KIF11;KIF23;KIF2C;NASP;PLK1
DER_IFNG_UP (63)	IFNA_HCMV_6HRS_UP (53)	other	63	53	8	8.3087	BST2;IFIT3;IL15RA;ISG15;NMI;PML;STAT1;TRIM21
DAC_IFN_BLADDER_UP (17)	NF90_UP (25)	other	17	25	5	8.30766	IFIT3;MX1;MX2;OAS1;STAT1
IFN_GAMMA_UP (39)	RADAEVA_IFNA_UP (51)	other	39	51	7	8.30634	ADAR;HLA-E;IFITM1;IRF1;PSME1;STAT1;VAT1
ALZHEIMERS_DISEASE_UP (1473)	CMV_HCMV_TIMECOURSE_ALL_UP (470)	other	1473	470	94	8.29787	AGTR1;AHCTF1;ARS2;BRD2;BTG3;BTRC;CASK;CBLB;CCND3;CDC6;CDK2;CDR2L;CH25H;CHD1;CXCL2;DBF4;DDX18;DDX21;DDX39;DMN;E2F5;EP300;ERF;FGF18;FGFR3;FXR1;GBP2;GCLC;GPC4;H2AFX;HBEGF;HIST2H2AA3;HSMPP8;HYPE;ICAM1;IL6;INPP1;IRF7;KITLG;KPNA6;LDLR;LEF1;MAN2A2;MAX;MSX1;MTF1;MX2;NFE2L3;NR4A3;OASL;PAQR3;PBX2;PCDH9;PDE4D;PDLIM3;PLAGL2;PLCL1;PML;POLR2H;PPARBP;PPM1D;PROX1;PRPF4B;PSCD1;PTDSR;RARRES2;RARRES3;RBBP5;RBBP6;RX…
ERM_KO_TESTES_DN (23)	IDX_TSA_UP_CLUSTER3 (90)	other	23	90	7	8.2927	CCNE2;CDCA7;DCK;HELLS;MAD2L1;MCM2;RAD51
CMV_8HRS_UP (32)	DER_IFNG_UP (63)	other	32	63	7	8.28772	HLA-E;IFITM1;IL6;ISG15;PML;PSMB8;TRIM21
ALZHEIMERS_DISEASE_DN (1121)	TARTE_PLASMA_BLASTIC (310)	other	1121	310	59	8.28503	ABCE1;APPBP1;ASNA1;ATIC;ATP5F1;ATP5J;ATP5O;C6ORF32;CCND2;CCT2;CCT4;CCT5;CDC27;CKS2;COPS5;COX6C;COX7B;CSE1L;CYCS;EIF2S1;ELMO1;FH;GPI;HNRPC;HPRT1;HSPA9B;KIF2A;MAPK1;MRPL19;MTHFD1;NARS;NDUFV2;NNT;OAT;PCNA;PGK1;PPP1R2;PRKCB1;PSMA1;PSMA5;PSMB2;PSMD14;RANBP5;RECQL;SDHB;SFRS3;SUMO1;SUMO2;TFRC;TIMM17A;TMSB10;TXN;UBE2D3;UCHL3;UQCRC2;UQCRH;USP14;VBP1;YWHAH
P21_MIDDLE_DN (16)	SERUM_FIBROBLAST_CELLCYCLE (138)	other	16	138	7	8.2847	CDKN3;CKS1B;KIAA0101;PBK;PCNA;SMC4;TRIP13
IFNALPHA_HCC_UP (29)	TAKEDA_NUP8_HOXA9_3D_UP (187)	other	29	187	9	8.28274	BST2;IFI27;IFITM1;ISG15;LGALS3BP;MX1;MX2;PLSCR1;STAT1
BOQUEST_CD31PLUS_VS_CD31MINUS_UP (660)	IRITANI_ADPROX_LYMPH (126)	other	660	126	26	8.2767	ANGPT2;APOD;CDC2;CDKN1C;CREM;DSP;EMP2;FABP4;GMFG;HLA-DPB1;ISG20;KIAA1462;LMO2;LOC57228;MAF;MAOA;MGP;NP;OLFML2A;RAMP3;RAPGEF5;RGS16;SEPP1;SOCS2;SPRY1;TOP2A
CMV_UV-CMV_COMMON_HCMV_6HRS_UP (20)	IFNA_HCMV_6HRS_UP (53)	other	20	53	6	8.27326	GCH1;IFIT3;MX1;OASL;PSCD1;RSAD2
CANCER_UNDIFFERENTIATED_META_UP (69)	P21_P53_ANY_DN (49)	rep	69	49	8	8.27234	CDC2;DLG7;HMGB2;MCM2;MCM3;MCM6;TUBB4;UBE2C
BROCKE_IL6 (147)	GALINDO_ACT_UP (87)	other	147	87	12	8.26075	BCL2L11;BCL3;BHLHB2;CD44;CEBPB;GADD45A;GADD45B;ICAM1;JUNB;PIM1;SOCS3;SPP1
GALINDO_ACT_UP (87)	KRETZSCHMAR_IL6_DIFF (147)	other	87	147	12	8.26109	BCL2L11;BCL3;BHLHB2;CD44;CEBPB;GADD45A;GADD45B;ICAM1;JUNB;PIM1;SOCS3;SPP1
REOVIRUS_HEK293_UP (237)	UVB_NHEK3_ALL (397)	other	237	397	28	8.25997	ADM;ANXA1;ATF3;COPS2;CTGF;CYR61;DUSP1;FXR1;GADD45A;GNAI1;HIST2H2AA3;IFITM1;IL8;ISG15;NFKBIA;NRIP1;OAS1;PMAIP1;RAB21;RND3;STAT1;TIAL1;TLK1;TNFAIP3;UBE2H;UBE2V2;UGCG;WTAP
DOX_RESIST_GASTRIC_UP (44)	SASAKI_ATL_UP (171)	other	44	171	10	8.25458	BARD1;CDKN3;FOXM1;HMGB2;MAD2L1;MKI67;PLK1;TOP2A;TPX2;TYMS
DOX_RESIST_GASTRIC_UP (44)	SASAKI_TCELL_LYMPHOMA_VS_CD4_UP (171)	other	44	171	10	8.25491	BARD1;CDKN3;FOXM1;HMGB2;MAD2L1;MKI67;PLK1;TOP2A;TPX2;TYMS
HYPOXIA_FIBRO_UP (20)	MENSE_HYPOXIA_UP (107)	other	20	107	7	8.25358	ADFP;ALDOC;ANGPTL4;BNIP3;BNIP3L;ENO2;VEGF
DER_IFNA_UP (66)	TAKEDA_NUP8_HOXA9_8D_UP (151)	other	66	151	11	8.25053	GBP1;IFI44;IFI6;IFIT3;IFITM1;ISG15;MX1;MX2;OAS1;OAS2;STAT1
ALZHEIMERS_DISEASE_UP (1473)	UVC_XPCS_ALL_DN (478)	rep	1473	478	95	8.2492	AFF1;AKAP9;ARHGEF10;ATP8B1;BAZ1A;BAZ2B;BMPR1A;BTRC;C19ORF7;C3ORF63;C4ORF8;C6ORF111;CASK;CBLB;CDC2L5;CENTB2;CENTD1;CEP350;CHD1;CNOT2;CRADD;CREBBP;CTBP2;CUTL1;E2F5;EGFR;EPS8;FBXL7;FXR1;FYN;G6PD;GMPS;GOLGA4;GRK5;GSK3B;HELZ;HMG2L1;HNRPH3;IFRD1;IL6;ITSN1;KIF14;KLF7;LARP4;MALT1;MARCH6;MARK3;MYO10;MYO9B;MYST3;MYST4;NCK1;NCOA3;NEK7;NFIB;NFKB1;NIPBL;NUMB;NUP98;PARD3;PAWR;PHF21A;PIK3C3;PLCE1;PPM1B;PTPRK;R3…
BHATTACHARYA_ESC_UP (92)	STEMCELL_EMBRYONIC_UP (1343)	other	92	1343	31	8.2457	CALU;CCNB1;CCNC;CCT8;CDC2;CRABP1;CRABP2;CYP26A1;DDX21;DSG2;ELOVL6;EPRS;GDF3;GJA1;HDAC2;HNRPAB;HSPA4;IDH1;LAPTM4B;MTHFD2;NASP;NPM1;PITX2;PSIP1;PSMA2;PSMA3;PTTG1;SET;SMS;SSB;TDGF1
ADIP_DIFF_CLUSTER2 (41)	CMV_HCMV_TIMECOURSE_ALL_DN (421)	other	41	421	13	8.24209	ADM;CEBPD;CTGF;CXCL6;CXCR7;CYR61;DUSP1;ID2;PHLDA1;SERPINE1;THBS1;TNFRSF1B;WEE1
AGEING_BRAIN_UP (209)	CMV_HCMV_TIMECOURSE_ALL_DN (421)	rep	209	421	27	8.23926	ACAA2;ADD3;AMOTL2;ANKRD15;C10ORF116;C10ORF56;CEBPD;CSPG2;CYP1B1;DDIT4;DHRS3;DNASE1L1;FGF2;GJA1;GNG11;LTBP1;MAP3K5;METTL7A;PCF11;PMP22;RHOBTB3;SDC2;SERPINH1;TGIF;TLE4;TPD52L2;ZBTB1
DAC_BLADDER_UP (29)	TAKEDA_NUP8_HOXA9_10D_UP (190)	other	29	190	9	8.22587	BIRC4BP;IFI44L;IFIT3;IRF7;MX1;MX2;OAS1;OAS2;STAT1
IL1_CORNEA_UP (63)	SANA_TNFA_ENDOTHELIAL_UP (83)	other	63	83	9	8.2113	CCL20;CCL8;CXCL2;CXCL3;CXCR7;IL7R;RHOB;SOD2;TNFAIP2
IDX_TSA_UP_CLUSTER6 (166)	STEMCELL_HEMATOPOIETIC_UP (1452)	other	166	1452	46	8.21033	ABCA1;ACAA2;ACADL;ADCY6;ATP5D;BCKDHB;C10ORF58;C11ORF54;C9ORF72;CBR1;CD1D;COX7B;CYB5A;DECR1;DGAT1;DHRS7B;FASN;GRHPR;HBLD2;ITGA6;LDHB;LONPL;MAP3K7IP3;MAP4K4;MCCC1;MPDU1;NDUFA5;NDUFB2;NDUFB8;NDUFB9;PEX19;PGM1;PHTF2;PLA2G6;PNPLA2;RBPMS;REEP6;RETSAT;S100A1;SDPR;SLC19A1;SLC25A1;TANK;UCK1;UCRC;UQCRC2
LEI_MYB_REGULATED_GENES (325)	MYC_TARGETS (42)	other	325	42	12	8.20561	APEX1;CCND2;CDK4;CDKN1A;FN1;HSPA4;HSPD1;HSPE1;MYC;NME1;RPS15A;TPM1
BRCA_ER_NEG (929)	CMV_IE86_UP (50)	other	929	50	19	8.20539	BLM;BTG3;CDC2;CDT1;EZH2;FOXM1;KIF11;MAD2L1;MCM5;MCM6;MCM7;MSH2;MYBL2;NASP;NP;PTTG1;TOPBP1;TPX2;TYMS
LEE_TCELLS2_UP (1141)	TAKEDA_NUP8_HOXA9_16D_UP (172)	other	1141	172	41	8.20143	ATP10A;ATP11A;AUTS2;B3GALNT2;BIRC4BP;BTLA;CD1A;CD1C;CD1D;CD1E;CD38;CDC42EP3;CHST2;DUSP4;EDG3;ELOVL6;FHL2;HOXA9;HPGD;IFI44;IFI44L;IFITM1;IL6ST;ISG15;ITGB7;KIAA1913;LOC129607;LOC387882;MPP7;MX1;NAPSB;OPN3;PALLD;PPP1R16B;PTPRK;RSAD2;SAMHD1;SOX4;TNFSF10;TOX;TRA@///TRD@
ADIPOCYTE_PPARG_UP (16)	TNFALPHA_TGZ_ADIP_DN (28)	rep	16	28	5	8.20159	ADIPOQ;FASN;PC;PPARG;RETN
CANCER_NEOPLASTIC_META_UP (64)	SCHUMACHER_MYC_UP (54)	other	64	54	8	8.19391	AHCY;HSPE1;IARS;LDHA;MRPL3;NME1;PAICS;PRDX4
BOQUEST_CD31PLUS_VS_CD31MINUS_UP (660)	SANA_IFNG_ENDOTHELIAL_UP (75)	other	660	75	20	8.1921	APOL3;BST2;CD74;CFH;CX3CL1;CXCL10;HLA-B;HLA-C;HLA-DPA1;HLA-DQA1;HLA-DQB1;HLA-DRB1;IFI44L;IFIH1;MX1;PLA1A;SAMHD1;SSPN;TNFSF10;WARS
GRANDVAUX_IRF3_UP (13)	TAKEDA_NUP8_HOXA9_3D_UP (187)	other	13	187	7	8.17293	GBP1;IFI44;IFIT1;IFIT2;IFIT3;OAS2;RSAD2
CMV_HCMV_TIMECOURSE_12HRS_UP (26)	IFN_ANY_UP (82)	other	26	82	7	8.16978	IFIT3;IL6;ISG15;MX1;MX2;OAS1;OAS2
HDACI_COLON_BUT16HRS_DN (108)	STEMCELL_NEURAL_UP (1838)	rep	108	1838	40	8.17009	ABCA1;ALG5;BTF3;CDC2;CKS1B;CSE1L;CUL1;DTYMK;FDPS;GBE1;GPR125;GPR56;HMGB1;HMGB2;IMMT;INPP5D;INPPL1;ISOC1;KIAA0101;MBTD1;NAP1L1;NRAS;NUCKS1;PABPC1;PPP1R14B;PSMB5;RBBP4;RPL22;SENP6;SFPQ;SMC2;SNX12;SS18;TMEM77;TMPO;TOP2B;TYMS;XPOT;ZCCHC10;ZFX
ADIP_VS_PREADIP_UP (36)	CALRES_MOUSE_UP (30)	other	36	30	6	8.16939	ADFP;ADIPOQ;DDIT3;FASN;LOC642956;PPARG
BASSO_GERMINAL_CENTER_CD40_DN (72)	CHIARETTI_T_ALL_DIFF (282)	other	72	282	14	8.16938	AQP3;ARL4C;BCL6;ID1;ID3;IGJ;ISG20;METTL7A;NCF4;RAPGEF2;TNFRSF7;TRA@;TRA@///TRDV2///T;TRIB2
IDX_TSA_UP_CLUSTER3 (90)	VANTVEER_BREAST_OUTCOME_GOOD_VS_POOR_DN (112)	other	90	112	11	8.16197	BIRC5;BUB1;CCNB2;CCNE2;CKS2;DCK;EZH2;MAD2L1;PRC1;RRM2;TRIP13
UVB_NHEK1_C2 (22)	ZUCCHI_EPITHELIAL_DN (50)	other	22	50	6	8.15919	CCL20;CLDN4;CXCL2;CXCL3;JUND;TACSTD2
DAC_FIBRO_DN (11)	LEE_TCELLS2_UP (1141)	rep	11	1141	10	8.15609	CCNA2;CDKN3;EZH2;FOXM1;HMGB2;KIAA0101;KIF11;MCM2;MKI67;TMSL8
MIDDLEAGE_DN (14)	SASAKI_ATL_UP (171)	rep	14	171	7	8.15293	CCNA2;CENPF;FOXM1;KIF11;KIF2C;PLK1;UBE2C
MIDDLEAGE_DN (14)	SASAKI_TCELL_LYMPHOMA_VS_CD4_UP (171)	rep	14	171	7	8.15326	CCNA2;CENPF;FOXM1;KIF11;KIF2C;PLK1;UBE2C
HADDAD_HSC_CD10_UP (296)	ROSS_AML1_ETO (82)	other	296	82	15	8.15357	AP1B1;CAV1;CD19;CIITA;HIST1H2BD;HIST1H2BF;HIST1H2BH;HIST1H2BI;ISG20;ITPR1;LAPTM5;LOC653754;POU4F1;PSD3;RCBTB1
SCHUMACHER_MYC_UP (54)	STEMCELL_EMBRYONIC_UP (1343)	other	54	1343	23	8.15362	ABCE1;AHCY;CTPS;CYP51A1;DDX21;DHODH;EBNA1BP2;FKBP4;GRSF1;HSPE1;IARS;JTV1;KIAA0020;LDHA;LOC56902;MRPL3;NEFH;NOLC1;POLR2H;RANBP1;RRS1;SLC20A1;UCK2
GALINDO_ACT_UP (87)	VERHAAK_AML_NPM1_MUT_VS_WT_UP (189)	other	87	189	13	8.15216	CCL4;CD14;CXCL2;ETS2;IER3;IL1B;NFKB2;NFKBIA;PHLDA1;PLAUR;TNF;TNFAIP2;TNFAIP3
FSH_OVARY_MCV152_DN (46)	UVC_HIGH_ALL_DN (297)	other	46	297	12	8.15172	ARF6;CDK8;DDX3X;DUSP1;EMP1;FGF5;ITGA6;MAT2A;PITPNB;RAF1;TOP2A;UBE2G1
UVB_NHEK1_DN (270)	UVC_HIGH_D8_DN (30)	other	270	30	10	8.14785	ARHGEF7;CDYL;FYN;HEG1;IRS1;MN1;NR2F2;PPP1R12A;REV3L;TOP2A
BRCA_ER_NEG (929)	GAY_YY1_DN (280)	other	929	280	49	8.14661	ACAT2;ASPM;AURKA;AURKB;BUB1;CCL2;CCNA2;CCNB2;CDT1;CENPA;CHST2;CRABP1;DIAPH3;DUSP9;EXO1;FADS2;FOXM1;FUS;GNB4;GZMA;H2AFZ;HMGB3;KIF11;KIF20A;KIF2C;MAD2L1;MCM4;MCM5;MCM6;MCM7;MSH2;MTHFD2;NASP;PCOLCE2;PLSCR1;PRC1;PRDX4;PTGDS;RACGAP1;RFC4;RIPK4;RPS6KA4;SOD3;STMN1;TGFBI;TMEM45A;TNFRSF1B;TRIP13;TTK
DAC_IFN_BLADDER_UP (17)	IFNALPHA_NL_UP (27)	other	17	27	5	8.14233	IRF7;MX1;MX2;STAT1;TNFSF10
FLECHNER_KIDNEY_TRANSPLANT_WELL_UP (565)	UVB_NHEK1_DN (270)	rep	565	270	36	8.14079	AFF1;AHR;AKR1C3;ARID5B;ATF2;AUTS2;BRD8;BTBD3;C6ORF111;CREB3L2;CREBBP;DYRK1A;E2F3;FAT;FNBP1L;FNDC3A;FOXJ3;FYN;ID1;MEGF9;MORC3;N4BP1;NCOA3;NRIP1;NUP153;PAFAH1B1;PHF3;SFRS2IP;SHOC2;SMAD5;SP3;VPS13A;WDFY3;WEE1;XPO1;ZNF146
DOX_RESIST_GASTRIC_UP (44)	P21_P53_MIDDLE_DN (25)	rep	44	25	6	8.14061	ATAD2;BUB1;HMGB2;MCM4;PBK;TYMS
DAC_FIBRO_DN (11)	DOX_RESIST_GASTRIC_UP (44)	rep	11	44	5	8.14068	CDKN3;FOXM1;HMGB2;KIAA0101;MKI67
ROTH_HTERT_UP (14)	TAKEDA_NUP8_HOXA9_16D_UP (172)	other	14	172	7	8.13903	IFI44;IFI44L;IFIT1;MX1;OASL;RSAD2;SLC12A8
DER_IFNG_UP (63)	IFNALPHA_NL_HCC_UP (18)	other	63	18	6	8.13676	BST2;IFITM1;IRF1;ISG15;PSME1;STAT1
IL1_CORNEA_UP (63)	TNFA_NFKB_DEP_UP (18)	other	63	18	6	8.13709	CCL20;CXCL2;CXCL3;IL6;TNFAIP2;TRAF1
YU_CMYC_UP (43)	ZHAN_MM_CD138_PR_VS_REST (49)	other	43	49	7	8.13521	ASPM;AURKA;BIRC5;CCNB2;E2F8;RACGAP1;TOP2A
REOVIRUS_HEK293_UP (237)	UVB_NHEK1_DN (270)	rep	237	270	23	8.13525	BACH1;BAZ2B;CPEB3;DYRK1A;FOXJ3;IFI44L;N4BP1;NRIP1;OTUD4;PLK4;RCHY1;RRS1;SHOC2;SMAD5;THRAP2;TIPARP;TLK1;TMCC1;WEE1;ZNF217;ZNF264;ZNF44;ZZZ3
ET743PT650_COLONCA_DN (44)	UVB_NHEK3_ALL (397)	other	44	397	13	8.13434	ADK;ALCAM;ANKRD15;COMMD1;EXT1;HMGA2;KIFAP3;ME1;PTPRK;SRPK2;STK3;TIAM1;TMEM131
GOLDRATH_CELLCYCLE (34)	LEE_TCELLS2_UP (1141)	other	34	1141	17	8.13123	AURKA;AURKB;BUB1;CCNA2;CCNB2;CDC45L;CDC6;CDKN2C;CKS1B;CKS2;ECT2;FYN;GMNN;MAD2L1;NCAPH;NEK2;S100A6
GALINDO_ACT_UP (87)	IDX_TSA_UP_CLUSTER1 (25)	other	87	25	7	8.1283	CEBPB;ERRFI1;ETS2;IER3;PHLDA1;TSC22D1;VEGF
DER_IFNB_UP (93)	GRANDVAUX_IRF3_UP (13)	other	93	13	6	8.12136	GBP1;IFI44;IFIT2;IFIT3;OAS2;PMAIP1
BRCA1_OVEREXP_DN (112)	MANALO_HYPOXIA_DN (91)	other	112	91	11	8.1167	ATIC;BOP1;CCNE1;CHAF1A;CTPS;DDX11;MCM2;MRPS12;NOLC1;POLG;SNRPA1
RADAEVA_IFNA_UP (51)	RIBAVIRIN_RSV_UP (22)	other	51	22	6	8.11314	IFI27;IFITM1;IFITM3;IRF7;MX1;STAT1
BRENTANI_IMMUNE_FUNCTION (54)	NAKAJIMA_MCS_UP (100)	other	54	100	9	8.11283	CD63;IFNB1;IFNG;IFNGR1;IL10;IL13;IL16;IL1B;IL2RB
ALZHEIMERS_DISEASE_UP (1473)	UVC_TTD_4HR_DN (299)	rep	1473	299	68	8.10458	AFF1;ATBF1;BAZ1A;BAZ2B;C3ORF63;C6ORF111;CBLB;CEP350;CHD1;CNOT2;CREBBP;CTBP2;CUTL1;DAAM1;EGFR;FAM48A;FBXL7;FOXO3A;FXR1;FYN;GOLGA4;GSK3B;HDAC4;HELZ;IFRD1;ITSN1;JARID1A;KIF14;KLF7;KLHL20;LARP4;LRP6;MITF;MYO10;MYST3;MYST4;NCOA3;NEK7;NIPBL;NUP98;PARD3;PTPRK;RAB3GAP1;RAI17;RBM6;RBPSUH;RNGTT;SEMA3C;SETD2;SLC4A7;SMA4;SPOP;SRPK2;STAG1;TBL1X;TCF7L2;TGFB2;THRAP1;TLE4;TRIM24;TSPAN5;UGCG;UST;VEGFC;ZBTB20;ZHX3…
BRENTANI_CELL_CYCLE (86)	MIDDLEAGE_DN (14)	other	86	14	6	8.0906	CCNA2;CCNF;CDC20;CENPA;CENPF;MYBL2
DAC_BLADDER_UP (29)	SANA_IFNG_ENDOTHELIAL_UP (75)	other	29	75	7	8.08951	C1S;IFI44L;MX1;OAS1;OAS2;STAT1;TNFSF10
IRITANI_ADPROX_LYMPH (126)	LE_MYELIN_UP (105)	other	126	105	12	8.08846	BUB1;CCNA2;CCNB2;CDKN1C;CKS1B;CSRP2;KIF11;LMNB1;PDE8A;PLK1;REEP1;TOP2A
CROONQUIST_IL6_RAS_DN (24)	OLDAGE_DN (47)	other	24	47	6	8.08393	CDC20;CENPA;FOXM1;KIF2C;MYBL2;UBE2C
BOQUEST_CD31PLUS_VS_CD31MINUS_UP (660)	IFNA_UV-CMV_COMMON_HCMV_6HRS_UP (29)	other	660	29	13	8.0764	BIRC4BP;CCL8;IFI27;IFI44L;ISG20;MX1;MX2;OASL;PSCD1;SAMHD1;STX11;TLR3;TNFSF10
FLECHNER_KIDNEY_TRANSPLANT_REJECTION_DN (550)	STEMCELL_EMBRYONIC_UP (1343)	rep	550	1343	98	8.06609	ACADM;ADH5;AHCY;ASS1;ATF2;ATP5J;ATP5O;BEXL1;BNIP3;C11ORF58;C17ORF25;C1QBP;C6ORF108;CD2AP;CDKN1C;CFDP1;CLIC4;COPS2;COPS5;CTNNA1;DAB2;DDX3X;DLD;DNM1L;DSP;DSTN;EBNA1BP2;ECHS1;EIF1AX;EPS8;ESD;ETFA;FH;FNDC3A;GHITM;GLDC;GPC3;HADHB;HDGF;HSPA4;HSPD1;HSPE1;IDH1;IGFBP2;IMMT;ITGA6;LRP2;LRPPRC;MAOA;MINPP1;MME;MORF4L2;NDUFAB1;NDUFAF1;NDUFS1;NONO;NQO2;PARG;PDCD8;PEPD;PEX7;PGK1;PLS3;PPM1B;PPP2CB;PSMD11;PTGES3;R…
CHIARETTI_T_ALL_DIFF (282)	VERHAAK_AML_NPM1_MUT_VS_WT_UP (189)	other	282	189	21	8.05895	ACSL1;BCL6;CAT;CXCL2;CXCL3;ETS2;FTO;G0S2;GCH1;HIST2H2AA///LOC653;HOXA10;HOXA5;HOXA9;IFI30;LAPTM4B;PBX3;PF4;PPBP;PRDM2;SPINK2;TRGC2///TRGV2///
BLEO_HUMAN_LYMPH_HIGH_24HRS_UP (93)	HINATA_NFKB_UP (111)	other	93	111	11	8.05851	CCL2;CCL20;CCL5;CD83;CDKN1A;CFLAR;GADD45A;GCH1;ICAM1;NFKB2;XPC
LINDSTEDT_DEND_8H_VS_48H_UP (66)	RUTELLA_HEPATGFSNDCS_UP (158)	other	66	158	11	8.05549	ATP13A3;CCL2;CCL8;CXCL1;CXCL10;IL1B;KYNU;PLA2G7;SLC3A2;SOD2;STAT1
DOX_RESIST_GASTRIC_UP (44)	IRITANI_ADPROX_LYMPH (126)	other	44	126	9	8.05426	BUB1;CDC2;CDKN3;FOXM1;GINS1;HMGB2;LMNB1;PLK1;TOP2A
NF90_UP (25)	REOVIRUS_HEK293_UP (237)	other	25	237	9	8.05355	BLZF1;IFI27;IFIT3;IFITM1;ISG15;MX2;OAS1;STAT1;TRIM22
BRENTANI_DEATH (76)	STANELLE_E2F1_UP (29)	other	76	29	7	8.05136	BAD;BAK1;BID;CFLAR;PAWR;TP53BP2;TP73
DER_IFNB_UP (93)	SANA_TNFA_ENDOTHELIAL_UP (83)	other	93	83	10	8.04579	BST2;C1S;GBP1;HLA-A;HLA-B;HLA-E;MX1;MX2;OAS1;OAS2
BRENTANI_CELL_ADHESION (95)	OXSTRESS_RPETWO_DN (109)	other	95	109	11	8.04491	CD47;CDH11;CDH2;F2R;ITGA7;ITGAL;ITGB4;ITGB5;MMP11;VCAM1;ZYX
ADIP_VS_FIBRO_UP (35)	TZD_ADIP_DN (14)	rep	35	14	5	8.03831	AGT;CFD;GCLM;MCL1;PPARG
IDX_TSA_UP_CLUSTER3 (90)	P21_P53_MIDDLE_DN (25)	other	90	25	7	8.02979	BUB1;HMGB2;MCM3;MCM4;MCM7;SMC2;TYMS
LE_MYELIN_UP (105)	POD1_KO_UP (416)	other	105	416	19	8.02937	BZW2;CCNA2;CCNB2;CDCA8;CKS1B;DNAJC9;HMGA2;IGSF4;INCENP;IQGAP3;KIF22;LMNB1;MCM5;MCM7;NT5DC2;PPP1R14B;RAD51;UBE2T;UHRF1
ALZHEIMERS_DISEASE_UP (1473)	REOVIRUS_HEK293_DN (231)	rep	1473	231	57	8.02774	ABCA2;ABCB6;ABCC10;AGRIN;ARHGEF10;BAG1;CSPG2;CTDSP2;CTNS;DAG1;DICER1;DMN;EP300;FBN2;FGFR3;FLNA;FLNC;GAMT;GGA2;H2AFV;HOXB5;IGFBP5;ITGA6;ITGA7;ITGB5;ITPKB;ITSN1;KIAA0859;LRP4;LSS;MAP2K3;MAP4;MAT2A;METTL7A;MYO10;MYO9B;NUP98;OGDH;PDIA4;PLCG2;PLEC1;PLXNB2;PPARD;PRAME;PRMT2;PTPRF;RBBP6;RGS16;RRBP1;SEC14L1;SEPT9;SFRP1;SLC7A5;STK11;TCF3;TCF7;WFS1
CANTHARIDIN_DN (52)	SERUM_FIBROBLAST_CORE_UP (205)	rep	52	205	11	8.02517	FABP5;FARSLA;FARSLB;HSPC111;MCM7;MTHFD1;RUVBL2;SNRPA;SNRPA1;SNRPC;SNRPD1
AGED_RHESUS_UP (200)	CALRES_RHESUS_UP (68)	other	200	68	12	8.02388	ARCN1;CALB2;CUTL1;HCLS1;HSPG2;IER2;NR4A3;RNF113A;SLC1A1;SLC2A4;STX4;ZNF306
IFNALPHA_NL_UP (27)	SANA_TNFA_ENDOTHELIAL_UP (83)	other	27	83	7	8.02067	BST2;HLA-E;IFI44L;LGALS3BP;MX1;MX2;VCAM1
P21_P53_EARLY_DN (13)	SHEPARD_CRASH_AND_BURN_MUT_VS_WT_DN (198)	other	13	198	7	8.01579	CDC2;DLG7;MKI67;PRC1;RACGAP1;TPX2;TTK
CROONQUIST_IL6_RAS_DN (24)	LI_FETAL_VS_WT_KIDNEY_DN (162)	other	24	162	8	8.01204	BUB1B;CCNB2;CDC2;CDC20;CDC25C;CDKN3;KIF2C;MKI67
LI_FETAL_VS_WT_KIDNEY_DN (162)	P21_P53_ANY_DN (49)	other	162	49	10	8.01226	AURKA;AURKB;CDC2;DLG7;KIAA1794;MCM2;MCM6;MKI67;TPX2;TTK
STEMCELL_NEURAL_UP (1838)	VERNELL_PRB_CLSTR1 (68)	other	1838	68	30	8.01153	ASF1B;BLM;C14ORF130;CDC25A;CDCA5;CDCA7L;CDKN1A;CENPK;CHAF1A;DCK;DEK;EED;EPS8;EZH2;HMGB2;MCM4;MCM7;MELK;RFC3;RFC4;RMI1;RRM1;RRM2;SLBP;SUZ12;TFDP1;TMEM97;TMPO;VRK1;ZNF367
REOVIRUS_HEK293_UP (237)	UVC_XPCS_8HR_DN (408)	rep	237	408	28	8.00901	CD2AP;CDC27;DYRK1A;EIF4E;FGF2;FOXJ3;FXR1;GNAQ;IFRD1;KIAA1033;KLF6;MAP2K4;MID1;MKLN1;NEK7;NRIP1;NUP98;PAWR;RAB3GAP1;RRAS2;STRN3;TDRD7;THRAP2;TIPARP;TLK1;USP9X;ZFHX1B;ZZZ3
STEMCELL_NEURAL_UP (1838)	UVB_SCC_UP (88)	other	1838	88	35	8.00854	ADK;AGL;ALDH7A1;ANXA3;ATP5A1;ATP6AP2;C11ORF51;CCNC;CDC2;COPB1;EIF2S3;LAMP2;NAP1L1;PAPOLA;PDIA6;PGK1;PRDX3;PRKAR1A;PSMD8;PTGES3;RALB;RBBP4;RBMXL1;RCN2;RECQL;RFC5;RRM2;SCARB2;SDHD;SEPT10;SFRS1;SH3BGRL;SKP1A;SSR1;UBE2D3
DAC_FIBRO_DN (11)	OLDAGE_DN (47)	other	11	47	5	8.00443	CCNA2;FOXM1;HMGB2;KIF11;MCM2
CANCER_NEOPLASTIC_META_UP (64)	STEMCELL_EMBRYONIC_UP (1343)	other	64	1343	25	8.0045	AHCY;CANX;CBX3;CCT4;CCT5;CDC2;CKS2;COL1A2;COPB2;HDAC1;HNRPA2B1;HSPD1;HSPE1;IARS;LDHA;MCM3;MRPL3;MTHFD2;NCBP2;NONO;PLK1;RFC4;SSBP1;TARS;TGIF
AGEING_BRAIN_DN (122)	FSH_OVARY_MCV152_DN (46)	other	122	46	9	8.00188	ATP5A1;DDX3X;MAT2A;PITPNB;RAB6A;RANBP9;SLC2A3P1;TOP2B;YWHAZ
CANCER_UNDIFFERENTIATED_META_UP (69)	SHEPARD_CRASH_AND_BURN_MUT_VS_WT_DN (198)	rep	69	198	12	8.00035	BIRC5;CCNB1;CDC2;CDC20;CKS2;CTSL;DLG7;FOXM1;KIF14;KIF23;KIF2C;MELK
TARTE_PLASMA_BLASTIC (310)	VERNELL_PRB_CLSTR1 (68)	other	310	68	14	7.99764	CCNE1;CDKN1A;CHAF1A;EED;EZH2;HMGB2;PCNA;RAB27A;RFC3;RFC4;RRM1;RRM2;TMEM97;TMPO
IFN_ALPHA_UP (40)	IFNA_UV-CMV_COMMON_HCMV_6HRS_UP (29)	other	40	29	6	7.99345	IFIT3;MX1;MX2;OAS1;OAS2;TRIM21
BRENTANI_CELL_CYCLE (86)	MANALO_HYPOXIA_DN (91)	other	86	91	10	7.99144	CCNE1;CCNE2;CCNF;CDC2;CDC6;CDC7;DDX11;MAD2L1;RB1;SKP2
CROONQUIST_IL6_RAS_DN (24)	HOFFMANN_BIVSBII_BI_TABLE2 (254)	other	24	254	9	7.98055	CCNB1;CCNB2;CDC20;CDC25C;CDKN3;CENPA;KIF22;KIF2C;UBE2C
CHIARETTI_T_ALL (259)	DIAB_NEPH_DN (374)	other	259	374	28	7.97947	ANXA1;AQP3;ARF6;ARMCX2;ATP9A;BIRC3;CSDA;CXADR;CXCL2;DUSP1;FAT;GAB2;HNRPDL;HOXA9;HPGD;IGFBP7;KBTBD11;PALLD;PTGER4;RSBN1;SPOCK2;STAT1;TLE4;TOB1;TRIB2;TRIM22;TSC22D3;UGCG
GREENBAUM_E2A_UP (34)	SASAKI_ATL_UP (171)	other	34	171	9	7.96503	CCNA2;CCNB1;CCNB2;KIF11;KIF2C;MAD2L1;MKI67;TOP2A;TYMS
GREENBAUM_E2A_UP (34)	SASAKI_TCELL_LYMPHOMA_VS_CD4_UP (171)	other	34	171	9	7.96535	CCNA2;CCNB1;CCNB2;KIF11;KIF2C;MAD2L1;MKI67;TOP2A;TYMS
UVB_NHEK3_ALL (397)	UVC_XPCS_8HR_DN (408)	other	397	408	37	7.95783	ATP13A3;CKAP5;DUSP5;EPHA4;EPS15;EXT1;F3;FAT;FXR1;GSK3B;MYC;MYST3;NRIP1;PBX3;PCMT1;PKN2;PTPN12;PTPRK;R3HDM1;RAD23B;RASA1;RSN;SEMA3C;SLK;SON;SRPK2;STK3;THBS2;TIAM1;TJP2;TLK1;TMEM131;UBE2D2;UBE2G1;WWP1;XPO1;ZNF148
IGLESIAS_E2FMINUS_UP (151)	STEMCELL_EMBRYONIC_UP (1343)	other	151	1343	41	7.94393	ACADM;ACTA2;ADH5;ANGPTL2;BAX;BZW1;CACYBP;CCNG1;CDC6;CDKN1C;CKS1B;COL18A1;COL1A2;COL5A2;COL6A3;CRTAP;DAB2;DCN;DNAJA1;DSTN;EED;FBLN2;GJA1;GNB1;HNRPA2B1;ITGB1;LAPTM4A;MCM3;MORF4L1;NID2;OGN;PKD2;POSTN;RBBP7;SEPT2;SKP1A;SMAD1;SMC2;SS18;TMEM45A;ZFAND5
ELONGINA_KO_UP (164)	IGLESIAS_E2FMINUS_UP (151)	other	164	151	15	7.93259	ANXA2;B2M;CCND2;CDH5;COL4A1;CTSZ;FBLN2;ID2;IGFBP4;ITGB1;NID1;NID2;SAT1;SERPINH1;SPARC
CHIARETTI_T_ALL (259)	LEI_MYB_REGULATED_GENES (325)	other	259	325	26	7.92993	ANXA1;ARF6;BHLHB2;CCND2;CEBPB;CLEC11A;CLIC4;HSPA1A///HSPA1B;IGFBP7;IL8;ISG20;ITPR3;MYC;PALLD;PLK2;PRG1;PTTG1IP;RGS2;S100A10;S100A8;S100A9;SELENBP1;SERPINE2;SLC2A3;STAM;TSC22D3
HPV31_DN (48)	NF90_UP (25)	rep	48	25	6	7.92077	IFI27;IFITM1;MX1;MX2;STAT1;TRIM22
CMV_IE86_UP (50)	STEMCELL_NEURAL_UP (1838)	other	50	1838	25	7.91925	BLM;CASP3;CDC2;CDT1;DCK;DNAJC9;EZH2;HMGB2;KIAA0101;KIF11;MAD2L1;MCM2;MCM3;MCM5;MCM7;MSH2;NASP;POLA1;PPIH;RFC3;RPA1;RRM1;TOPBP1;TYMS;UMPS
CIS_XPC_UP (151)	LEI_MYB_REGULATED_GENES (325)	other	151	325	20	7.91419	ANXA3;AP1G2;AURKA;CDH1;CEACAM6;FADS1;FADS2;FEN1;GATA3;GPR126;KIAA0101;KRT18;KRT8;MUC1;MYC;PDXK;RGS2;TFF1;TM4SF1;UBE2C
IFN_BETA_UP (65)	UVB_NHEK3_ALL (397)	other	65	397	15	7.91371	BAG1;CEBPD;CTR9;DDX1;EPRS;EPS15;HIF1A;IFITM1;IQGAP1;ISG15;OAS1;PMAIP1;PPP3CA;STAT1;XRCC6
HADDAD_HPCLYMPHO_ENRICHED (309)	ROSS_AML1_ETO (82)	other	309	82	15	7.91395	AP1B1;CAV1;CD19;CIITA;HIST1H2BD;HIST1H2BF;HIST1H2BH;HIST1H2BI;ISG20;ITPR1;LAPTM5;LOC653754;POU4F1;PSD3;RCBTB1
CIS_XPC_UP (151)	SERUM_FIBROBLAST_CELLCYCLE (138)	other	151	138	14	7.91246	AURKA;CDC2;FANCG;FEN1;H2AFX;ILF2;KIAA0101;MAD2L1;MCM8;NCAPD3;RP11-11C5.2;SMC4;TRIP13;UBE2C
UVB_NHEK1_C6 (130)	UVC_HIGH_D8_DN (30)	other	130	30	8	7.909	ARHGEF7;CDYL;FYN;IRS1;MN1;PPP1R12A;REV3L;TOP2A
PENG_LEUCINE_DN (180)	STEMCELL_NEURAL_UP (1838)	rep	180	1838	55	7.90358	CAD;CCNA2;CCNB1;CCT4;CCT5;CCT6A;CDC20;COPB2;CSE1L;CTSC;CYC1;DDX1;DDX21;DNAJA1;DNAJB6;EI24;EIF4G1;EIF4G2;EIF5;ERH;ETF1;FDPS;GSPT1;HSPA4;HSPE1;LDHA;MCM4;MLF2;MMP15;MRPL12;MRPL3;NUTF2;OGFR;PAPOLA;PGK1;POLG;PPIB;PSMA5;PSMA7;PSMD1;PSMD11;PSMD14;PSME4;SFRS2;SNRPA1;SQLE;SSB;TCEB1;TCP1;TDG;TRIP13;UBE2N;UMPS;VRK1;XRCC5
ALCALAY_AML_NPMC_DN (187)	MIDDLEAGE_DN (14)	other	187	14	7	7.90347	CCNA2;CCNF;CDC20;FOXM1;KIF23;KIF2C;UBE2C
RUTELLA_HEPATGFSNDCS_UP (158)	TAKEDA_NUP8_HOXA9_8D_DN (214)	rep	158	214	17	7.89885	C1QA;CHI3L1;CLEC5A;CTSB;CXCL1;CXCL3;CXCL5;DAB2;DFNA5;EMP1;GPNMB;HSD11B1;IL10;MMP9;NPL;PLA2G7;TM6SF1
DAC_FIBRO_DN (11)	IRITANI_ADPROX_LYMPH (126)	other	11	126	6	7.89892	CCNA2;CDKN3;CXCL12;FOXM1;HMGB2;KIF11
HIF1_TARGETS (36)	MENSE_HYPOXIA_UP (107)	other	36	107	8	7.89686	ADM;ALDOC;BNIP3;HK2;P4HA2;PGK1;SLC2A3;VEGF
IFNALPHA_NL_HCC_UP (18)	REOVIRUS_HEK293_UP (237)	other	18	237	8	7.89691	BST2;IFI27;IFITM1;ISG15;MX2;PLSCR1;STAT1;UBE2L6
HOHENKIRK_MONOCYTE_DEND_DN (122)	LINDSTEDT_DEND_8H_VS_48H_UP (66)	rep	122	66	10	7.89514	CD44;CXCL2;IL1B;IL8;ISG15;KYNU;PLAUR;RTN1;SOD2;TNF
BYSTRYKH_HSC_TRANS_GLOCUS (977)	STEMCELL_HEMATOPOIETIC_UP (1452)	other	977	1452	159	7.89509	ABCB8;ACOX1;ADARB1;ADCY6;ANKRD17;AOF2;APBB1IP;ARIH2;ASNS;ATP1A1;ATP5D;ATP6V1D;AXIN1;B3GALNT1;B3GAT3;BCL7B;BLZF1;BTBD14A;CCS;CD151;CD34;CDH3;CGGBP1;CHD1;CLK4;COL4A1;COMT;COX6B2;CRADD;CRSP2;CSNK1D;CTDSP2;CUEDC1;CYP7B1;DAD1;DICER1;DYNC1H1;ENG;FADS1;FASTK;FGFR1;FKBP9;FNTA;FOXK2;FRAP1;GAS8;GLUL;GNGT2;GOSR2;GSTK1;GSTM3;HTRA2;IFITM3;IFNAR2;IL6ST;INPP5A;ITGA6;ITSN1;KCTD9;KEAP1;KLHL7;KLK8;LASS2;LIMK1;MAF;…
BOQUEST_CD31PLUS_VS_CD31MINUS_DN (265)	CMV_HCMV_TIMECOURSE_ALL_DN (421)	other	265	421	30	7.89093	ANPEP;AXL;C22ORF9;COL3A1;CSPG2;CXCL12;DCAMKL1;EGFR;F3;FGF7;GAS1;GRIA3;IRS1;LRRC17;MEIS1;MSC;NOTCH2;NT5E;OSR2;PDGFRA;PTGFR;PTGIS;PTPN13;PTX3;RHOBTB3;SDC2;SLIT2;THBS2;TWIST1;WNT5A
DOX_RESIST_GASTRIC_UP (44)	HOFFMANN_BIVSBII_BI_TABLE2 (254)	other	44	254	11	7.88914	BUB1;CDC20;CDKN3;CENPA;HMMR;KIF4A;PLK4;PRC1;RRM1;RRM2;TOP2A
P21_P53_EARLY_DN (13)	SHEPARD_BMYB_MORPHOLINO_DN (208)	other	13	208	7	7.87733	CDC2;DLG7;MKI67;PRC1;TCN2;TPX2;TTK
E2F1_DNA_UP (11)	REN_E2F1_TARGETS (50)	other	11	50	5	7.87501	FEN1;PCNA;POLA2;RFC4;TOP2A
HINATA_NFKB_UP (111)	NEMETH_TNF_UP (97)	other	111	97	11	7.87404	CDKN1A;CFLAR;GCH1;ICAM1;IER3;IL1RN;NFKB1;SOD2;TAP1;TNF;TNIP1
ADIP_DIFF_CLUSTER2 (41)	GERY_CEBP_TARGETS (143)	other	41	143	9	7.87233	BAG3;DNAJB1;DUSP1;GADD45G;ID2;ID3;KLF4;RGS2;TNFAIP6
GENOTOXINS_24HRS_DISCR (40)	STEMCELL_NEURAL_UP (1838)	other	40	1838	22	7.87202	ANKRD57;APEX1;API5;ATP5C1;C22ORF28;CCT3;DNAJB6;HNRPUL2;INCENP;IPP;LYPLA2;MGAT2;MTDH;NPM1;NUBP1;PTP4A1;RB1;RBBP7;SYNCRIP;TCEA1;TINF2;TXNL2
IDX_TSA_UP_CLUSTER4 (40)	STEMCELL_NEURAL_UP (1838)	other	40	1838	22	7.87233	ABCF2;ANGPTL4;ATP6V1F;C16ORF61;CCT3;COL18A1;CSE1L;EIF2B1;EPHB4;H19;IDH3A;LDHA;LSM3;MAP3K1;NOLA2;POLE4;PPM1G;RCL1;SNRPA1;SREBF1;UCHL5;ZNF706
DAC_IFN_BLADDER_UP (17)	SANA_IFNG_ENDOTHELIAL_UP (75)	other	17	75	6	7.86754	C1S;MX1;OAS1;OAS2;STAT1;TNFSF10
BRENTANI_CELL_CYCLE (86)	LI_FETAL_VS_WT_KIDNEY_DN (162)	other	86	162	12	7.8655	BUB1B;BUB3;CCND2;CDC2;CDC20;CDC25C;CDK2;CENPF;CKS1B;CKS2;MAD2L1;TTK
CMV_24HRS_DN (72)	TGFBETA_ALL_UP (80)	rep	72	80	9	7.85464	COL1A2;COL3A1;CSPG2;IGFBP5;LAMA4;SERPINE1;THBS1;THBS2;TNFRSF1A
BRENTANI_TRANSCRIPTION_FACTORS (71)	TENEDINI_MEGAKARYOCYTIC_GENES (54)	other	71	54	8	7.85473	CBFA2T3;FLI1;JUND;MAFG;MYB;MYC;STAT3;STAT5A
CHEN_HOXA5_TARGETS_UP (229)	STRESS_ARSENIC_SPECIFIC_UP (149)	other	229	149	17	7.84863	ARIH1;ARNTL;ASNS;ATF3;CARS;CEBPB;CEBPG;CLK1;CTH;INTS6;MAFF;RBM5;RELB;STC2;TNFRSF10B;VEGF;ZNF184
P53GENES_ALL (17)	ROTH_HTERT_DIFF (31)	other	17	31	5	7.8481	BAX;CDKN1A;GADD45A;PCNA;SESN1
CANCER_UNDIFFERENTIATED_META_UP (69)	GOLDRATH_CELLCYCLE (34)	other	69	34	7	7.84368	CCNA2;CDC6;CKS1B;CKS2;MAD2L1;NCAPH;RAD21
CANCER_UNDIFFERENTIATED_META_UP (69)	GREENBAUM_E2A_UP (34)	other	69	34	7	7.84399	CCNA2;CCNB1;H2AFX;KIF2C;MAD2L1;SLC7A5;TOP2A
AS3_FIBRO_C3 (45)	BRENTANI_CELL_CYCLE (86)	other	45	86	8	7.84178	CCNF;CDC2;CDC25A;CDC25C;CDKN2B;MDM2;RB1;TP53
AS3_FIBRO_UP (45)	BRENTANI_CELL_CYCLE (86)	other	45	86	8	7.84208	CCNF;CDC2;CDC25A;CDC25C;CDKN2B;MDM2;RB1;TP53
LI_FETAL_VS_WT_KIDNEY_DN (162)	P21_MIDDLE_DN (16)	other	162	16	7	7.83589	BUB3;CDKN3;CKS1B;KIAA0101;PCNA;SMC4;TRIP13
ELONGINA_KO_DN (184)	LEE_TCELLS2_UP (1141)	rep	184	1141	42	7.8324	ADH5;ALDH2;ALDH7A1;ANXA1;AURKA;BUB1B;C9ORF52;CBR3;CDCA7L;CKS2;DSG2;DUSP6;ECT2;FDFT1;FTS;ITM2A;K-ALPHA-1;KIF11;KIF20A;KLF2;LAPTM5;MTF2;NEK2;NUSAP1;PIM1;PSIP1;PTCH1;RFC5;RPS4Y1;S100A6;SORL1;TCFL5;TCL1A;TCP1;TFRC;TP53INP1;TUBA6;TUBB;TUBB2C;UHRF1;VDAC1;YES1
CHIARETTI_T_ALL (259)	TAKEDA_NUP8_HOXA9_8D_UP (151)	other	259	151	18	7.83263	ABCB1;CLEC2B;DDIT4;FAT;FLT3;GCH1;HBD;HOXA5;HOXA9;IFI44L;IGJ;IGLL1;MX1;PALLD;PCDH9;SPINK2;STAT1;TUBB2A
CHIARETTI_T_ALL_DIFF (282)	LEI_MYB_REGULATED_GENES (325)	other	282	325	27	7.83185	ANXA1;ARF6;ARID5B;BHLHB2;CCND2;CEBPB;CLEC11A;CLIC4;HSPA1A///HSPA1B;IGFBP7;IL8;ISG20;ITPR3;MYC;PALLD;PLK2;PRG1;PTTG1IP;RGS2;S100A10;S100A8;S100A9;SELENBP1;SERPINE2;SLC2A3;STAM;TSC22D3
CMV_8HRS_UP (32)	TAKEDA_NUP8_HOXA9_10D_UP (190)	other	32	190	9	7.83214	GMPR;IFI6;IFITM1;INDO;ISG15;MX1;MX2;OAS1;OAS2
IDX_TSA_UP_CLUSTER6 (166)	VENTRICLES_UP (206)	other	166	206	17	7.82734	ACAA1;ACAA2;ALAS1;BCAT2;BNIP3;COX7A2;GBE1;HADH;LPL;NDUFA9;NDUFS1;NDUFS3;OGDH;PGM1;SDHA;SGCD;UQCRQ
CMV_24HRS_UP (73)	IFNA_HCMV_6HRS_UP (53)	other	73	53	8	7.82753	GCH1;GMPR;IFI27;ISG15;MX1;OAS1;TRIM21;TRIM22
DAC_IFN_BLADDER_UP (17)	TAKEDA_NUP8_HOXA9_8D_UP (151)	other	17	151	7	7.82675	IFIT3;IRF7;MX1;MX2;OAS1;OAS2;STAT1
TAKEDA_NUP8_HOXA9_10D_DN (152)	VERHAAK_AML_NPM1_MUT_VS_WT_DN (258)	other	152	258	18	7.81407	BLNK;BPI;CEACAM6;CHI3L1;CLEC5A;CST7;DACH1;DSU;EMP1;FCER1A;LHFPL2;MMP9;RPS6KA2;S100P;SERPINF1;TACSTD2;TCN1;TGFBI
SANA_TNFA_ENDOTHELIAL_UP (83)	YANG_OSTECLASTS_SIG (47)	other	83	47	8	7.81098	CCL11;CCL2;CCL20;CCL7;CX3CL1;CXCL10;CXCL11;CXCL2
OLDAGE_DN (47)	STEMCELL_NEURAL_UP (1838)	rep	47	1838	24	7.81107	CCNA2;CCNF;CDC20;CKS1B;CSE1L;CTSC;H2AFZ;HADH2;HMGB2;KIF11;KIF23;KIF2C;MCM2;NASP;NUP88;PLK1;PPP1CC;PSMA3;PSMC2;PSMC6;PSMD11;PSMD12;RANBP1;SAFB
HOFFMANN_BIVSBII_BI_TABLE2 (254)	P21_P53_MIDDLE_DN (25)	other	254	25	9	7.80955	ANLN;AURKB;BUB1;CCDC99;SMC2;TUBA3;TUBB3;UBE2T;WDHD1
ADIP_VS_FIBRO_DN (27)	IGLESIAS_E2FMINUS_UP (151)	rep	27	151	8	7.80924	ANXA2;ANXA3;BAX;CD9;GAS6;ITGB1;THBS1;TUBB
CANCER_NEOPLASTIC_META_UP (64)	SHIPP_FL_VS_DLBCL_DN (37)	rep	64	37	7	7.80768	CCT5;CDKN3;HSPD1;LDHA;MTHFD2;NME1;PSME2
CMV_HCMV_6HRS_DN (56)	UVC_XPCS_ALL_DN (478)	other	56	478	15	7.80166	AHDC1;BICD1;CXCL12;CYR61;DLC1;DNMBP;DOC1;KLF10;NR2F2;RBM16;REV3L;RUNX1;SOCS5;STARD13;TLE4
IFNA_UV-CMV_COMMON_HCMV_6HRS_UP (29)	SANA_TNFA_ENDOTHELIAL_UP (83)	other	29	83	7	7.80161	CCL8;IFI44L;MX1;MX2;OAS1;OAS2;SAMHD1
SASAKI_ATL_UP (171)	ZHAN_MM_CD138_PR_VS_REST (49)	other	171	49	10	7.80168	BUB1B;CCNB1;CCNB2;DLG7;FOXM1;KIF14;TOP2A;TPX2;TYMS;UBE2C
SASAKI_TCELL_LYMPHOMA_VS_CD4_UP (171)	ZHAN_MM_CD138_PR_VS_REST (49)	other	171	49	10	7.80199	BUB1B;CCNB1;CCNB2;DLG7;FOXM1;KIF14;TOP2A;TPX2;TYMS;UBE2C
BASSO_REGULATORY_HUBS (143)	CHANG_SERUM_RESPONSE_UP (149)	other	143	149	14	7.79639	EBNA1BP2;EEF1E1;EIF4G1;HSPC111;JTV1;LSM3;MRPL12;NME1;PAICS;PSMD14;PSMD2;TCEB1;TOMM40;TUBG1
GENOTOXINS_ALL_4HRS_REG (27)	IDX_TSA_UP_CLUSTER3 (90)	other	27	90	7	7.79228	AURKA;BUB1;CDC20;CKS2;KIF22;PRC1;TCF19
LAMB_CYCLIN_D3_GLOCUS (15)	TARTE_PLASMA_BLASTIC (310)	other	15	310	8	7.79225	DUT;EZH2;HMGB2;PRIM1;RB1;RFC3;RRM2;TOP2A
LI_FETAL_VS_WT_KIDNEY_DN (162)	POD1_KO_UP (416)	rep	162	416	23	7.78914	ADIPOR2;BCL7A;BLM;CCNB2;CCND2;CDC2;CDC25C;CKAP5;CKS1B;DNAJC9;ESPL1;EYA1;GREB1;HMGA2;IGSF4;LMNB1;POLE3;PRIM1;PTTG1;SALL2;STMN1;TIMELESS;TPX2
ADIP_DIFF_CLUSTER5 (39)	STEMCELL_EMBRYONIC_UP (1343)	other	39	1343	19	7.78736	ANLN;BUB1;CAD;CCNB1;CDC2;CDC20;CDC25C;ELAVL1;EXOSC5;GALK1;ISYNA1;KIF20A;MELK;NUSAP1;PRC1;PTTG1;RANBP5;SFRS1;XTP3TPA
MENSSEN_MYC_UP (34)	PENG_LEUCINE_DN (180)	rep	34	180	9	7.78514	CCNB1;EIF5;HSPA8;HSPCA;HSPCB;HSPE1;LDHA;LDHB;PFKM
CMV-UV_HCMV_6HRS_UP (121)	UVB_NHEK1_UP (177)	other	121	177	14	7.77727	ATF3;BAMBI;GEM;HBEGF;IER2;IL6;NR4A2;OAS2;PIK3R3;PMAIP1;SPTBN1;TCN1;TNFAIP3;UBE2S
GAY_YY1_DN (280)	SHEPARD_CRASH_AND_BURN_MUT_VS_WT_DN (198)	other	280	198	21	7.76553	ASPM;AURKB;BIRC5;BUB1B;CCNB1;CCNB2;CDCA3;FOXM1;KHDRBS1;KIF11;KIF23;KIF2C;MKI67;PLK4;PRC1;PTPRO;RACGAP1;SHCBP1;TACC3;TK1;TTK
CMV_IE86_UP (50)	RUIZ_TENASCIN_TARGETS (79)	other	50	79	8	7.76487	BARD1;H2AFX;MCM2;MCM3;MCM5;MCM6;MCM7;TYMS
CHEN_HOXA5_TARGETS_UP (229)	UVC_XPCS_4HR_DN (242)	rep	229	242	21	7.76036	AKAP10;CENPC1;CNOT2;CNOT4;F3;IFRD1;KIAA0241;KIAA1240;KLF10;KLF6;MARCH7;MARK3;NCOA3;PCTK2;PPP1R12A;RBM39;STRN3;TIPARP;TLK2;TSC22D2;ZZZ3
BRENTANI_REPAIR (41)	ROTH_HTERT_DIFF (31)	other	41	31	6	7.75878	BRCA1;MLH1;PCNA;RAD1;RAD17;RAD9A
TAKEDA_NUP8_HOXA9_16D_UP (172)	UV-CMV_UNIQUE_HCMV_6HRS_UP (103)	other	172	103	13	7.7586	AUTS2;BIRC4BP;CD38;GEM;IFI27;IFI44L;INDO;IRF4;MX2;OAS2;PPP1R16B;SAMHD1;TNFSF10
KNUDSEN_PMNS_UP (76)	VERHAAK_AML_NPM1_MUT_VS_WT_UP (189)	other	76	189	12	7.74684	AQP9;BCL2A1;CXCL2;CXCL3;ETS2;GPR109B;IER3;IL1B;PBEF1///LOC646309;PLEK;TNF;TRIB1
AGEING_BRAIN_UP (209)	UVC_XPCS_ALL_DN (478)	rep	209	478	28	7.74004	AFF1;BAZ2B;C3ORF63;CEP170;CHSY1;CREB3L2;EDD1;FGF2;FRYL;HNRPH3;MYO10;NEK7;NIPBL;NT5C2;PDLIM5;PHF3;PHLPP;PICALM;PIK3C2A;PLEKHC1;RGS20;SMC5;STK3;TIPARP;TLE4;TP53BP2;ZFHX1B;ZHX2
DOX_RESIST_GASTRIC_UP (44)	P21_P53_EARLY_DN (13)	rep	44	13	5	7.73575	CDC2;MKI67;NCAPG;PRC1;TPX2
DOX_RESIST_GASTRIC_UP (44)	MANALO_HYPOXIA_DN (91)	rep	44	91	8	7.73559	BARD1;CDC2;CDC6;MAD2L1;MCM4;PRC1;RRM1;RRM2
BENNETT_SLE_UP (30)	IFN_ANY_UP (82)	other	30	82	7	7.73162	IFIT3;ISG15;MX1;MX2;OAS1;OAS2;STAT1
ALZHEIMERS_DISEASE_DN (1121)	RCC_NL_UP (519)	rep	1121	519	82	7.73019	ACP1;ACTR1B;APP;ARCN1;ARL4C;ASF1A;ATXN10;BECN1;C7ORF28B;CDC42;COX6C;CS;DARS;DDX5;ECT2;EIF2S1;FSTL1;GHITM;GLS;HDGFRP3;HNRPD;HNRPDL;HNRPR;HSPH1;IQWD1;KHDRBS1;KIF1B;KPNA2;KPNB1;LEREPO4;MATR3;MED6;MGEA5;MRPL20;MSH2;NARS;NDUFA5;NDUFS2;NPTN;ORC3L;PARP1;PCCB;PDHA1;PFDN1;PFDN4;PGS1;PMPCB;PNN;PON2;POP7;PPP2CA;PPP2R5C;PSMB2;PSMD1;PSMD14;PSMD6;PTGES3;RAB2;RAB6A;RABEPK;RGS20;RTN3;RUSC1;SERBP1;SFRS2;SFRS3;SHF…
KNUDSEN_PMNS_DN (227)	UVC_HIGH_ALL_DN (297)	other	227	297	23	7.72297	ACVR1B;CASP8;CITED2;FADD;GTF2E1;HMGB2;LBR;MEIS2;MTMR3;NUP153;PHC2;PNN;PPP1R12A;RAF1;RBM5;RIPK1;STK24;STK38;TOPBP1;USP1;YY1;ZFP36L2;ZNF217
BROCKE_IL6 (147)	REOVIRUS_HEK293_UP (237)	other	147	237	17	7.72233	ANAPC10;BCL6;BHLHB2;DNAJB9;DUSP3;GADD45A;GNA13;ISGF3G;LOC56902;NMI;OAS1;PCTK2;PLSCR1;POLR3F;RAD1;STAT1;STK17B
KRETZSCHMAR_IL6_DIFF (147)	REOVIRUS_HEK293_UP (237)	other	147	237	17	7.72263	ANAPC10;BCL6;BHLHB2;DNAJB9;DUSP3;GADD45A;GNA13;ISGF3G;LOC56902;NMI;OAS1;PCTK2;PLSCR1;POLR3F;RAD1;STAT1;STK17B
CMV_24HRS_UP (73)	IFN_ANY_UP (82)	other	73	82	9	7.71555	GMFB;GMPR;HLA-E;IFITM1;ISG15;MX1;OAS1;TRIM21;TRIM22
ET743_SARCOMA_DN (269)	UVC_HIGH_ALL_DN (297)	other	269	297	25	7.70854	AURKA;CCNA2;CDK7;CTGF;EPS8;FADD;FYN;LBR;LHFPL2;LSM14A;MAPK14;MAT2A;MFAP1;PPP2R1B;PRKCBP1;RAB1A;RIPK1;SAMD4A;SFRS3;STK17A;TARDBP;TGIF;TOP2A;VEGFC;WEE1
HYPOXIA_REVIEW (81)	LEI_MYB_REGULATED_GENES (325)	other	81	325	15	7.70858	APEX1;BHLHB2;CA12;CCL2;CDKN1A;HMOX1;IL6;IL8;PFKL;SLC2A3;TFF3;TGM2;VIM;XRCC5;XRCC6
MOOTHA_VOXPHOS (87)	UVB_NHEK2_UP (69)	other	87	69	9	7.70733	ATP5G3;COX4I1;COX5A;COX5B;COX6A1;COX6C;COX7A2;COX7B;NDUFA4
CMV_ALL_DN (103)	UVC_HIGH_ALL_DN (297)	other	103	297	16	7.69625	ADM;CEBPD;CXCL12;DDIT4;GAS1;ID2;MAPK14;MARCKS;MN1;NR2F2;PAFAH1B1;PDGFRA;RUNX1;THBS1;TNFRSF1A;WEE1
BRCA_ER_NEG (929)	LE_MYELIN_UP (105)	other	929	105	27	7.69654	ATF3;AURKA;BUB1;CCL2;CCNA2;CCNB2;CD44;CDC20;CDCA8;CKS1B;CORO1C;CSRP2;CXCR4;ECT2;ETS1;EZH2;H2AFZ;HDAC2;HN1;KIF11;KIF20A;MAD2L1;MCM4;MCM5;MCM7;TNFRSF21;TUBB6
BRENTANI_CELL_CYCLE (86)	OLDAGE_DN (47)	other	86	47	8	7.69618	CCNA2;CCNF;CDC20;CDC25B;CENPA;CENPF;CKS1B;MYBL2
ET743_SARCOMA_DN (269)	UVB_NHEK3_ALL (397)	other	269	397	29	7.69444	CDK7;CSNK2A1;CTGF;EPS15;FNTA;GTF2B;HSPH1;JAG1;MFAP1;MYC;PKN2;PPP1CC;PSMA4;PSMA5;PSMC2;PSMC6;PSMD14;PTPRK;RAB2;RAD23B;RCOR1;SFRS4;SFRS9;SLC2A1;SON;SRPK2;UBE2C;UBE2D2;XBP1
ALCALAY_AML_NPMC_DN (187)	LI_FETAL_VS_WT_KIDNEY_DN (162)	other	187	162	16	7.6859	CCNB2;CDC20;CDC25C;CDKN3;CHAF1A;CKS1B;DLG7;KIF23;KIF2C;KIFC1;MAD2L1;MCM2;MKI67;MN1;PTTG1;TPX2
ALCALAY_AML_NPMC_DN (187)	PRMT5_KD_UP (187)	rep	187	187	17	7.68457	ABCG2;CCNB2;CD34;CDC20;CDC25C;CKS1B;EVL;IFITM2;KIF23;MCM2;MCM4;MKI67;NNT;PLAGL1;POLE2;RBM3;TYMS
ADIP_DIFF_CLUSTER5 (39)	LE_MYELIN_UP (105)	other	39	105	8	7.68444	BUB1;CCNA2;CDC20;H2AFX;KIF20A;KIF22;NUSAP1;RRM1
ADDYA_K562_HEMIN_TREATMENT (72)	BOQUEST_CD31PLUS_VS_CD31MINUS_UP (660)	other	72	660	19	7.68259	ADAM10;AKR1C1;APOC1;ATF3;ATF5;CREM;CTSH;CXCL2;EGR1;HSPA1B;IER5;IL8;JUN;KLF6;LMO2;SLC43A3;SOCS2;TXNIP;TXNRD1
E2F1_DNA_UP (11)	SERUM_FIBROBLAST_CELLCYCLE (138)	other	11	138	6	7.68136	FEN1;MCM6;PCNA;RFC4;TOP2A;TYMS
SANA_IFNG_ENDOTHELIAL_UP (75)	TAKEDA_NUP8_HOXA9_8D_UP (151)	other	75	151	11	7.68125	C17ORF27;FLJ20035;GBP1;IFI44L;IFIH1;INDO;LGALS3BP;MX1;OAS1;OAS2;STAT1
BRCA_PROGNOSIS_NEG (95)	YU_CMYC_UP (43)	other	95	43	8	7.67484	ASPM;AURKA;BUB1;CCNB2;CKS2;DTL;ECT2;UCHL5
IDX_TSA_UP_CLUSTER3 (90)	IRITANI_ADPROX_LYMPH (126)	other	90	126	11	7.65385	BUB1;CCNB1;CCNB2;CCNE2;CDC2;CKS1B;CSRP2;HMGB2;KIF11;KIF2C;PLK1
ET743_HELA_UP (56)	IRITANI_ADPROX_VASC (154)	other	56	154	10	7.65386	CD44;CDKN1A;CLDN7;CLU;CXCR4;GADD45A;IL6;ISG15;PRG1;TGFBI
CMV_8HRS_UP (32)	IFN_ALL_UP (18)	other	32	18	5	7.65242	HLA-E;IFITM1;IL6;PML;TRIM21
CARIES_PULP_HIGH_UP (96)	VERHAAK_AML_NPM1_MUT_VS_WT_UP (189)	other	96	189	13	7.64825	ACSL1;BCL2A1;C3AR1;C5AR1;CD14;FCN1;IFI30;IL1B;SERPINA1;SERPINB2;SOD2;TREM1;TRIB1
ALCALAY_AML_NPMC_DN (187)	GREENBAUM_E2A_UP (34)	rep	187	34	9	7.64789	CCNA2;CCNB1;CCNB2;CDKN2C;KIF2C;KIF4A;MAD2L1;MKI67;TYMS
CMV-UV_HCMV_6HRS_UP (121)	RADAEVA_IFNA_UP (51)	other	121	51	9	7.64035	IFI27;IFI44L;IRF7;MX1;MX2;OAS1;RSAD2;SOCS1;TNFSF10
CMV_IE86_UP (50)	LEE_TCELLS2_UP (1141)	other	50	1141	20	7.63821	BARD1;BTG3;CDC2;DNAJC9;EZH2;FOXM1;HMGB2;KIAA0101;KIF11;MAD2L1;MCM2;MCM6;MCM7;MSH2;PCNA;PTTG1;RFC3;RPA1;TOPBP1;TYMS
CARIES_PULP_HIGH_UP (96)	TAKEDA_NUP8_HOXA9_10D_DN (152)	rep	96	152	12	7.63801	C5AR1;CCL18;CHI3L1;CXCL1;CXCL5;F13A1;GPNMB;MMP1;MMP9;PLA2G7;SLAMF8;TNFAIP8
MOREAUX_TACI_HI_VS_LOW_DN (173)	STEMCELL_EMBRYONIC_UP (1343)	rep	173	1343	44	7.63642	ACTL6A;ACTR6;ANKRD17;ANKRD49;ASF1A;BUB3;C1QBP;CCT5;CDC2;CHEK1;CIRH1A;DBF4;DDX1;DDX18;EBNA1BP2;EFTUD2;FEM1B;HNRPAB;IARS;IREB2;JTV1;LAP3;LSM5;MCM2;MINA;MINPP1;MRPL50;NASP;NMT1;NUDT5;PAK1IP1;PSMA3;RAN;SLC25A36;SLC33A1;SNRPD1;SPAST;SSBP1;TLE4;TMEM165;TTRAP;WDR61;ZCCHC10;ZNF277
LEE_TCELLS4_UP (58)	WIELAND_HEPATITIS_B_INDUCED (106)	other	58	106	9	7.63529	COTL1;DENND2D;GBP2;HLA-A;HLA-B;HLA-C;HLA-E;HLA-F;RNASET2
NADLER_OBESITY_UP (58)	WIELAND_HEPATITIS_B_INDUCED (106)	other	58	106	9	7.63559	C1QB;CD53;CD68;CFL1;CTSB;FCER1G;IFI30;LAPTM5;UCP2
IFNALPHA_NL_HCC_UP (18)	TAKEDA_NUP8_HOXA9_8D_UP (151)	other	18	151	7	7.63407	IFI27;IFITM1;ISG15;LGALS3BP;MX1;MX2;STAT1
HALMOS_CEBP_UP (50)	TAVOR_CEBP_UP (50)	other	50	50	7	7.6341	BTG1;GPR109B;KLF5;NFIL3;PTX3;RGS2;SERPINI1
FLECHNER_KIDNEY_TRANSPLANT_WELL_UP (565)	TARTE_PLASMA_BLASTIC (310)	other	565	310	38	7.63188	ACTA2;AFF1;ANP32A;BRD8;CBX3///LOC653972;CCT2;CKAP1;COPS5;CYCS;DUT;ETF1;GALNT1;HMGB2;HNRPC;HPGD;HSPE1;KPNA2///MGC40489/;LGALS1;LOC91137;MSN;MVP;NARS;NDUFS1;NNT;OAT;PGK1;PPP1R2;PSMA3;PSMC5;PSMD14;PSME2;RB1;RECQL;SNRPD3;TOP2B;TUBA3;USP14;YWHAH
ALCALAY_AML_NPMC_DN (187)	OLDAGE_DN (47)	other	187	47	10	7.62667	CCNA2;CCNF;CDC20;CKS1B;FOXM1;KIF23;KIF2C;MCM2;RANBP1;UBE2C
ALZHEIMERS_DISEASE_UP (1473)	UVC_TTD_ALL_DN (360)	rep	1473	360	76	7.6255	AFF1;ATBF1;BAZ1A;BAZ2B;C3ORF63;C6ORF111;CASK;CBLB;CEP350;CHD1;CNOT2;CRADD;CREBBP;CTBP2;CUTL1;DAAM1;EGFR;FAM48A;FBXL7;FOXO3A;FXR1;FYN;G6PD;GOLGA4;GSK3B;HDAC4;HELZ;IFRD1;ITSN1;JARID1A;KIAA0146;KIF14;KLF7;KLHL20;LARP4;LRP6;MAST2;MITF;MYO10;MYST3;MYST4;NCOA3;NEK7;NFIB;NIPBL;NUP98;PARD3;PTPRK;RAB3GAP1;RAI17;RBM6;RBPSUH;RNGTT;SEMA3C;SEPT9;SETD2;SLC4A7;SMA4;SPAG9;SPOP;SRPK2;STAG1;TBL1X;TCF7L2;TGFB2;THRA…
ICHIBA_GVHD (335)	LIAN_MYELOID_DIFF_GRANULE (28)	other	335	28	10	7.62552	CAMP;CTSC;CTSE;CTSS;CYBB;FPR1;ITGB2;LTF;LYZS;NGP
HOFFMANN_BIVSBII_BI_TABLE2 (254)	HUMAN_TISSUE_TESTIS (59)	other	254	59	12	7.62275	AURKA;BUB1;CAMP;CCNB2;CDKN3;COIL;DBF4;HMMR;IDE;KIF2C;NCAPH;NEK2
HADDAD_HSC_CD10_UP (296)	ZHAN_MMPC_PC (23)	other	296	23	9	7.62149	BLK;CD19;CD72;CD79B;CIITA;CXCR4;IRF4;MS4A1;TNFRSF7
CMV_HCMV_TIMECOURSE_20HRS_DN (41)	UVC_XPCS_ALL_DN (478)	other	41	478	13	7.62108	C5ORF13;CTGF;CXORF6;DOC1;FGF2;GBE1;KNTC2;MYO1B;REV3L;TRAK1;TRIO;VEGFC;WNT5A
FERRARI_4HPR_UP (27)	HALMOS_CEBP_UP (50)	other	27	50	6	7.62117	BMP2;CCL20;CXCL2;CXCL3;PTGS2;SEMA3C
TAKEDA_NUP8_HOXA9_3D_UP (187)	VERHAAK_AML_NPM1_MUT_VS_WT_UP (189)	other	187	189	17	7.62015	ARHGAP22;CTSG;CXCL10;DMXL2;HOXA5;HOXA6;HOXA7;HOXA9;HOXB3;LGALS3BP;MEIS1;MVP;PBX3;PLA2G4A;QPRT;SPINK2;VNN1
IFN_ANY_UP (82)	SANA_IFNG_ENDOTHELIAL_UP (75)	other	82	75	9	7.6186	BST2;C1S;HLA-E;MX1;OAS1;OAS2;PPP3CA;STAT1;TRIM22
GRANDVAUX_IFN_NOT_IRF3_UP (15)	TAKEDA_NUP8_HOXA9_10D_UP (190)	other	15	190	7	7.61752	EIF2AK2;IFI6;IFITM1;IRF7;MX1;MX2;STAT1
AGED_MOUSE_CORTEX_DN (46)	ALZHEIMERS_DISEASE_DN (1121)	other	46	1121	19	7.61616	ACO2;AP2M1;ARPP-19;ATP2A2;ATP6AP1;ATP6V1E1;CS;DYNC1H1;GORASP2;HSP90AB1;MGLL;OAZ2;PCTK1;PGK1;PPP2CA;RAB2;SFRS5;TUBB2C;TUBB3
MMS_HUMAN_LYMPH_HIGH_24HRS_DN (13)	PENG_RAPAMYCIN_DN (229)	other	13	229	7	7.61279	CTSC;DDX21;DDX3X;EIF4G1;PFKM;RABGGTB;SYNCRIP
LE_MYELIN_UP (105)	MIDDLEAGE_DN (14)	rep	105	14	6	7.60781	CCNA2;CDC20;H2AFX;KIF11;KIF23;PLK1
BRCA_PROGNOSIS_NEG (95)	GAY_YY1_DN (280)	other	95	280	15	7.60281	ASPM;AURKA;BUB1;CCNB2;CENPA;DIAPH3;HMGB3;IGFBP5;MAD2L1;MCM6;PRC1;RFC4;STMN1;TMEM45A;TRIP13
FLECHNER_KIDNEY_TRANSPLANT_REJECTION_DN (550)	UVC_XPCS_8HR_DN (408)	other	550	408	44	7.60226	ATF2;AUH;C5ORF13;CD2AP;CDC42BPA;CENTG2;CLASP2;CREB3L2;DDEF2;DDX10;EPS8;FAT;FNBP1L;FNDC3A;FYN;GBE1;GOLGA4;IGF1R;KIAA0888;KIAA1109;LARP4;LRPPRC;MARCH6;PAFAH1B1;PARD3;PARG;PCCA;PDE8A;PDLIM5;PEX3;PIK3C2A;PJA2;PPM1B;PRKCA;PRKCI;R3HDM2;RPS6KA3;SLC25A13;STRN3;TRIM2;VPS13A;WWP1;ZMYND11;ZNF148
BOQUEST_CD31PLUS_VS_CD31MINUS_DN (265)	JECHLINGER_EMT_UP (57)	rep	265	57	12	7.6003	COL6A1;COL6A2;DCN;DDR2;FMO1;GAS1;INHBA;MMP2;PCOLCE;PDGFRA;SDC2;TNC
GAY_YY1_DN (280)	YU_CMYC_UP (43)	rep	280	43	11	7.58636	ASPM;AURKA;BIRC5;BUB1;CCNB2;FDPS;IDI1;KIF20A;PLK1;RACGAP1;TOP2A
PENG_LEUCINE_DN (180)	STEMCELL_EMBRYONIC_UP (1343)	rep	180	1343	45	7.5803	CAD;CCNB1;CCT4;CCT5;CCT6A;CDC20;COPB2;CSE1L;DDX1;DDX21;DNAJA1;DNAJB6;EIF4G2;ERH;ETF1;FDPS;FKBP4;GGA2;GSPT1;HSPA4;HSPE1;LDHA;MCM4;MRPL3;NMT1;NOL1;NUTF2;PGK1;PSMA5;PSMA7;PSMD1;PSMD11;PSMD14;PSME4;SFRS2;SNRPA1;SQLE;SSB;TCEB1;TCP1;TIMM17A;TRIP13;UBE2N;UMPS;XRCC5
CPR_LOW_LIVER_UP (17)	UEDA_MOUSE_LIVER (165)	other	17	165	7	7.57918	AQP8;CYB5B;CYP7A1;DHCR7;ETHE1;FDPS;HMGCS1
SMITH_HTERT_UP (117)	UVB_NHEK3_ALL (397)	other	117	397	19	7.57677	AARS;ASNS;ATF3;CDKN3;DR1;DUSP1;EIF2S1;H1FX;MCFD2;MLH1;MRPL49;MTHFD2;PPP2R2A;SNRPA1;STK3;TNC;TSG101;XBP1;XPC
BASSO_GERMINAL_CENTER_CD40_DN (72)	KLEIN_PEL_DN (58)	other	72	58	8	7.57473	ALDH5A1;BLNK;BTG2;ID3;NCF4;ST6GAL1;TNFRSF7;VNN2
GRANDVAUX_IRF3_UP (13)	ROTH_HTERT_UP (14)	other	13	14	4	7.57437	IFI44;IFIT1;IFIT3;RSAD2
MIDDLEAGE_DN (14)	P21_EARLY_DN (13)	other	14	13	4	7.57466	CDC20;CENPF;MYBL2;PLK1
HUMAN_TISSUE_TESTIS (59)	LEE_TCELLS3_UP (106)	other	59	106	9	7.57421	AURKA;BUB1;CCNB2;CDC2;CDKN3;HMMR;KIF2C;NEK2;OIP5
IFNALPHA_NL_UP (27)	RIBAVIRIN_RSV_UP (22)	other	27	22	5	7.57286	IFI27;IFITM1;IRF7;MX1;STAT1
CMV-UV_HCMV_6HRS_DN (109)	UVB_SCC_DN (106)	other	109	106	11	7.57039	ADORA2B;ARL4C;AURKA;COIL;CSTF1;DDIT4;KLF7;MYC;RRS1;SIAH1;WEE1
GALINDO_ACT_UP (87)	NAKAJIMA_MCS_UP (100)	other	87	100	10	7.5704	CCL3;CCL4;CCL5;CSF2RB1;CSF3;GADD45B;IER3;IL1B;SPP1;TNF
ADIP_VS_PREADIP_UP (36)	NADLER_OBESITY_DN (38)	rep	36	38	6	7.57008	AGT;ALDH2;CFD;FABP4;LDHB;PPA1
CMV_HCMV_TIMECOURSE_24HRS_DN (42)	DIAB_NEPH_DN (374)	other	42	374	12	7.5685	ADD3;ANXA1;ANXA2P1;ATXN10;AXL;CASP1;CYP1B1;F2R;GSTA4;SEPT11;SERPINE1;UGCG
POD1_KO_DN (724)	UVC_XPCS_8HR_DN (408)	other	724	408	52	7.56405	ANKS1A;ARHGAP29;ATP8B1;CBLB;CDYL;CENTB2;CREBBP;CRIM1;DLC1;DLEU2;DOCK4;E2F5;FNDC3A;FRYL;FYN;GRK5;HIVEP1;HOMER1;IFRD1;ITSN1;ITSN2;KIAA1033;LASS6;MALT1;MGLL;MYO10;MYO1B;PHLPP;PLCE1;PLEKHC1;PRKCA;PTPN12;PUM2;RAPGEF2;RNF13;RRAS2;RSN;SCHIP1;SLK;SNX13;SON;SOS2;SSBP2;STK3;TIPARP;TLE4;TSPAN5;USP12;USP9X;VPS13A;WWP1;ZFHX1B
BRENTANI_CELL_CYCLE (86)	HOFMANN_MANTEL_LYMPHOMA_VS_LYMPH_NODES_UP (49)	other	86	49	8	7.55929	CCND1;CDK4;CKS1B;MDM2;MYBL2;MYC;SKP2;TFDP2
CMV_HCMV_TIMECOURSE_ALL_DN (421)	HYPOXIA_REG_UP (38)	rep	421	38	12	7.54895	ADFP;ADM;ADORA2B;BHLHB2;CDKN1B;DDIT4;DUSP1;F3;GPRC5A;PPP1R3C;SERPINE1;STC2
CANCER_NEOPLASTIC_META_UP (64)	SERUM_FIBROBLAST_CELLCYCLE (138)	other	64	138	10	7.5378	CDC2;CDKN3;CKS2;ILF2;KIAA0101;PLK1;RFC4;TOP2A;TPX2;TUBB
STEMCELL_NEURAL_UP (1838)	UVB_NHEK3_C0 (83)	other	1838	83	33	7.52218	ADM;CLTA;COPS2;CTR9;DDX48;DNAJA1;DNTTIP2;DR1;EIF2B1;EIF2S1;EIF4G2;GTF2B;HARS;HCCS;NCBP2;PPP1CC;PPP2CB;PSMA3;PSMD6;PTP4A1;RRAGA;SAP18;SET;SLC39A6;SP3;TAF9;TCEB1;TPMT;TRAF4;TRAF6;TRAM1;USP10;WTAP
MMS_HUMAN_LYMPH_HIGH_24HRS_UP (19)	UVC_LOW_A2_UP (10)	other	19	10	4	7.52226	BTG2;CDKN1A;FDXR;GDF15
HOHENKIRK_MONOCYTE_DEND_DN (122)	TAKEDA_NUP8_HOXA9_10D_DN (152)	other	122	152	13	7.51783	C5AR1;CHI3L1;CXCL2;CXCL3;CXCL5;EMP1;IL1R2;LGMN;ME1;MMP9;PPBP;RTN1;SERPINF1
CARIES_PULP_HIGH_UP (96)	LINDSTEDT_DEND_8H_VS_48H_UP (66)	other	96	66	9	7.5153	CCL2;CCL3;CCL5;CXCL1;IL1B;IL8;KYNU;PLA2G7;SOD2
FLECHNER_KIDNEY_TRANSPLANT_REJECTION_DN (550)	MOOTHA_VOXPHOS (87)	other	550	87	19	7.51112	ATP5J;ATP5O;COX11;COX6A1;COX7A1;COX7B;CYCS;NDUFA5;NDUFAB1;NDUFB5;NDUFS1;NDUFS4;NDUFS8;SDHA;SDHB;SDHC;UQCRC1;UQCRC2;UQCRFS1
CMV_8HRS_UP (32)	SANA_TNFA_ENDOTHELIAL_UP (83)	other	32	83	7	7.50072	DNAJA1;HLA-E;MX1;MX2;OAS1;OAS2;TNFAIP3
BLEO_HUMAN_LYMPH_HIGH_24HRS_UP (93)	BRCA_ER_NEG (929)	other	93	929	25	7.49812	ADAM8;AIM1;BIRC3;CCL2;CCL4;CCL5;CCR1;CD83;DUSP2;GCH1;HCLS1;HIF1A;ICAM1;LAPTM5;LPXN;MARCKS;NCF2;PIM2;PLEK;PRG1;RUNX3;TANK;TNFAIP3;TRAF1;TRIM22
BRCA_ER_NEG (929)	HOHENKIRK_MONOCYTE_DEND_DN (122)	other	929	122	29	7.49079	C3;CCR2;CD14;CD180;CD44;CHI3L1;CORO1A;CYBB;FGL2;FYB;IL1B;IL1R2;IL8;KYNU;LYZ;ME1;MMP9;NMB;PBEF1;PLAUR;PLSCR1;S100A8;S100A9;SLC11A1;SLC1A3;SOD2;SREBF2;TNF;TNFRSF1B
CMV_IE86_UP (50)	FERRANDO_MLL_T_ALL_DN (86)	rep	50	86	8	7.4888	BARD1;HMGB2;MCM2;MCM5;PCNA;RRM1;SLC29A1;TYMS
CMV_UV-CMV_COMMON_HCMV_6HRS_UP (20)	REOVIRUS_HEK293_UP (237)	other	20	237	8	7.48908	ATF3;CREM;IFIT3;NR4A2;OASL;PMAIP1;RSAD2;ZC3HAV1
BASSO_GERMINAL_CENTER_CD40_DN (72)	LEE_TCELLS2_UP (1141)	rep	72	1141	24	7.48074	AKAP2///PALM2-AKAP;ALDH5A1;AQP3;BCL6;CD38;ID3;IGJ;IRS1;ISG20;ITGB7;LTB;POU2AF1;PTP4A2;RAPGEF5;RASGRP2;RIMS3;ST6GAL1;SYK;TNFRSF7;TRA@;TTC9;TUBB3;UBE2J1;VNN2
DAC_BLADDER_UP (29)	DER_IFNB_UP (93)	other	29	93	7	7.47772	C1S;IFIT3;MX1;MX2;OAS1;OAS2;STAT1
DER_IFNB_UP (93)	IFNA_UV-CMV_COMMON_HCMV_6HRS_UP (29)	other	93	29	7	7.47801	IFIT3;MX1;MX2;OAS1;OAS2;OASL;TRIM21
LINDSTEDT_DEND_8H_VS_48H_UP (66)	NEMETH_TNF_UP (97)	other	66	97	9	7.47741	CCL3;CD44;ICAM1;IL1RN;SOD2;STAT1;TNF;TNFSF9;TXNRD1
HADDAD_HPCLYMPHO_ENRICHED (309)	ZHAN_MMPC_PC (23)	other	309	23	9	7.46863	BLK;CD19;CD72;CD79B;CIITA;CXCR4;IRF4;MS4A1;TNFRSF7
HOHENKIRK_MONOCYTE_DEND_DN (122)	NEMETH_TNF_UP (97)	rep	122	97	11	7.46671	C3AR1;C5AR1;CD44;IER3;MARCKSL1;NFKBIA;PBEF1;SLC11A1;SOD2;TNF;TNFRSF1B
GAY_YY1_DN (280)	P21_P53_MIDDLE_DN (25)	other	280	25	9	7.46539	ASPM;AURKB;BUB1;EXO1;HMGB2;MCM3;MCM4;MCM7;SMC2
ALCALAY_AML_NPMC_DN (187)	ZHAN_MM_CD138_PR_VS_REST (49)	other	187	49	10	7.4502	BIRC5;CCNB1;CCNB2;DLG7;FOXM1;MCM10;RRM2;TPX2;TYMS;UBE2C
CMV_ALL_UP (94)	DAC_BLADDER_UP (29)	other	94	29	7	7.44668	CCL5;HIST2H2AA3;MX1;MX2;OAS1;OAS2;TNFAIP3
DIAB_NEPH_DN (374)	UVB_NHEK3_C2 (43)	other	374	43	12	7.44334	ANKRD15;ATP13A3;CXADR;F3;FAT;KIF5B;MORC3;OAS1;PCMT1;TIAL1;UGCG;XPO1
HYPOXIA_REVIEW (81)	PASSERINI_SIGNAL (341)	other	81	341	15	7.44216	ANGPT2;CCL2;EDN1;FLT1;FOS;IGF2;IL6;JUN;NFKB1;PDGFB;PGF;PKM2;PLAUR;STC1;TGFA
ALZHEIMERS_DISEASE_UP (1473)	KNUDSEN_PMNS_DN (227)	rep	1473	227	55	7.43882	ACVR1B;ADD3;ARHGAP1;ARID4A;CDC2L5;CDIPT;CPNE3;CRADD;CREBBP;DAPK2;FEZ2;FLII;FOXO1A;GSK3B;GTF3C1;HNRPUL1;HSBP1;HTATIP2;IQGAP1;ITPKB;LILRA2;LRRFIP1;MAP3K3;MYO9B;NUP214;PECAM1;PHC2;PHKA2;PLCG2;PPP1CC;PRCP;PRDX3;PRMT2;PSCD1;RALBP1;RALY;RASGRP2;RPS6KA1;RPS6KA5;SEC14L1;SET;SMC1A;SRPK2;STAT6;TADA3L;TGFB1;TNPO3;TROVE2;TUBA2;UBN1;UPF1;USP1;WAS;YY1;ZFP36L2
4NQO_ESR_OLD_UNREG (11)	ESR_FIBROBLAST_DN (18)	other	11	18	4	7.43481	GNPNAT1;SLC18A2;SOX9;SYK
ADIP_DIFF_CLUSTER5 (39)	CANCER_UNDIFFERENTIATED_META_UP (69)	other	39	69	7	7.43342	CCNA2;CCNB1;CDC2;CDC20;H2AFX;MELK;UBE2C
IFNA_HCMV_6HRS_UP (53)	JISON_SICKLECELL_DIFF (372)	other	53	372	13	7.42955	BST2;ECGF1;GBP2;IFIT3;IL15;MX1;OASL;PSMB9;RGL1;RSAD2;STAT1;TDRD7;UBE2L6
IRITANI_ADPROX_DN (60)	LEI_MYB_REGULATED_GENES (325)	other	60	325	13	7.42565	AXL;CCL2;CD59;FAP;GPR126;IL6;KRT7;LDHB;NNMT;PRG1;SERPINE1;STAT6;TPM1
BLEO_HUMAN_LYMPH_HIGH_24HRS_UP (93)	NEMETH_TNF_UP (97)	other	93	97	10	7.42128	CDKN1A;CFLAR;GCH1;GLRX;HCLS1;ICAM1;NFKBIA;PRG1;RGS16;TNFSF9
BRENTANI_CELL_CYCLE (86)	LE_MYELIN_UP (105)	other	86	105	10	7.41924	BUB1;CCNA2;CCND1;CDC20;CDC7;CDKN1C;CKS1B;CKS2;MAD2L1;RBL1
PEART_HISTONE_DN (78)	SHEPARD_NEG_REG_OF_CELL_PROLIFERATION (116)	other	78	116	10	7.41712	AIF1;CDC7;CTBP1;CUL1;EMP3;IL8;NF1;PRKR;S100A11;TNFRSF8
IFNALPHA_HCC_UP (29)	RIBAVIRIN_RSV_UP (22)	other	29	22	5	7.41694	IFI27;IFITM1;IFITM3;MX1;STAT1
CROONQUIST_IL6_STROMA_UP (39)	LEI_MYB_REGULATED_GENES (325)	other	39	325	11	7.41666	ACTA2;COL1A2;COL6A3;IGFBP7;IL6;NNMT;RGS2;SERPINE1;SPARC;TGFBI;TGM2
IFN_ANY_UP (82)	UVB_NHEK3_ALL (397)	other	82	397	16	7.41238	BAG1;CEBPD;CTR9;DDX1;EIF2B1;EPRS;EPS15;HIF1A;IFITM1;IQGAP1;ISG15;OAS1;PMAIP1;PPP3CA;STAT1;XRCC6
CMV_IE86_UP (50)	INOS_ALL_UP (54)	other	50	54	7	7.40916	CCNE1;HMGB2;MCM2;MCM5;MCM6;RRM1;TYMS
HDACI_COLON_BUT_DN (248)	STEMCELL_EMBRYONIC_UP (1343)	rep	248	1343	55	7.40799	ABCE1;ALG5;ATP5F1;BCLAF1;C11ORF46;CCNG1;CCNJ;CDC2;CKS1B;CSE1L;CTNNA1;CUL1;DDX21;DNAJC19;DTYMK;EIF2A;EIF4E;ENAH;FDPS;GTPBP4;HDGF;IFRD1;IKIP;IMMT;ISOC1;ITGA6;ITGB5;LYPLA1;MBTD1;ME1;MME;MRPS31;NAP1L1;NUCKS1;OTUD4;PSMB5;QRSL1;RPL22;SEH1L;SFPQ;SFRS2IP;SMC2;SNX12;SS18;STK3;TARS;TGIF;UFM1;XPOT;YWHAH;ZCCHC10;ZFX;ZNF148;ZNF367;ZRANB2
CMV-UV_HCMV_6HRS_DN (109)	CMV_HCMV_TIMECOURSE_48HRS_DN (110)	other	109	110	11	7.40744	CDC42EP2;COLEC10;CXCL12;ETFB;FGF7;MEIS1;MGMT;NR1D2;NR1H3;RUNX1;TCF21
BAF57_BT549_UP (240)	TGFBETA_ALL_UP (80)	other	240	80	13	7.40734	COL3A1;COL6A3;COL8A1;CSPG2;FN1;IGFBP4;IGFBP5;ITGB3;ITGB5;ITGB8;MMP2;NID1;PLAT
CHIARETTI_T_ALL (259)	FERRANDO_T_CELL_DIFFERENTIATION_PATHWAY (19)	other	259	19	8	7.40611	CD1A;CD1B;CRIP1;DNTT;SELL;TMSL8;TRA@///TRD@;TRBV21-1///TRBV5-4
HYPOXIA_REVIEW (81)	VANTVEER_BREAST_OUTCOME_GOOD_VS_POOR_DN (112)	other	81	112	10	7.40535	ADM;BNIP3;CA9;CP;FLT1;PFKP;PGK1;SLC2A3;TFRC;VEGF
DIAB_NEPH_DN (374)	IFNA_HCMV_6HRS_UP (53)	rep	374	53	13	7.40499	BST2;CASP1;ISG15;NMI;OAS1;OAS2;PLSCR1;PSMB9;RABGAP1L;STAT1;TRIM22;UBE2L6;WARS
BOQUEST_CD31PLUS_VS_CD31MINUS_DN (265)	TGFBETA_EARLY_UP (47)	rep	265	47	11	7.40385	CD44;COL1A2;COL3A1;COL6A1;COL6A3;CSPG2;IGFBP3;LRP1;LRRC17;NOTCH2;TIMP1
IDX_TSA_UP_CLUSTER3 (90)	SASAKI_ATL_UP (171)	other	90	171	12	7.40114	CCNB1;CCNB2;DLG7;HMGB2;KIF11;KIF2C;MAD2L1;MCM3;MKI67;PLK1;TFDP1;TYMS
IDX_TSA_UP_CLUSTER3 (90)	SASAKI_TCELL_LYMPHOMA_VS_CD4_UP (171)	other	90	171	12	7.40142	CCNB1;CCNB2;DLG7;HMGB2;KIF11;KIF2C;MAD2L1;MCM3;MKI67;PLK1;TFDP1;TYMS
IFNALPHA_NL_UP (27)	TAKEDA_NUP8_HOXA9_16D_UP (172)	other	27	172	8	7.39564	IFI27;IFI44L;IFITM1;ISG15;MX1;MX2;RSAD2;TNFSF10
HOFFMANN_BIVSBII_BI_TABLE2 (254)	IRITANI_ADPROX_LYMPH (126)	other	254	126	16	7.38937	AURKB;BUB1;CCNA2;CCNB1;CCNB2;CDKN3;CKS1B;KIF2C;MCM6;RELN;SEPP1;SMC4;TK1;TOP2A;TUBA1;UBE2C
FERNANDEZ_MYC_TARGETS (180)	ZELLER_MYC_UP (26)	other	180	26	8	7.38711	EIF4E;ENO1;HSPD1;HSPE1;NME1;PTMA///LOC440085/;TERT;TFRC
OXSTRESS_RPETWO_DN (109)	PASSERINI_SIGNAL (341)	other	109	341	17	7.38668	BMP1;CDC25C;CDKN1C;CLU;CPE;CSNK1G2;ETS1;HBEGF;ITGA6;ITGAL;ITGB4;ITGB5;LYN;MYLK;NFE2L1;RARB;ZYX
BRENTANI_CELL_CYCLE (86)	LEE_TCELLS3_UP (106)	other	86	106	10	7.38362	BUB1;BUB1B;CCNB1;CDC2;CDC25A;CENPA;CKS2;E2F2;TFDP2;TTK
NAKAJIMA_MCS_UP (100)	SHEPARD_CELL_PROLIFERATION (232)	other	100	232	14	7.38363	CSF1;CSF1R;IL12A;IL12B;IL13;IL1A;IL1B;IL2RA;IL2RG;IL3;IL6;IL6R;IL9R;TNFRSF9
CHIARETTI_T_ALL_DIFF (282)	RADMACHER_AMLNORMALKARYTYPE_SIG (83)	other	282	83	14	7.38222	ADFP;BCL11A;FGFR1;FLT3;GUCY1A3;HOXA10;IL6ST;ISG20;MAL;PBX3;SELENBP1;SKAP2;TUBB2A;UGCG
CHIARETTI_T_ALL_DIFF (282)	TAKEDA_NUP8_HOXA9_3D_UP (187)	other	282	187	20	7.37817	AHR;ARID5B;CD69;CLEC2B;GUCY1A3;HIST1H2AC;HOP;HOXA5;HOXA9;IFI44;IFI44L;IGJ;IRF7;MX1;PBX3;PCDH9;S100A10;SPINK2;STAT1;TRIM22
ADIP_DIFF_CLUSTER2 (41)	IGF1_NIH3T3_UP (36)	other	41	36	6	7.37641	CYR61;FOXC2;IER3;PHLDA1;SLC20A1;WEE1
CMV_HCMV_TIMECOURSE_12HRS_UP (26)	NF90_UP (25)	other	26	25	5	7.37514	IFIT3;ISG15;MX1;MX2;OAS1
IDX_TSA_UP_CLUSTER3 (90)	NEMETH_TNF_DN (31)	other	90	31	7	7.36846	AURKA;CCNF;FEN1;HELLS;LMO4;MKI67;SLBP
GENOTOXINS_ALL_4HRS_REG (27)	LE_MYELIN_UP (105)	other	27	105	7	7.35559	AURKA;BUB1;CDC20;CKS2;ECT2;KIF22;TCF19
BASSO_REGULATORY_HUBS (143)	LI_FETAL_VS_WT_KIDNEY_DN (162)	other	143	162	14	7.35214	ASNS;CCND2;CDC2;ENO1///SNRPF;FEN1;GARS;MAD2L1;NME1;PCNA;SSRP1;TPX2;TRIP13;UCK2;XPOT
BLEO_HUMAN_LYMPH_HIGH_4HRS_UP (21)	UVC_LOW_A2_UP (10)	other	21	10	4	7.3491	BTG2;CDKN1A;FDXR;GDF15
BRCA_ER_POS (527)	GH_AUTOCRINE_DN (125)	other	527	125	22	7.34094	AGR2;CHD6;ELOVL2;FAM102A;FLJ20152;GSTM3;HRASLS3;IGFBP4;ISOC1;LAMA5;MAP3K1;NAT1;NBEA;PLK2;PREX1;PRLR;RAB31;RAMP1;SERPINA5;SULF2;TIMP3;UGDH
PRMT5_KD_UP (187)	SHEPARD_CRASH_AND_BURN_MUT_VS_WT_DN (198)	rep	187	198	17	7.32892	ANP32B;AURKB;CCNB2;CDC20;CKS2;ECT2;GAS1;KIF11;KIF23;MKI67;NDE1;NR2F1;PRIM2A;RACGAP1;TACC3;TMPO;TTK
BRCA_ER_NEG (929)	ICHIBA_GVHD (335)	other	929	335	53	7.32479	AIF1;AIM1;ATP1B3;C1QB;CASP1;CCL2;CCL4;CCL5;CCR1;CD14;CD52;CD53;CD74;CTPS;CTSC;CXCL1;CYBA;CYBB;FGL2;GBP2;GDF5;GIMAP4;HCK;ICAM1;ITGB2;LAPTM5;LCP2;LY75;MARCO;MCM4;MMP12;NOL1;ORM1;PBEF1;PDK3;PLAC8;PROM1;PSMB9;PTPRC;S100A11;S100A6;S100A8;S100A9;SAMHD1;SLC11A1;SLPI;STAT1;TMSB10;TYROBP;UBD;USP18;VCAM1;WARS
TAVOR_CEBP_UP (50)	VERHAAK_AML_NPM1_MUT_VS_WT_UP (189)	other	50	189	10	7.32474	ACSL1;BCL2A1;C3AR1;GCH1;GPR109B;HMOX1;PTX3;SECTM1;SOD2;TRIB1
SANA_TNFA_ENDOTHELIAL_UP (83)	VERHAAK_AML_NPM1_MUT_VS_WT_UP (189)	other	83	189	12	7.32461	CASP1;CCL20;CXCL10;CXCL2;CXCL3;LGALS3BP;NFKBIA;SAT1;SLC15A3;SOD2;TNFAIP2;TNFAIP3
FLECHNER_KIDNEY_TRANSPLANT_REJECTION_DN (550)	STEMCELL_NEURAL_UP (1838)	rep	550	1838	120	7.32195	ACAA2;ACADM;ACO1;ADH5;AGL;AHCY;ATF2;ATP5A1;ATP5J;ATP5O;ATP6V0E;C11ORF58;C14ORF147;C17ORF25;C6ORF108;CAT;CD9;CFDP1;CLIC4;CNIH;COPS2;COPS5;CRYAB;CRYZ;CYB5R3;DAP;DDX3X;DLD;EBNA1BP2;EIF1AX;ENTPD5;EPS8;ETFA;F2R;FBP1;FH;FMR1;FNDC3A;FUCA1;FYN;GATM;GBE1;GGH;GHITM;GLDC;GLRX;HADH;HADHB;HIBCH;HSPA4;HSPD1;HSPE1;IDH1;IGFBP2;IMMT;ITGA6;LRPPRC;MAOA;MORF4L2;MYO6;NDUFAB1;NDUFAF1;NDUFS1;NNT;NONO;OAT;OXCT1;PARG;PC;…
POD1_KO_DN (724)	UVC_XPCS_ALL_DN (478)	other	724	478	57	7.31804	ANKS1A;ARHGAP29;ATP8B1;BMPR1A;CBLB;CDYL;CENTB2;CENTD1;CREBBP;CRIM1;CTGF;DLC1;DLEU2;DOCK4;E2F5;FNDC3A;FRYL;FYN;GRK5;HIVEP1;HOMER1;IFRD1;ITSN1;ITSN2;KIAA1033;LASS6;MALT1;MGLL;MYO10;MYO1B;PHLPP;PLCE1;PLEKHC1;PRKCA;PTPN12;PUM2;RAPGEF2;RNF13;RRAS2;RSN;SCHIP1;SLK;SNX13;SON;SOS2;SSBP2;STK3;TGFBR3;THRAP1;TIPARP;TLE4;TSPAN5;USP12;USP9X;VPS13A;WWP1;ZFHX1B
CMV_ALL_UP (94)	DAC_IFN_BLADDER_UP (17)	other	94	17	6	7.31702	CCL5;MX1;MX2;OAS1;OAS2;TNFAIP3
TGZ_ADIP_UP (15)	TNFALPHA_TGZ_ADIP_UP (14)	other	15	14	4	7.3155	ACOX1;CIDEC;HIPK3;STAT1
CMV_24HRS_DN (72)	CROONQUIST_IL6_STROMA_UP (39)	rep	72	39	7	7.31241	ACTA2;COL1A2;CSPG2;LAMA4;SERPINE1;THBS2;TPM2
DAC_PANC_UP (378)	NAKAJIMA_MCS_UP (100)	other	378	100	17	7.31054	ASNS;CCL11;CCL22;CCL3;CCL4;CCL5;CPA3;CSF1;CSF2;CX3CL1;HDC;IER3;IL1B;IL1R1;MAOA;PGDS;TNF
ADIP_DIFF_CLUSTER2 (41)	TSA_HEPATOMA_UP (37)	other	41	37	6	7.30517	CTGF;CYR61;DNAJB1;DUSP1;ID2;ID3
CANCER_UNDIFFERENTIATED_META_UP (69)	PENG_LEUCINE_DN (180)	rep	69	180	11	7.3012	ADRM1;CCNA2;CCNB1;CCT6A;CDC20;KPNA2;PSMB7;PSMD14;PSMD2;SEC61B;TRIP13
P21_MIDDLE_DN (16)	YU_CMYC_UP (43)	rep	16	43	5	7.29977	CDKN3;CKS1B;DTL;PCNA;UBE2S
LEI_MYB_REGULATED_GENES (325)	NI2_MOUSE_UP (40)	other	325	40	11	7.2968	CDKN1A;LCN2;LITAF;MCL1;MYC;PTX3;S100A8;SFN;TGFBI;TPM1;TXNRD1
CANCER_NEOPLASTIC_META_UP (64)	DOX_RESIST_GASTRIC_UP (44)	other	64	44	7	7.29336	CDC2;CDKN3;KIAA0101;PLK1;RFC4;TOP2A;TPX2
BRENTANI_CELL_ADHESION (95)	TGFBETA_C5_UP (17)	other	95	17	6	7.29145	ARHGAP1;ITGA4;ITGA5;ITGB3;ITGB8;MMP11
DSRNA_UP (38)	TNFA_NFKB_DEP_UP (18)	other	38	18	5	7.29134	GCH1;NFKBIA;TNFAIP2;TNFAIP3;TRAF1
BRENTANI_SIGNALING (198)	TGFBETA_ALL_UP (80)	other	198	80	12	7.28732	ARHGAP1;CTNNB1;IGFBP3;ITGA3;ITGA4;ITGA5;ITGB2;ITGB3;ITGB5;ITGB8;SMO;TNFRSF1A
GAY_YY1_DN (280)	SASAKI_ATL_UP (171)	rep	280	171	19	7.2854	BUB1B;CCNA2;CCNB1;CCNB2;CENPF;DHCR24;FOXM1;HMGB2;IDH1;KIF11;KIF2C;MAD2L1;MCM3;MKI67;PLK1;PRDX4;RBBP4;TK1;TOP2A
GAY_YY1_DN (280)	SASAKI_TCELL_LYMPHOMA_VS_CD4_UP (171)	rep	280	171	19	7.28567	BUB1B;CCNA2;CCNB1;CCNB2;CENPF;DHCR24;FOXM1;HMGB2;IDH1;KIF11;KIF2C;MAD2L1;MCM3;MKI67;PLK1;PRDX4;RBBP4;TK1;TOP2A
PENG_RAPAMYCIN_DN (229)	UVB_NHEK3_ALL (397)	other	229	397	26	7.28418	ASNS;ATP1B3;ATP6V0C;CTPS;CTSC;DHCR24;DNAJA1;EIF4G2;ETF1;FASN;GSPT1;GTF2A2;HCCS;NMT1;PPIB;PPIF;PPP2R2A;PSMC2;PSMD14;SAFB;SLC7A5;SNRPA1;TFRC;USP10;XBP1;YARS
FRASOR_ER_UP (32)	STOSSI_ER_UP (48)	other	32	48	6	7.2815	CA12;GREB1;NRIP1;PDZK1;TFF1;WISP2
LEI_MYB_REGULATED_GENES (325)	UEDA_MOUSE_LIVER (165)	other	325	165	20	7.27844	ALAS1;BHLHB2;BTG1;CEBPB;CKS2;CRIP2;DHRS3;DNAJA1;ELOVL5;IDI1;IRF6;KLF9;LITAF;NPC1;POR;S100A10;SLC9A3R1;TRIP6;TUBA1;TUBB
ADIP_DIFF_CLUSTER4 (35)	DOX_RESIST_GASTRIC_UP (44)	other	35	44	6	7.26931	ASF1B;CDC6;HMGB2;MCM4;POLA2;RRM2
ALZHEIMERS_DISEASE_UP (1473)	UVC_XPCS_4HR_DN (242)	rep	1473	242	57	7.26892	AFF1;AKAP9;BAZ1A;BAZ2B;BMPR1A;BTRC;C19ORF7;C4ORF8;C6ORF111;CBLB;CDC2L5;CENTB2;CENTD1;CEP350;CHD1;CNOT2;CREBBP;CTBP2;CUTL1;E2F5;EGFR;FBXL7;FXR1;FYN;HELZ;HMG2L1;IFRD1;IL6;KLF7;MALT1;MARK3;MYO10;MYST3;MYST4;NCK1;NCOA3;NFIB;NIPBL;PTPRK;RAI17;RBPSUH;RNGTT;SETD2;SPEN;SRPK2;TCF7L2;TGFB2;TGFBR3;THRAP1;TIPARP;TLE4;TSPAN5;UGCG;VEGFC;ZHX3;ZMYM2;ZNF148
CMV-UV_HCMV_6HRS_UP (121)	ROTH_HTERT_UP (14)	other	121	14	6	7.26208	IFI44L;IFIT3;MX1;OASL;PLA2G4A;RSAD2
BASSO_GERMINAL_CENTER_CD40_UP (103)	STRESS_TPA_SPECIFIC_UP (45)	other	103	45	8	7.26107	BCL2A1;CD40;DUSP2;KCNN4;NFKB2;PLEK;TNF;TRAF1
CMV_24HRS_UP (73)	DER_IFNB_UP (93)	other	73	93	9	7.2601	GMFB;HLA-E;IFI6;IFITM1;ISG15;MX1;OAS1;TRIM21;TRIM22
CANCER_UNDIFFERENTIATED_META_UP (69)	STEMCELL_EMBRYONIC_UP (1343)	other	69	1343	25	7.25581	CCNB1;CCT6A;CDC2;CDC20;CDC6;CKS1B;CKS2;COL1A2;DLG7;GARS;GCLM;KIF2C;MAD2L1;MCM2;MCM3;MELK;MTHFD2;MYBL2;NUDT1;POLR2K;PSMD14;RFC4;RPA3;SSBP1;TRIP13
IGLESIAS_E2FMINUS_UP (151)	LEE_E2F1_UP (63)	other	151	63	10	7.24753	ACTG1;ANXA1;ANXA2;COL1A1;COL5A2;CTSE;CTSS;LPL;RHOB;SPARC
TARTE_PLASMA_BLASTIC (310)	UVB_NHEK3_C7 (53)	other	310	53	12	7.24328	ASNS;ATIC;ATP1B3;CDC20;CDC25B;CDKN3;IDH2;ITGB1;KIAA0101;MTHFD1;UBE2C;YARS
AGEING_KIDNEY_UP (411)	IRITANI_ADPROX_DN (60)	rep	411	60	14	7.23624	ARHGDIB;AXL;CCL2;CSPG2;EMP3;IL32;LY75;NNMT;NRP1;NUAK1;PRG1;STAT6;TPM1;TRIM22
SANA_TNFA_ENDOTHELIAL_UP (83)	TAKEDA_NUP8_HOXA9_8D_UP (151)	other	83	151	11	7.23334	FLJ20035;GBP1;IFI44L;IFIH1;IFIT1;LGALS3BP;MX1;MX2;OAS1;OAS2;OAS3
P21_P53_ANY_DN (49)	SHEPARD_CRASH_AND_BURN_MUT_VS_WT_DN (198)	other	49	198	10	7.22799	ANLN;ASPM;AURKB;CDC2;DLG7;MKI67;PRC1;RACGAP1;TPX2;TTK
DAC_IFN_BLADDER_UP (17)	TAKEDA_NUP8_HOXA9_3D_UP (187)	other	17	187	7	7.22755	IFIT3;IRF7;MX1;MX2;OAS1;OAS2;STAT1
BAF57_BT549_UP (240)	BOQUEST_CD31PLUS_VS_CD31MINUS_UP (660)	other	240	660	35	7.22782	AGC1;C5ORF23;C8ORF4;CA4;CFI;CHI3L1;CLEC2B;COL15A1;CPE;CYLD;DCN;DSG2;FHL2;FN1;FOXO1A;HOXB7;KIAA0746;KIAA1462;KLHL24;KRT18;MAFB;MAN1C1;MAP3K8;MATN2;ME1;MGP;NRIP1;NTRK2;OXTR;PRG4;SOCS2;SOCS3;SRPX;SULF1;WARS
DER_IFNA_UP (66)	JISON_SICKLECELL_DIFF (372)	other	66	372	14	7.21388	BST2;BTG1;GBP1;HLA-A;IFI35;IFI44;IFIT3;LIPA;MX1;OASL;PSMB8;SFRS2;STAT1;TAP1
CANCER_UNDIFFERENTIATED_META_UP (69)	E2F1_DNA_UP (11)	other	69	11	5	7.21413	MCM2;MCM6;PCNA;RFC4;TOP2A
BRCA1_SW480_UP (25)	UVB_NHEK4_6HRS_UP (28)	other	25	28	5	7.21383	ARHGDIA;CDKN1A;GADD45A;RAC1;TIMP1
FLECHNER_KIDNEY_TRANSPLANT_REJECTION_UP (87)	MUNSHI_MM_VS_PCS_UP (79)	other	87	79	9	7.21234	CXCR4;GAPDH;HCLS1;IFITM1;ISG20;PIM2;S100A4;UBC;USP9X
AGEING_KIDNEY_SPECIFIC_DN (132)	ALZHEIMERS_DISEASE_DN (1121)	other	132	1121	33	7.20906	ADH5;APLP2;ATP5A1;ATP5G3;BCAN;C3ORF14;CLASP2;COX6C;COX7B;COX7C;COX8A;CSNK2A1;CYCS;FBXO21;FBXO3;GAD1;GNAS;GOT2;GSTA4;ITPR1;LRPPRC;OAT;OXCT1;PAIP1;PCLO;PRDX3;RTN4;SHANK2;TNRC9;TSPAN7;UAP1;USP9X;WDR61
IGLESIAS_E2FMINUS_UP (151)	POD1_KO_MOST_UP (32)	other	151	32	8	7.20639	CCND2;COL3A1;COL6A2;DCN;IGSF4;LUM;RBP1;SERPINF1
CHIARETTI_T_ALL_DIFF (282)	TAKEDA_NUP8_HOXA9_16D_UP (172)	other	282	172	19	7.19671	AHR;CD1A;CD1D;CD1E;HBD;HBG1///HBG2;HOP;HOXA5;HOXA9;HPGD;IFI44;IFI44L;IL6ST;MX1;PALLD;PDLIM1;PPP1R16B;SPINK2;TRA@///TRD@
DOX_RESIST_GASTRIC_UP (44)	P21_ANY_DN (36)	rep	44	36	6	7.19653	CDC20;CDC6;CDKN3;KIAA0101;PBK;PLK1
AGED_MOUSE_HIPPOCAMPUS_MULTI_UP (19)	GUO_HEX_UP (87)	other	19	87	6	7.19612	IGF1R;PCGF2;PTEN;RBM39;SMARCC1;WDR26
ET743_SARCOMA_72HRS_DN (222)	UVC_HIGH_ALL_DN (297)	other	222	297	22	7.19177	ATP2A2;CCNA2;CDK7;CTGF;EMP1;EPS8;FADD;LBR;LHFPL2;MAPK14;MAT2A;MFAP1;PPP2R1B;PRKCBP1;RAB1A;RIPK1;STK17A;TARDBP;TGIF;TOP2A;VEGFC;WEE1
POD1_KO_DN (724)	UVC_XPCS_4HR_DN (242)	other	724	242	37	7.18899	ANKS1A;ARHGAP29;BMPR1A;CBLB;CDYL;CENTB2;CENTD1;CREBBP;CTGF;DLC1;DOCK4;E2F5;FNDC3A;FRYL;FYN;IFRD1;ITSN2;MALT1;MYO10;PHLPP;PLEKHC1;PTPN12;PUM2;RAPGEF2;RNF13;RRAS2;RSN;SCHIP1;SNX13;SOS2;STK3;TGFBR3;THRAP1;TIPARP;TLE4;TSPAN5;ZFHX1B
BRCA_PROGNOSIS_NEG (95)	HOFFMANN_BIVSBII_BI_TABLE2 (254)	other	95	254	14	7.18758	AURKA;BUB1;CCNB2;CENPA;CKS2;DLG7;ECT2;HMGB3;MCM6;MELK;PRC1;SMC4;STMN1;TRIP13
BRCA_ER_NEG (929)	LINDSTEDT_DEND_UP (51)	other	929	51	18	7.18724	ADM;BIRC3;CD83;CXCR4;EED;IL15RA;IL7R;KLF5;LAMP3;LYN;MAP3K14;MARCKS;OPTN;RELB;TNFAIP2;TNFAIP3;TRAF1;ZNF267
DIAB_NEPH_DN (374)	FLECHNER_KIDNEY_TRANSPLANT_REJECTION_PBL_UP (66)	rep	374	66	14	7.18716	ARF6;CANX;CD47;CDKN1C;LITAF;MCM6;OTUD4;PARP1;PDLIM5;TAX1BP1;TMED10;TSC22D3;ULK2;XRCC5
KNUDSEN_PMNS_UP (76)	RAS_ONCOGENIC_SIGNATURE (265)	other	76	265	13	7.18737	CALU;CXCL2;CXCL3;IER3;IL1B;IL8;OXSR1;PI3;PTPRE;TRIB1;UPP1;VEGF;ZFP36
DAC_IFN_BLADDER_UP (17)	TAKEDA_NUP8_HOXA9_10D_UP (190)	other	17	190	7	7.18375	IFIT3;IRF7;MX1;MX2;OAS1;OAS2;STAT1
IFNA_HCMV_6HRS_UP (53)	ROTH_HTERT_UP (14)	other	53	14	5	7.17541	IFI44L;IFIT3;MX1;OASL;RSAD2
KLEIN_PEL_DN (58)	LEE_TCELLS2_UP (1141)	rep	58	1141	21	7.17548	ALDH5A1;BCL11A;BIRC3;C6ORF32;CAPG;CD24;CD52;ETS1;ID3;IRF8;KIAA0746;KIAA0922;LRMP;MSL3L1;PAWR;RASSF2;SCRN1;SH3BP5;ST6GAL1;TNFRSF7;VNN2
BRCA_ER_NEG (929)	DAC_PANC_UP (378)	other	929	378	57	7.17503	ADAM8;ASNS;BIRC3;BNIP3;C3;CCL19;CCL3;CCL4;CCL5;CD180;CD52;CD74;CDH3;CHI3L1;CNN3;CX3CL1;CYB5R2;CYP1B1;FSCN1;GIT2;GMFG;GYPC;HSPC159;ICAM1;IL1B;IL32;ISG20;KCTD9;KHDRBS3;KIF21B;KLK10;KRT7;LAPTM5;LDHB;LTB;LXN;MRAS;OAS2;PLAUR;PSAT1;PTGDS;PTX3;QPCT;RPL39L;RPRM;S100A2;SCARA3;SFN;SFRP1;SLC4A1;SLC7A7;SOD2;ST14;TES;TMEM51;TNF;UCHL1
BREASTCA_TWO_CLASSES (140)	CANCER_UNDIFFERENTIATED_META_UP (69)	other	140	69	10	7.17403	CCNA2;CKS1B;DLG7;DPM1;FOXM1;ILF2;MAD2L1;PCNA;RPA3;TUBB
DAC_FIBRO_DN (11)	SASAKI_ATL_UP (171)	rep	11	171	6	7.16352	CCNA2;CDKN3;FOXM1;HMGB2;KIF11;MKI67
DAC_FIBRO_DN (11)	SASAKI_TCELL_LYMPHOMA_VS_CD4_UP (171)	rep	11	171	6	7.16379	CCNA2;CDKN3;FOXM1;HMGB2;KIF11;MKI67
CMV_24HRS_UP (73)	IFN_BETA_UP (65)	other	73	65	8	7.15289	GMFB;HLA-E;IFITM1;ISG15;MX1;OAS1;TRIM21;TRIM22
LI_FETAL_VS_WT_KIDNEY_DN (162)	SHEPARD_GENES_COMMON_BW_CB_MO (79)	other	162	79	11	7.1506	AURKB;CDC2;CDC20;DLG7;KIF11;KIF14;KIF23;MELK;MKI67;TPX2;TTK
STEMCELL_EMBRYONIC_UP (1343)	UVB_NHEK3_C1 (60)	other	1343	60	23	7.15054	ATP1B1;BNIP3;C11ORF58;CDKN1A;CSNK2A1;CTGF;DDX1;ETF1;GALNT3;GSPT1;HDAC1;MAPK6;PPP2R2A;PSMA5;PSMA6;PSMC2;PSMC6;RNF4;SNRPA1;SPRR2D;TNIP1;UBE2D2;UBE2G1
LEE_TCELLS3_UP (106)	POD1_KO_UP (416)	other	106	416	18	7.1508	ASPM;CASC5;CCNB2;CD99;CDC2;CDCA1;CDCA3;CENPA;DCC1;DTL;HELLS;HMGB3;HMMR;PTTG1;TYMS;UBE2C;UBE2T;UHRF1
CMV_HCMV_TIMECOURSE_12HRS_UP (26)	IL1_CORNEA_UP (63)	other	26	63	6	7.1456	CCL5;IL6;ISG20;OASL;RHOB;SOD2
CANCER_UNDIFFERENTIATED_META_UP (69)	YU_CMYC_UP (43)	other	69	43	7	7.14535	BIRC5;CDKN3;CKS1B;CKS2;PCNA;TOP2A;UBE2S
BENNETT_SLE_UP (30)	CMV_HCMV_TIMECOURSE_ALL_UP (470)	other	30	470	11	7.1421	BIRC4BP;IFIT3;IRF7;ISG15;MX1;MX2;OAS1;OAS2;OASL;PLSCR1;TNFSF10
CARIES_PULP_UP (212)	YANG_OSTECLASTS_SIG (47)	other	212	47	10	7.13769	CCL2;CCL3;CCL5;CCR1;CCR2;CSF1R;CXCL1;CXCL12;CXCL5;CXCR4
ROME_INSULIN_2F_UP (235)	STEMCELL_NEURAL_UP (1838)	other	235	1838	64	7.1362	ACTB;ACYP2;ADFP;ADSL;ARCN1;ARF4;ARIH1;ATP6V0B;BTF3;BUB1;CAPN2;CCT8;CFL2;COPS5;CRI1;CSDA;DAG1;DDX1;DDX48;FLJ11021;GLRX;GNPAT;GNPDA1;GSTA4;H2AFZ;HNRPDL;IPO7;KARS;LAPTM4A;LAPTM4B;LSM3;MAT2A;MORF4L2;MTCH2;NACA;NPM1;PGRMC2;PPP1R2;PRDX1;PSMA3;PSMA6;PSMB4;PSMD14;PTP4A1;PXMP3;QARS;RBX1;SCOC;SDCBP;SET;SH3GLB1;SLC35B1;SNRPB2;ST13;STARD7;TSG101;UBA2;UBE2E3;UBQLN1;USP22;USP9X;VCP;VPS29;YWHAH
CMV_ALL_UP (94)	RADAEVA_IFNA_UP (51)	other	94	51	8	7.13613	HLA-E;IFI27;IFI6;IFITM1;ISG15;MX1;MX2;OAS1
CMV_IE86_UP (50)	LAMB_CYCLIN_D3_GLOCUS (15)	other	50	15	5	7.13579	EZH2;HMGB2;MCM7;RFC2;RFC3
LAMB_CYCLIN_D3_GLOCUS (15)	REN_E2F1_TARGETS (50)	other	15	50	5	7.13606	DUT;RB1;RFC2;RFC3;TOP2A
BRENTANI_CELL_ADHESION (95)	TGFBETA_C2_UP (18)	other	95	18	6	7.13248	CDH6;FN1;ICAM1;ITGB2;JUP;TIMP1
BRCA_ER_NEG (929)	HOFFMANN_BIVSBII_BI_TABLE2 (254)	other	929	254	44	7.13268	AARS;ANLN;AURKA;AURKB;BIRC3;BUB1;CAPG;CCNA2;CCNB2;CD2;CDC20;CDC45L;CDKN2C;CENPA;CHAF1B;CKS1B;DLG7;ECT2;EDN2;HCK;HMGB3;KIF20A;KIF2C;KIFC1;MCM6;MELK;MTHFD2;NASP;NCAPH;NEK2;PIM2;PRC1;PSAT1;RACGAP1;RAD54L;SAMHD1;SMC4;SREBF2;STMN1;TRIP13;TTK;TUBB3;UBE2C;UBE2S
CROONQUIST_RAS_STROMA_DN (21)	IGLESIAS_E2FMINUS_UP (151)	rep	21	151	7	7.12871	ACTA2;COL1A2;COL6A3;GJA1;POSTN;SPARC;TMSB4X
GOLDRATH_CYTOLYTIC (25)	HOFFMANN_BIVSBII_LGBII (124)	other	25	124	7	7.1274	CD74;FGL2;GZMM;H2-AA;H2-AB1;H2-EB1;MS4A1
HADDAD_CD45CD7_PLUS_VS_MINUS_DN (84)	YAGI_AML_PROG_FAB (195)	other	84	195	12	7.12606	ALDH1A1;CFH;CFH///CFHR1;GP1BB///SEPT5;LAPTM4B;MYH10;PBX1;PLOD2;SERPINI1;TIMP3;TJP2;TPM1
HADDAD_HSC_CD7_DN (84)	YAGI_AML_PROG_FAB (195)	other	84	195	12	7.12632	ALDH1A1;CFH;CFH///CFHR1;GP1BB///SEPT5;LAPTM4B;MYH10;PBX1;PLOD2;SERPINI1;TIMP3;TJP2;TPM1
CHIARETTI_T_ALL_DIFF (282)	FLECHNER_KIDNEY_TRANSPLANT_REJECTION_UP (87)	other	282	87	14	7.12472	CCL5;CD2;CD52;CD8A;HLA-F;IFI30;IL4R;ISG20;PIM2;S100A4;S100A8;STAT1;TNFRSF7;TRBV19///TRBC1
BRCA_ER_NEG (929)	SANA_TNFA_ENDOTHELIAL_UP (83)	other	929	83	23	7.12142	BIRC3;C1S;CASP1;CCL2;CX3CL1;DRAM;ICAM1;IL32;IL7R;IL8;LGALS9;LIPG;MX2;OAS2;RIPK2;SAMHD1;SLC15A3;SOD2;TLR2;TNFAIP2;TNFAIP3;UBD;VCAM1
BOQUEST_CD31PLUS_VS_CD31MINUS_DN (265)	VEGF_MMMEC_6HRS_UP (50)	rep	265	50	11	7.11961	C1S;COL1A2;COL6A1;COL6A3;CSPG2;FAP;IGFBP3;MEST;MGP;MMP2;SGCE
AS3_FIBRO_C1 (32)	BRENTANI_CELL_ADHESION (95)	other	32	95	7	7.11947	CDH11;ITGAL;ITGB4;ITGB5;MMP11;VCAM1;ZYX
AS3_FIBRO_C2 (32)	BRENTANI_CELL_ADHESION (95)	other	32	95	7	7.11974	CDH11;ITGAL;ITGB4;ITGB5;MMP11;VCAM1;ZYX
BRENTANI_CELL_ADHESION (95)	OXSTRESS_RPE_H2O2TBH_DN (32)	other	95	32	7	7.12	CDH11;ITGAL;ITGB4;ITGB5;MMP11;VCAM1;ZYX
BLEO_MOUSE_LYMPH_HIGH_24HRS_DN (34)	STEMCELL_EMBRYONIC_UP (1343)	rep	34	1343	17	7.11919	BCAP29;C1QBP;EBNA1BP2;EPRS;GSPT1;HNRPC;IFRD1;NOLC1;PPP2CB;PSMD1;RANBP1;RDX;SFPQ;SFRS1;SNRPB2;TCP1;UCK2
CMV_ALL_DN (103)	TGFBETA_EARLY_UP (47)	rep	103	47	8	7.11739	COL1A2;COL3A1;CSPG2;IGFBP2;IGFBP5;LAMA4;SERPINE1;TCF7L2
MANALO_HYPOXIA_DN (91)	PENG_LEUCINE_DN (180)	other	91	180	12	7.11523	DDX21;ILF3;MCM4;MRPS12;NOL5A;POLG;PSMD11;PSME4;SFRS2;SNRPA1;TRIP13;UMPS
UVB_NHEK2_DN (83)	UVC_HIGH_ALL_DN (297)	other	83	297	14	7.11455	ADM;ANKRD15;CDK7;CEBPD;MARCKS;PUM2;RAB11A;RNF4;RRS1;SFRS3;TNFAIP3;TNFRSF1A;UGCG;USP10
AGED_MOUSE_HYPOTH_UP (44)	ALZHEIMERS_DISEASE_DN (1121)	rep	44	1121	18	7.11438	ADCY9;ATP5C1;ATP5L;ATP5O;ATPIF1;B2M;COX7A2;COX7B;HEXB;ITPR1;MAP2K1;NDUFB5;PAFAH1B1;PPA1;PPP1R7;PREP;PSMD14;TBCA
DNMT1_KO_UP (74)	IFN_BETA_UP (65)	other	74	65	8	7.1124	BAG1;EIF2AK2;HIF1A;IFIT3;ISG15;MX1;PARP1;PHLDA1
HG_PROGERIA_DN (25)	TARTE_PLASMA_BLASTIC (310)	other	25	310	9	7.11039	CCNF;CDC25B;CENPA;CKS1B;DDX39;FOXM1;HMGB2;KIF2C;NASP
CMV_HCMV_TIMECOURSE_ALL_DN (421)	REOVIRUS_HEK293_UP (237)	rep	421	237	27	7.10366	ADM;ANXA1;BACH1;BHLHB2;CTGF;CYR61;DUSP1;FGF2;FHL2;GADD45A;KLF6;KRR1;MID1;NR1D2;RND3;RRAS2;RRS1;SIP1;TRIM22;UGCG;WEE1;YTHDC1;ZF;ZNF217;ZNF239;ZNF44;ZNF623
ADIP_DIFF_CLUSTER5 (39)	IRITANI_ADPROX_LYMPH (126)	other	39	126	8	7.10372	AURKB;BUB1;CCNA2;CCNB1;CDC2;PTTG1;TK1;UBE2C
ELONGINA_KO_DN (184)	STEMCELL_NEURAL_UP (1838)	rep	184	1838	54	7.10367	ACLY;ADH5;ALDH7A1;ASH2L;AURKA;CBR3;CCT3;CDC5L;CDCA7L;CKS2;COL18A1;CPEB1;CTBP2;CUL2;DUSP6;EBNA1BP2;ECT2;EED;FAM60A;FGD1;FXR1;GCLM;GNPDA1;GSTA4;HAT1;HMGCS1;IGFBP2;KIF11;KIF20A;LOC56902;LOC642659;NASP;NEK2;NUSAP1;PARK7;PMM1;PSIP1;PVRL3;RANBP5;RBM3;RFC5;RUVBL2;SAP30;SEPHS2;SNRPA1;ST13;STRBP;TCP1;UHRF1;VBP1;XRCC5;YBX1;YES1;ZFAND6
CORDERO_KRAS_KD_VS_CONTROL_UP (84)	IRITANI_ADPROX_VASC (154)	other	84	154	11	7.10106	CCL2;DFNA5;ECE1;ITGAV;JUN;LAMP2;NPTX1;SERPINE1;TAGLN;TGFBI;TPM1
PASSERINI_ADHESION (38)	TGFBETA_ALL_UP (80)	other	38	80	7	7.0922	CSPG2;FN1;ITGA5;JUP;NEO1;PXN;ZYX
CHIARETTI_T_ALL_DIFF (282)	REOVIRUS_HEK293_UP (237)	other	282	237	22	7.08956	ANXA1;ATF3;BCL6;BHLHB2;CCL5;CXCL2;DUSP1;DUSP3;IFI44L;IFRD1;IL8;IRF7;ISG20;KIAA0256;PCTK2;PMAIP1;RYBP;STAT1;STK17B;TIPARP;TRIM22;UGCG
ABRAHAM_MM_VS_AL_UP (20)	BRENTANI_CELL_CYCLE (86)	other	20	86	6	7.0875	CCNB1;CDC37;CDK4;CDK5;MYC;TP53
BRCA_ER_NEG (929)	ELONGINA_KO_DN (184)	other	929	184	36	7.08507	AKR1B1;ANXA1;AURKA;CBR3;CDH3;CLDN4;CMAS;CRABP1;CYBA;DSG2;ECT2;EED;ENAH;FAM60A;GCLM;KCNK1;KIF11;KIF20A;LAPTM5;LDHB;LOC56902;MTF2;MYBL2;NASP;NEK2;PIM1;S100A6;SERBP1;SLC2A1;SNRPA1;SOD2;TCF7;UBE2S;UCHL1;YBX1;YES1
PASSERINI_EM (42)	TGFBETA_C2_UP (18)	other	42	18	5	7.08519	COL6A1;COL6A3;FN1;MMP3;TIMP1
CHIARETTI_T_ALL_DIFF (282)	YAGI_AML_PROG_FAB (195)	other	282	195	20	7.08388	AHNAK;ANXA5;ARID5B;CD200;CFH///CFHR1;CXADR;GOLGA8A;HOXA9;IFI30;ITGA6;LAPTM4B;LGALS1;LOC440160;PIM2;S100A10;SERPINE2;TMSL8;TRBV21-1///TRBV5-4;TRIB2;ZBTB16
BASSO_REGULATORY_HUBS (143)	BRCA_ER_NEG (929)	other	143	929	31	7.06699	ASNS;BIN1;BYSL;CASP4;CCNA2;CD44;CDC2;CTPS;FAM98A;GARS;IL27RA;LAPTM5;LGALS9;MAD2L1;NDRG1;PRDX4;PRG1;PSMB2;PSMD2;QPCT;RFC4;SERBP1;SHFM1;SLC39A14;SSRP1;TNFRSF1B;TPX2;TRIP13;UBE2S;UCHL1;UCK2
ATRIA_UP (198)	CMV_ALL_DN (103)	rep	198	103	13	7.0664	ACTA2;ADM;CSPG2;DDR2;EFEMP1;FBLN1;GAS1;ID2;ITSN1;MYLK;NR2F2;TGFBR3;TIMP3
BOQUEST_CD31PLUS_VS_CD31MINUS_DN (265)	CMV_HCMV_TIMECOURSE_48HRS_DN (110)	other	265	110	15	7.06445	AXL;COL3A1;CSPG2;CXCL12;DCAMKL1;EGFR;FGF7;MEIS1;MSC;NOTCH2;OSR2;PTGFR;PTGIS;PTX3;SDC2
LI_FETAL_VS_WT_KIDNEY_DN (162)	SHEPARD_BMYB_MORPHOLINO_DN (208)	other	162	208	16	7.06308	AURKB;CDC2;CDC20;CDK2;DLG7;KIF11;KIF14;KIF23;MCM2;MELK;MKI67;MSH2;PRIM1;SEPT6;TPX2;TTK
BASSO_GERMINAL_CENTER_CD40_UP (103)	CARIES_PULP_HIGH_UP (96)	other	103	96	10	7.06067	BCL2A1;CCL3;CD74;HLA-DQB1;IFI30;IL1B;LAPTM5;NCF2;PRG1;TNFAIP8
LAL_KO_3MO_UP (48)	TAKEDA_NUP8_HOXA9_10D_DN (152)	rep	48	152	9	7.05983	ACP5;CTSB;CXCL3;GPNMB;IL1R2;MMP12;PLA2G7;TLR7;TREM2
NGUYEN_KERATO_DN (85)	UVC_XPCS_4HR_DN (242)	other	85	242	13	7.05929	CYR61;EPHA4;EXT1;F3;FNDC3A;IGF1R;KLF10;MYC;PBX3;REV3L;SRPK2;TIPARP;TRIO
GOLDRATH_CELLCYCLE (34)	TARTE_PLASMA_BLASTIC (310)	other	34	310	10	7.05784	CCNA2;CCNF;CDC6;CHAF1A;CKS1B;CKS2;MAD2L1;MAPK6;NEK2;PLK4
ROSS_PML_RAR (80)	VERHAAK_AML_NPM1_MUT_VS_WT_DN (258)	other	80	258	13	7.05753	ANXA8///LOC653107;C18ORF1;CST7;FGF13;HGF;MEG3///LOC647251;MPO;MST1;MXRA7;PDE3B;PRODH;PXDN;SERPING1
LE_MYELIN_UP (105)	OLDAGE_DN (47)	rep	105	47	8	7.05681	CCNA2;CDC20;CKS1B;H2AFX;H2AFZ;KIF11;KIF23;PLK1
HOFFMANN_BIVSBII_BI_TABLE2 (254)	MIDDLEAGE_DN (14)	other	254	14	7	7.0549	CCNA2;CDC20;CENPA;H2AFX;KIF23;KIF2C;UBE2C
HOFFMANN_BIVSBII_BI_TABLE2 (254)	PARP_KO_DN (14)	other	254	14	7	7.05515	CCNA2;CCNB1;CCNB2;CDC20;DNMT1;STMN1;UBE2S
CMV-UV_HCMV_6HRS_UP (121)	IFN_ANY_UP (82)	other	121	82	10	7.05522	ELF1;ICAM1;IFIT3;IL6;MX1;MX2;OAS1;OAS2;PMAIP1;TRIM21
IRITANI_ADPROX_VASC (154)	SANA_TNFA_ENDOTHELIAL_DN (85)	other	154	85	11	7.05001	ARHGDIB;BGN;CLU;EFEMP1;FHL2;GLCE;KRT7;PDLIM4;PRKACB;RGS4;TGM2
CHEN_HOXA5_TARGETS_UP (229)	CMV_HCMV_TIMECOURSE_ALL_UP (470)	other	229	470	28	7.04945	AKAP10;ARNTL;ASNS;ATF3;BTN2A1;C10ORF137;CEBPG;CREM;CRY1;DUSP8;ETS2;FNBP4;FOSB;IRF7;JUNB;LIG4;NUPL1;PMAIP1;PRPF3;PSPC1;RBBP6;RCHY1;RLF;SFPQ;TAF1A;ZNF131;ZNF184;ZNF45
BRCA_PROGNOSIS_NEG (95)	TARTE_PLASMA_BLASTIC (310)	other	95	310	15	7.0441	ASNS;CDC25B;CENPA;CKS2;CTPS;DLG7;EZH2;GGH;KIF14;MAD2L1;PFKP;PGK1;RFC4;TFRC;TRIP13
SHEPARD_BMYB_MORPHOLINO_DN (208)	ZHAN_MM_CD138_PR_VS_REST (49)	other	208	49	10	7.04151	ASPM;BIRC5;CCNB1;CDC2;DLG7;FOXM1;KIF14;PRC1;TPX2;TTK
CARIES_PULP_UP (212)	TARTE_MATURE_PC (410)	other	212	410	25	7.03858	ADM;ALOX5AP;APOC1;APOE;BIRC3;CXCL12;CYBA;FCER1G;FCN1;GPNMB;IGFBP4;IL7R;IL8;LOC91316;MMP9;RGS2;RNASE1;S100A8;S100A9;SERPINA1;SERPINA3;SORL1;SSR4;TNFAIP3;VCAM1
BLEO_HUMAN_LYMPH_HIGH_24HRS_UP (93)	UVC_LOW_ALL_UP (19)	other	93	19	6	7.03855	BTG2;CDKN1A;FDXR;GDF15;PMAIP1;SOX4
FLECHNER_KIDNEY_TRANSPLANT_WELL_UP (565)	UVC_TTD-XPCS_COMMON_DN (144)	rep	565	144	24	7.03664	ACSL3;AUH;BMP2K;CDC2L5;CXCL12;FAT;FNBP1L;GBE1;GULP1;ID1;IGF1R;KIAA1012;KIAA1109;MYO1B;NUP153;OGT;PDLIM5;SLC25A13;SWAP70;THRAP1;TRIM2;UGCG;ZFHX1B;ZMYND11
CMV_HCMV_TIMECOURSE_ALL_DN (421)	LEI_MYB_REGULATED_GENES (325)	other	421	325	32	7.03558	ANXA1;ANXA2P1;APEX1;ARID5B;AURKA;AXL;BHLHB2;CCL2;CDC25B;CYP1B1;DHRS3;FHL2;GJA1;GNG11;GSTO1;HSPA4;KIAA0101;KLHL9;MYC;NNMT;PLEC1;PTX3;SERPINB2;SERPINE1;SMAD3;TMEM158;TPM1;TPX2;TRIO;UBE2C;ZFP36L2;ZNF217
CARIES_PULP_HIGH_UP (96)	CHIARETTI_T_ALL (259)	other	96	259	14	7.03501	ACSL1;ALOX5;BIRC3;CCL3;CCL5;CHI3L2;DDX3Y;IFI30;IL8;NCF4;PRG1;S100A8;S100A9;TNFRSF7
IRS1_KO_ADIP_UP (97)	STEMCELL_EMBRYONIC_UP (1343)	other	97	1343	30	7.03284	AGTR2;ASNS;BUB1;C2ORF47;CARS;CDKN2B;COPS5;CPXM1;CRABP2;DDX18;EXOSC7;FARSLB;FHL1;GAS5;GJB3;HSPA4;IARS;LDLR;MGP;MTHFD2;MYBL2;NMT1;PPIH;PRSS23;RCL1;SPP1;SQLE;ST13;UCK2;WISP1
CMV_IE86_UP (50)	CROONQUIST_IL6_STARVE_UP (34)	other	50	34	6	7.02814	DHFR;FOXM1;KIF11;MAD2L1;MYBL2;PTTG1
OLD_FIBRO_DN (160)	UV_UNIQUE_FIBRO_DN (32)	other	160	32	8	7.02793	GALC;GM2A;LIG4;MGAT2;ROPN1L;SLC6A12;TFDP2;THOC1
DER_IFNB_UP (93)	JISON_SICKLECELL_DIFF (372)	other	93	372	16	7.01749	BCLAF1;BST2;BTG1;GBP1;HLA-A;IFI35;IFI44;IFIT2;IFIT3;LIPA;MX1;OASL;PSMB8;SFRS2;STAT1;TAP1
CHIARETTI_T_ALL (259)	REOVIRUS_HEK293_UP (237)	other	259	237	21	7.01637	ANXA1;ATF3;BCL6;BHLHB2;CCL5;CXCL2;DUSP1;DUSP3;IFI44L;IFRD1;IL8;ISG20;KIAA0256;PCTK2;PMAIP1;RYBP;STAT1;STK17B;TIPARP;TRIM22;UGCG
HINATA_NFKB_UP (111)	RAS_ONCOGENIC_SIGNATURE (265)	other	111	265	15	7.01492	BMP2;CCL20;CXCL1;CXCL2;CXCL3;CXCL5;CYP27B1;FN1;IER3;IL1A;IL1B;IL8;MMP14;PTX3;SERPINB2
UVB_NHEK1_UP (177)	UVC_HIGH_ALL_UP (19)	other	177	19	7	7.01479	ATF3;GADD45A;HBEGF;HIST2H2AA3;PMAIP1;PRSS3;SFI1
CMV_IE86_UP (50)	SERUM_FIBROBLAST_CORE_UP (205)	other	50	205	10	7.01457	DCK;DHFR;DLEU1;DNAJC9;MCM3;MCM7;MYBL2;PPIH;RFC3;UMPS
ATRIA_UP (198)	DIAB_NEPH_DN (374)	rep	198	374	23	7.01437	ADM;ADORA1;CD47;COL4A6;CREB3L2;CSPG2;CTGF;DPYSL3;EXOSC7;FGFR2;GAS1;LOC151162;MYLK;NDRG1;NTRK2;PAM;PDE4B;PLXNB2;PTHR1;RABGAP1L;RARRES2;SYNPO;TGFBR3
CMV-UV_HCMV_6HRS_UP (121)	SANA_TNFA_ENDOTHELIAL_UP (83)	other	121	83	10	7.00738	CCL8;ICAM1;IFI44L;MX1;MX2;NFKBIA;OAS1;OAS2;SAMHD1;TNFAIP3
ALZHEIMERS_DISEASE_DN (1121)	SANA_IFNG_ENDOTHELIAL_DN (89)	other	1121	89	26	7.00716	APEX1;ATP5F1;C4ORF18;CCT3;CCT4;CCT5;CSE1L;HSP90AB1;HSPD1;KDELR2;MGST3;NDUFA4;NQO1;OAT;PON2;PRMT1;RGS4;RPL6;RTN4;SLC25A3;SMYD2;SNRPD2;TFRC;TIMM17A;UCRC;VWF
GRANDVAUX_IFN_NOT_IRF3_UP (15)	REOVIRUS_HEK293_UP (237)	other	15	237	7	7.00393	IFITM1;IFITM3;IRF7;ISG20;ISGF3G;MX2;STAT1
BCRABL_HL60_CDNA_UP (14)	BUT_TSA_UP (18)	other	14	18	4	6.99905	GADD45A;GSTT1;HSPB1;ICAM1
ADIP_DIFF_CLUSTER5 (39)	DOX_RESIST_GASTRIC_UP (44)	other	39	44	6	6.9993	BUB1;CDC2;CDC20;HMMR;PRC1;RRM1
CHANG_SERUM_RESPONSE_UP (149)	PENG_RAPAMYCIN_DN (229)	rep	149	229	16	6.99905	CCT5;EBNA1BP2;EEF1E1;EIF4G1;HSPC111;ID2;MRPL12;MYCBP;NME1;PA2G4;PSMD14;SNRPA1;SNRPC;SRM;TOMM40;TUBG1
IFNALPHA_NL_HCC_UP (18)	TAKEDA_NUP8_HOXA9_10D_UP (190)	other	18	190	7	6.9969	IFI27;IFITM1;ISG15;LGALS3BP;MX1;MX2;STAT1
IRITANI_ADPROX_VASC (154)	LINDSTEDT_DEND_8H_VS_48H_UP (66)	other	154	66	10	6.98633	CCL2;CD44;CXCL1;ICAM1;IL6;IL8;ISG15;PLA2G4A;SLC3A2;TFEC
FLECHNER_KIDNEY_TRANSPLANT_WELL_UP (565)	MMS_HUMAN_LYMPH_LOW_4HRS_DN (16)	rep	565	16	9	6.98166	CLASP2;HNRPK;LY75;MARCKS;PRKAR1A;RNF6;SFRS11;SYPL1;TMEM123
CHANG_SERUM_RESPONSE_UP (149)	CMV_IE86_UP (50)	other	149	50	9	6.97896	DCK;DHFR;DLEU1;MCM3;MCM7;MYBL2;PPIH;RFC3;UMPS
CHIARETTI_T_ALL_DIFF (282)	HOHENKIRK_MONOCYTE_DEND_DN (122)	other	282	122	16	6.97919	CD44;CLEC2B;CXCL2;CXCL3;DUSP6;EMP3;FYB;HIST1H4C;IDS;IL8;IRF7;PF4;PPBP;S100A4;S100A8;S100A9
DAC_IFN_BLADDER_UP (17)	GRANDVAUX_IFN_NOT_IRF3_UP (15)	other	17	15	4	6.97561	IRF7;MX1;MX2;STAT1
ADIP_DIFF_CLUSTER4 (35)	MANALO_HYPOXIA_DN (91)	other	35	91	7	6.97439	CDC6;DDX21;MCM4;MCM5;MCM6;PRPS1;RRM2
IFN_ALPHA_UP (40)	TAKEDA_NUP8_HOXA9_10D_UP (190)	other	40	190	9	6.96513	GMPR;IFIT3;IFITM1;ISG15;MX1;MX2;OAS1;OAS2;STAT1
ALZHEIMERS_DISEASE_UP (1473)	LVAD_HEARTFAILURE_UP (90)	other	1473	90	30	6.96143	AGTR1;BCL6;BTG2;C9ORF3;CALD1;CDC42EP4;CHST3;CLU;FLNC;FOXO3A;FSTL3;GADD45B;GADD45G;INSR;IRS2;JUN;KLF2;KLF9;METTL7A;MT1H;MT1X;MYOM1;MYOT;NFKBIA;NID1;PER1;SNAI2;TIPARP;ZBTB16;ZBTB20
CMV-UV_HCMV_6HRS_UP (121)	IFNALPHA_NL_UP (27)	other	121	27	7	6.9604	IFI27;IFI44L;IRF7;MX1;MX2;RSAD2;TNFSF10
CMV_IE86_UP (50)	SHEPARD_BMYB_MORPHOLINO_DN (208)	rep	50	208	10	6.95793	CDC2;DCK;DHFR;FOXM1;KIF11;MCM2;MCM3;MCM5;MSH2;TPX2
HOFFMANN_BIVSBII_BI_TABLE2 (254)	SHEPARD_CRASH_AND_BURN_MUT_VS_WT_DN (198)	other	254	198	19	6.9472	ANLN;ANP32B;AURKB;CCNB1;CCNB2;CDC20;CDCA3;CKS2;DLG7;ECT2;KIF23;KIF2C;MELK;PLK4;PRC1;RACGAP1;TK1;TMPO;TTK
ALZHEIMERS_DISEASE_DN (1121)	HIPPOCAMPUS_DEVELOPMENT_POSTNATAL (45)	other	1121	45	18	6.94081	ATP2A2;ATP6V0C;ATP6V1C1;COX8A;ENO2;GPI;GRIA1;GRIA2;MDH1;NDUFB2;NDUFS2;NRGN;PPP3CA;RAB3A;SDHA;SIRT3;STXBP1;VAMP2
CMV_HCMV_TIMECOURSE_20HRS_DN (41)	COLLER_MYC_DN (7)	other	41	7	4	6.93903	C5ORF13;CTGF;PDGFRA;TPM1
BRCA_PROGNOSIS_NEG (95)	GOLDRATH_CELLCYCLE (34)	other	95	34	7	6.93876	AURKA;BUB1;CCNB2;CKS2;ECT2;MAD2L1;RAD21
BRCA_PROGNOSIS_NEG (95)	GREENBAUM_E2A_UP (34)	other	95	34	7	6.93901	AURKA;BUB1;CCNB2;ECT2;MAD2L1;PFKP;PGK1
BRCA_ER_NEG (929)	OLDAGE_DN (47)	other	929	47	17	6.93866	CCNA2;CDC20;CDC25B;CENPA;CKS1B;CTSC;DDX39;FOXM1;H2AFZ;IL8;KIF11;KIF14;KIF2C;MYBL2;NASP;PKMYT1;UBE2C
DAC_IFN_BLADDER_UP (17)	HPV31_DN (48)	rep	17	48	5	6.93794	MX1;MX2;OAS2;SLPI;STAT1
BRCA_ER_POS (527)	FLECHNER_KIDNEY_TRANSPLANT_REJECTION_DN (550)	other	527	550	50	6.93484	ABAT;ABCD3;ACADSB;ACY1;AKR7A2;ALDH6A1;ARMCX2;CA12;CAP2;CCNG2;CDH1;CDS1;CYB5A;DCI;EPHX2;FAH;FBP1;GPD1L;H2AFV;HAGH;HRASLS3;HSPB1;HTRA1;IGFBP2;IGFBP4;KIAA0888;KIF3B;LRP2;LRPAP1;MORF4L2;MPDZ;MYO6;PDZK1;PEX19;PRKAR1A;PTGER3;QDPR;SCAMP1;SERPINA5;SLC1A1;SLC27A2;SLC7A8;SORD;TEGT;TNRC9;TOB1;UGDH;UQCRQ;ZDHHC17;ZNF91
IRS1_KO_ADIP_UP (97)	POD1_KO_UP (416)	other	97	416	17	6.92933	AGTR2;APCDD1;CPXM1;CYBA;FAP;GLRB;IGF1;LAMA4;LOC284023;MGP;PDGFA;PHB;PPIH;RHOU;SRPX;TMEM97;WISP1
CANCER_UNDIFFERENTIATED_META_UP (69)	IRITANI_ADPROX_UP (26)	other	69	26	6	6.92645	CDC2;HMGB2;MCM6;MYBL2;TOP2A;UBE2C
CTNNB1_oncogenic_signature (86)	E2F3_ONCOGENIC_SIGNATURE (246)	other	86	246	13	6.9211	C20ORF42;FLJ27365;FOXQ1;JMJD2B;JOSD3;PER1;RBM25;SDCCAG1;SFRS6;SMU1;TNFAIP3;ZNF236;ZNF703
LE_MYELIN_UP (105)	ZHAN_MM_CD138_PR_VS_REST (49)	other	105	49	8	6.91816	AURKA;BIRC5;CCNB2;EZH2;NUSAP1;RRM2;TOP2A;UBE2T
ADIP_DIFF_CLUSTER5 (39)	SHEPARD_CRASH_AND_BURN_MUT_VS_WT_DN (198)	other	39	198	9	6.91686	ANLN;AURKB;CCNB1;CDC2;CDC20;MELK;PRC1;RACGAP1;TK1
CHEN_HOXA5_TARGETS_UP (229)	UVC_TTD_4HR_DN (299)	rep	229	299	22	6.91174	ARIH1;CNOT2;CNOT4;CREB5;CRY1;DAAM1;F3;FAM48A;FOXO3A;IFRD1;KIAA1240;KLF10;MARCH7;NCOA3;PCTK2;PPP1R12A;PTPN2;RBM39;STRN3;TLK2;ZRF1;ZZZ3
BENNETT_SLE_UP (30)	JISON_SICKLECELL_DIFF (372)	other	30	372	10	6.91074	IFI35;IFIT3;LY6E;MX1;OASL;RNASE2;SERPING1;STAT1;TAP1;TDRD7
BOQUEST_CD31PLUS_VS_CD31MINUS_UP (660)	MANALO_HYPOXIA_UP (107)	other	660	107	22	6.90494	ANGPTL4;BHLHB2;CDH2;CDKN1C;COL18A1;CX3CL1;DUSP6;GADD45B;GDF10;INHBA;ITM2A;LOX;LOXL2;NOTCH4;PPARG;PTPRB;RHOBTB1;RPS6KA2;SOX4;STC1;STC2;TXNIP
DER_IFNA_UP (66)	GRANDVAUX_IRF3_UP (13)	other	66	13	5	6.90413	GBP1;IFI44;IFIT3;OAS2;PMAIP1
ALZHEIMERS_DISEASE_DN (1121)	CREB_BRAIN_8WKS_UP (78)	rep	1121	78	24	6.8917	ASH2L;AUH;C9ORF16;CADPS;CAP1;CDH13;DIO2;FSTL1;HSD17B12;LAPTM4B;MEF2C;MGST3;NEUROD6;NOV;NPY;OLFM1;PFTK1;SCHIP1;SERPINI1;SMAP1;STMN2;STMN3;TUBB3;UQCR
FLECHNER_KIDNEY_TRANSPLANT_WELL_PBL_UP (153)	JISON_SICKLECELL_DIFF (372)	other	153	372	20	6.88385	ANP32B;EEF1B2;EIF3S5;HIST1H2BK;LAMP2;M6PRBP1;OGT;PIP3-E;RPL11;RPL19;RPLP0;RSU1;SATB1;SFRS2B;TIMM17A;TOP2B;TRAF3IP3;TXN;VAMP5;ZNF384
ROSS_FAB_M7 (69)	TAKEDA_NUP8_HOXA9_8D_UP (151)	other	69	151	10	6.88139	ALDH1A1;APOC1;DLC1;DNAJC6;FHL2;KLF1;PCDH9;RHAG;SDPR;TAL1
CANCER_UNDIFFERENTIATED_META_UP (69)	PENG_GLUTAMINE_DN (313)	rep	69	313	13	6.88077	ADRM1;CCNB1;CCT6A;CDC20;IFI30;ILF2;KPNA2;NME1;PRDX4;SEC61B;SSBP1;TAP1;TRIP13
HINATA_NFKB_UP (111)	IL6_FIBRO_UP (47)	other	111	47	8	6.8787	CCL2;CXCL3;IER3;IL6;MMP1;SERPINB2;SOD2;TNFAIP6
HINATA_NFKB_UP (111)	YANG_OSTECLASTS_SIG (47)	other	111	47	8	6.87895	CCL2;CCL20;CCL5;CXCL1;CXCL10;CXCL11;CXCL2;CXCL5
STEMCELL_EMBRYONIC_UP (1343)	UVC_XPCS_ALL_DN (478)	rep	1343	478	85	6.87893	ABCE1;ANKRD17;APRIN;ARIH1;ASXL1;ATF2;ATRX;BLM;BMPR1A;CASK;CD2AP;CDK8;CDS2;CHD1;CTBP2;CTGF;CUL1;CUL2;CXCL12;DNAJC13;EIF4E;EPS8;EXT1;FNDC3A;FXR1;HERC4;IBTK;IFRD1;KIAA0020;KIF2A;KLF6;KPNA3;LRPPRC;MARCH7;MELK;MSH2;MTF2;MTX2;NBN;NCK1;NMT2;NVL;PARG;PAWR;PKD2;PKN2;PPM1B;PRKCBP1;PTPN12;PTPN2;PTPRK;PTX3;PVRL3;RAD23B;RASA1;RBM39;RBPSUH;ROCK2;RYK;SERPINE1;SFRS3;SLC4A7;SMAD3;SOS1;SR140;STAM;STK3;STRN3;SUZ12;…
CARIES_PULP_UP (212)	LINDSTEDT_DEND_DN (65)	rep	212	65	11	6.87893	AQP3;ARHGDIB;CCR1;CLEC2B;F13A1;FGL2;ITGB2;MAN2B1;NCF2;PECAM1;RAB31
SANSOM_APC_5_DN (404)	YU_CMYC_DN (65)	other	404	65	14	6.87881	ACP5;CD2;DGKA;ERO1LB;GDI1;H2-DMB1;HMHA1;IL4I1;LAPTM5;MYO7A;PLD4;PTPRC;SIPA1;SPIB
AGEING_KIDNEY_UP (411)	SANA_IFNG_ENDOTHELIAL_UP (75)	other	411	75	15	6.87594	C17ORF27;C1S;CASP1;DTX3L;HLA-DQA1;HLA-DQB1;HLA-E;NOD27;PARP14;RARRES3;SAMD9L;SERPING1;ST8SIA4;TRIM22;UBD
DAC_CGI_BLADDER_UP (11)	NF90_UP (25)	other	11	25	4	6.87512	HIST1H2AC;MX1;NT5E;STAT1
GRANDVAUX_IFN_NOT_IRF3_UP (15)	IFN_ALL_UP (18)	other	15	18	4	6.87528	ADAR;IFITM1;IRF1;STAT1
ADIP_DIFF_CLUSTER2 (41)	IDX_TSA_DN_CLUSTER3 (80)	other	41	80	7	6.86835	CEBPD;CXCL6;CYR61;ID3;KLF4;PHLDA1;PTGS2
ADDYA_K562_HEMIN_TREATMENT (72)	RUTELLA_HEMATOGFSNDCS_DIFF (661)	other	72	661	18	6.86587	AKR1C1;AKR1C2;APOC1;CTSL;DDIT4;EGR1;FTH1;HERPUD1;ICAM3;IER5;LMO2;MCL1;MEF2C;MT2A;NCOA1;NPL;PTP4A3;SLC43A3
BROCKE_IL6 (147)	FLECHNER_KIDNEY_TRANSPLANT_WELL_UP (565)	other	147	565	24	6.8653	CD44;DPM1;DUSP3;EVI2B;FAM3C;HSPA1A///HSPA1B;ID1;ID2///ID2B;IFNGR1;IL6ST;LITAF;MARCKS;MCL1;NMI;PLSCR1;PTK9;RB1;RHOBTB3;SC4MOL;STAT1;STAT3;STCH;TNFSF10;TXNDC9
FLECHNER_KIDNEY_TRANSPLANT_WELL_UP (565)	KRETZSCHMAR_IL6_DIFF (147)	other	565	147	24	6.86554	CD44;DPM1;DUSP3;EVI2B;FAM3C;HSPA1A///HSPA1B;ID1;ID2///ID2B;IFNGR1;IL6ST;LITAF;MARCKS;MCL1;NMI;PLSCR1;PTK9;RB1;RHOBTB3;SC4MOL;STAT1;STAT3;STCH;TNFSF10;TXNDC9
CMV_HCMV_TIMECOURSE_6HRS_DN (52)	UVB_NHEK1_DN (270)	other	52	270	11	6.86568	ADORA2B;BACH1;C6ORF111;CDKN1B;DYRK2;KLF7;MYC;RRS1;WEE1;ZBTB24;ZNF217
IRITANI_ADPROX_VASC (154)	VEGF_MMMEC_6HRS_UP (50)	other	154	50	9	6.86252	BGN;CCL2;COL1A2;COL6A1;CSPG2;FAP;NNMT;RHOB;SLC6A8
DSRNA_UP (38)	GALINDO_ACT_UP (87)	other	38	87	7	6.85588	CCL4;CD44;NFKBIA;PLAUR;TNFAIP2;TNFAIP3;TRAF1
CHIARETTI_T_ALL (259)	RADMACHER_AMLNORMALKARYTYPE_SIG (83)	other	259	83	13	6.85203	ADFP;BCL11A;FGFR1;FLT3;GUCY1A3;HOXA10;ISG20;MAL;PBX3;SELENBP1;SKAP2;TUBB2A;UGCG
BLEO_HUMAN_LYMPH_HIGH_24HRS_UP (93)	UVC_LOW_A2_UP (10)	other	93	10	5	6.85178	BTG2;CDKN1A;FDXR;GDF15;SOX4
CMV_IE86_UP (50)	LE_MYELIN_UP (105)	other	50	105	8	6.85176	DNAJC9;EZH2;H2AFX;KIF11;MAD2L1;MCM5;MCM7;RRM1
PENG_GLUTAMINE_DN (313)	UVB_NHEK3_ALL (397)	other	313	397	30	6.85194	ATP1B3;CDC20;CELSR2;CTPS;CTSC;DDX1;DDX48;DHCR24;DNAJA1;EIF4G2;FASN;FDFT1;GSPT1;HNRPA2B1;KPNA2;MTHFD1;MYD88;NMT1;PFKP;PPIB;PPIF;PPP2R2A;PSMA6;PSME4;SNRPA1;STAT1;TCEB1;TFRC;XBP1;XPO1
IFN_ALPHA_UP (40)	SANA_TNFA_ENDOTHELIAL_UP (83)	other	40	83	7	6.8368	BST2;C1S;HLA-E;MX1;MX2;OAS1;OAS2
BENNETT_SLE_UP (30)	EMT_UP (62)	other	30	62	6	6.81518	IFIT3;IFITM3;IRF7;ISG15;S100A8;STAT1
CMV_UV-CMV_COMMON_HCMV_6HRS_UP (20)	ROTH_HTERT_UP (14)	other	20	14	4	6.81403	IFIT3;MX1;OASL;RSAD2
LI_FETAL_VS_WT_KIDNEY_UP (180)	RUTELLA_HEMATOGFSNDCS_DIFF (661)	other	180	661	29	6.81177	APOE;ASAH1;CD2AP;CDKN1C;CEBPD;CREBL2;CRIM1;CRYZ;CYB5A;DAB2;ETS2;FER1L3;HERPUD1;IGFBP7;IL1R1;IMPA2;IQGAP2;LAMP2;MITF;NCOA3;PDXK;PPAP2A;RGL1;SERPINF1;SLC30A1;SPP1;ST3GAL6;TNFAIP8;TPST1
BRENTANI_CELL_ADHESION (95)	HINATA_NFKB_UP (111)	other	95	111	10	6.80736	CDH2;CDH3;FN1;ICAM1;IL8;MMP1;MMP9;RAC1;SELE;TNC
HPV31_DN (48)	IFNALPHA_NL_HCC_UP (18)	rep	48	18	5	6.80741	IFI27;IFITM1;MX1;MX2;STAT1
BREASTCA_TWO_CLASSES (140)	STEMCELL_EMBRYONIC_UP (1343)	other	140	1343	37	6.80312	ADSL;C10ORF7;CBX3;CDK4;CHEK1;CKS1B;CSDA;CTGF;CTNNA1;CTPS;CUL2;DLG7;ELAVL1;EPHB4;IARS;KIAA0020;KIF5B;MAD2L1;MNAT1;MSH2;NARG1;NUP93;PARP1;PDCD5;POLR2F;PSIP1;RAB9;RDX;RPA3;SERPINE1;SF3A3;SLC35B1;SMAD2;SNRPD1;ST13;STAM;YES1
RESISTANCE_XENOGRAFTS_UP (29)	VLB_RES_XENOGRAFTS_UP (10)	other	29	10	4	6.80285	GJB1;MYH14;PDIA4;RNASET2
SMITH_HTERT_DN (67)	UVB_NHEK3_ALL (397)	other	67	397	14	6.79862	ANKRD15;ATP5O;CBR1;CCNG1;DHCR24;HEAB;IL1RN;PAM;PCOLN3;PON2;RRAGA;SRD5A1;TNFSF10;VSNL1
HUMAN_TISSUE_TESTIS (59)	IDX_TSA_UP_CLUSTER3 (90)	other	59	90	8	6.79728	AURKA;BUB1;CCNB2;CDC2;EZH2;KIF2C;NCAPH;TOPBP1
PASSERINI_EM (42)	TGFBETA_ALL_UP (80)	other	42	80	7	6.79628	COL16A1;COL6A1;COL6A3;CSPG2;FN1;MMP3;TIMP1
TARTE_BCELL (38)	ZHAN_TONSIL_PCBC (49)	other	38	49	6	6.79413	BLK;BLR1;CIITA;IL4R;LTB;REL
GERY_CEBP_TARGETS (143)	NEMETH_TNF_UP (97)	other	143	97	11	6.79106	APBB1IP;ATF3;GCH1;GLRX;HMGCR;IER2;IFRD1;RGS16;SAT1;SLFN2;SLFN4
TAKEDA_NUP8_HOXA9_8D_DN (214)	VERHAAK_AML_NPM1_MUT_VS_WT_UP (189)	rep	214	189	17	6.79058	BCL6;C1QA;C1QB;C5AR1;CCL23;CD14;CD163;CLU;CXCL3;FCGR2C;FCN1;FPR1;HK3;IGF2R;PPBP;PRDM2;SERPINA1
CMV_ALL_UP (94)	TAKEDA_NUP8_HOXA9_3D_UP (187)	other	94	187	12	6.78984	GMPR;IFI27;IFI6;IFITM1;INDO;ISG15;MX1;MX2;OAS1;OAS2;PLA2G4A;TRIM22
IFN_BETA_UP (65)	IFNA_UV-CMV_COMMON_HCMV_6HRS_UP (29)	other	65	29	6	6.78759	IFIT3;MX1;MX2;OAS1;OAS2;TRIM21
UVC_HIGH_ALL_DN (297)	VHL_NORMAL_UP (447)	rep	297	447	31	6.7869	AHDC1;ARL4C;C1ORF77;CBX3;DDX3X;DYRK1A;DYRK2;FZD2;HMGB2;ID1;ID2;IGF2BP3;KPNA2;LBR;MAPK6;NR2F2;PGRMC2;POGZ;RAB11A;RAB14;RAD21;SAMD4A;SERTAD2;SFRS3;SLBP;SQLE;TARDBP;TNFRSF1A;TOP2A;UGCG;WEE1
FLECHNER_KIDNEY_TRANSPLANT_REJECTION_UP (87)	HOHENKIRK_MONOCYTE_DEND_DN (122)	rep	87	122	10	6.78687	CD14;CD163;CORO1A;FCER1G;FCN1;LST1;MMP9;S100A4;S100A8;TNFRSF1B
BRENTANI_TRANSCRIPTION_FACTORS (71)	PASSERINI_TRANSCRIPTION (75)	other	71	75	8	6.78172	ETS1;ETV1;FOS;JUN;MYCN;NFKB2;PBX2;STAT3
LI_FETAL_VS_WT_KIDNEY_DN (162)	P21_P53_EARLY_DN (13)	other	162	13	6	6.78193	AURKA;CDC2;DLG7;MKI67;TPX2;TTK
ET743_SARCOMA_24HRS_DN (110)	UVC_XPCS_ALL_DN (478)	other	110	478	19	6.77886	CDC27;CTGF;EPS8;FBXL7;FRYL;GAPVD1;HERC4;KIAA0802;KIF11;LHFPL2;MYCBP2;PRIM2A;RCOR1;SFRS3;SON;TOP2A;UBE2D2;USP12;VEGFC
IRS1_KO_ADIP_UP (97)	STEMCELL_NEURAL_UP (1838)	other	97	1838	35	6.77792	ACLY;ACTR3;ASNS;BUB1;C2ORF47;C7ORF28B;CDKN2B;COPS5;CPXM1;DDX18;EXOSC7;FARSLB;FEN1;FHL1;GTF2IRD2;HSPA4;IARS;LDLR;MGP;MID1IP1;MTHFD2;NDE1;PLEKHC1;PPIH;PRSS23;RCL1;SQLE;ST13;TMEM93;TMEM97;TXNDC14;XRCC6;YARS;ZDHHC6;ZNF22
GOLDRATH_CELLCYCLE (34)	LI_FETAL_VS_WT_KIDNEY_DN (162)	other	34	162	8	6.77776	AURKA;AURKB;CCNB2;CHAF1A;CKS1B;CKS2;MAD2L1;PLK4
E2F1_DNA_UP (11)	FERRANDO_MLL_T_ALL_DN (86)	rep	11	86	5	6.76994	MCM2;PCNA;POLA2;TOP2A;TYMS
CMV_8HRS_UP (32)	IFNALPHA_NL_UP (27)	other	32	27	5	6.76836	HLA-E;IFITM1;ISG15;MX1;MX2
BRCA_PROGNOSIS_NEG (95)	HIF1_TARGETS (36)	other	95	36	7	6.76796	ADM;BNIP3;CA9;FLT1;PGK1;TFRC;VEGF
ALZHEIMERS_DISEASE_DN (1121)	IDX_TSA_UP_CLUSTER6 (166)	other	1121	166	37	6.76219	ATP5O;BNIP3;C9ORF16;CCNG2;COX5B;COX7A2;COX7B;CS;DHCR7;DLD;HADH;HSD17B12;MCCC1;ME1;MGLL;NDUFA5;NDUFB2;NDUFB3;NDUFB5;NDUFB8;NDUFS3;PDHB;PEX19;PGM1;PON2;REEP5;RNF11;RTN3;SAMM50;SCP2;SDHA;SDHB;SLC25A5;TUFM;UCRC;UQCRC2;UQCRQ
CMV_ALL_UP (94)	SANA_TNFA_ENDOTHELIAL_UP (83)	other	94	83	9	6.75956	DNAJA1;HLA-E;IL7R;MX1;MX2;NFKBIA;OAS1;OAS2;TNFAIP3
RADAEVA_IFNA_UP (51)	WIELAND_HEPATITIS_B_INDUCED (106)	other	51	106	8	6.75468	CXCL10;CXCL11;HLA-B;HLA-E;IFI27;PSME1;STAT1;UBE2L6
TARTE_BCELL (38)	ZHAN_MMPC_PC (23)	other	38	23	5	6.753	BLK;BLR1;CD83;CIITA;MS4A1
NAKAJIMA_MCS_UP (100)	TENEDINI_MEGAKARYOCYTIC_GENES (54)	other	100	54	8	6.75207	CCL5;CXCR4;IL1B;IL6;IL6R;IL8;KIT;PF4
BASSO_GERMINAL_CENTER_CD40_UP (103)	KNUDSEN_PMNS_UP (76)	other	103	76	9	6.75102	BCL2A1;CCL3;CD44;CFLAR;CHD1;IER3;IL1B;PLEK;TNF
BLEO_HUMAN_LYMPH_HIGH_24HRS_UP (93)	KLEIN_PEL_DN (58)	rep	93	58	8	6.74947	BIRC3;BTG2;CD40;CTSH;LRMP;MS4A1;PKIG;SH3BP5
LAMB_CYCLIN_D3_GLOCUS (15)	SERUM_FIBROBLAST_CELLCYCLE (138)	other	15	138	6	6.74789	EZH2;NCAPH;PRIM1;RFC2;RRM2;TOP2A
CMV-UV_HCMV_6HRS_UP (121)	IFN_BETA_UP (65)	other	121	65	9	6.74677	ELF1;IFIT3;IL6;MX1;MX2;OAS1;OAS2;PMAIP1;TRIM21
PRMT5_KD_UP (187)	YU_CMYC_UP (43)	other	187	43	9	6.74584	CCNB2;CKS1B;CKS2;ECT2;GMNN;HMGN2;KIF20A;RACGAP1;RRM1
CARIES_PULP_UP (212)	TPA_SENS_MIDDLE_UP (67)	other	212	67	11	6.74573	ALOX5AP;C3AR1;CCL2;CCL3;CYBA;IL1RN;IL8;INHBA;PLAUR;RAC2;SAT1
LE_MYELIN_UP (105)	UNDERHILL_PROLIFERATION (19)	other	105	19	6	6.74475	CCND1;CDC7;MCM4;MCM5;MCM7;RBL1
ADIP_DIFF_CLUSTER5 (39)	SHEPARD_BMYB_MORPHOLINO_DN (208)	other	39	208	9	6.74481	ANLN;AQP1;AURKB;CCNB1;CDC2;CDC20;MELK;PRC1;TK1
DAC_PANC_UP (378)	SANA_TNFA_ENDOTHELIAL_UP (83)	other	378	83	15	6.74247	BIRC3;BST2;CCL11;CSF1;CX3CL1;ICAM1;IFIH1;IL32;LAMB3;MX1;OAS1;OAS2;SERPINE1;SMAD3;SOD2
APPEL_IMATINIB_UP (33)	NADLER_OBESITY_UP (58)	other	33	58	6	6.73701	CD68;CTSB;CTSD;CTSL;CTSZ;PPGB
RCC_NL_UP (519)	UVB_NHEK3_ALL (397)	other	519	397	40	6.73468	AARS;ABLIM1;ANXA1;APP;ATP1B3;BRD2;CDC20;CDKN3;CITED2;CKAP4;CNN3;EIF2S1;EIF4G2;GLG1;H2AFX;HMGB1;HNRPU;HSPH1;ITGB1;KIAA0143;KPNA2;LCN2;PBEF1;PON2;PSMA6;PSMD14;PSMD6;PTPN12;RAB2;RAD21;STAT1;TCEB1;TGFBI;TOMM20;TRAM1;TTC3;UBE2C;UBE2H;UGCG;XPO1
BRCA_ER_NEG (929)	CMV_ALL_UP (94)	other	929	94	24	6.73137	CCL5;EIF5A;ENO1;GCH1;IL6;IL7R;INDO;MX2;NP;NUP93;OAS2;PBEF1;PFKP;PLA2G4A;PSMB2;PSMD2;SFRS7;SLC39A14;SNRPA1;SSR1;TNFAIP3;TRIM22;UBE2S;WARS
HSC_LATEPROGENITORS_FETAL (473)	STEMCELL_NEURAL_UP (1838)	other	473	1838	105	6.73035	ABHD5;ACP1;ADFP;ADSS;ANXA3;AP3S1;API5;ASF1B;ASNA1;ASNSD1;ATP6V0B;ATP6V0E;ATP6V1C1;ATPBD1B;ATXN10;BAG2;BCAP29;BIRC5;C10ORF7;C11ORF51;C20ORF45;C2ORF7;CCNB1;CCNC;CDC45L;CDC6;CETN3;CTSC;CUL1;DAP;DAP3;DHRS4L2;DNA2L;EEF1D;ENO1;ETF1;EXT1;FDPS;FIGNL1;G6PD;GALNT10;GBE1;GDI2;GHITM;GLRX;GSR;HADHB;HBS1L;HDAC1;HIAT1;HMGB2;HNRPLL;HRB;IDH1;IDH3A;IPP;KLHDC2;KPNA1;LIN9;LMAN1;LTA4H;LTB4DH;MAP2K1IP1;MCM2;MRPL16;MRP…
UVB_NHEK3_ALL (397)	UVC_HIGH_D4_DN (47)	other	397	47	12	6.72882	ANKRD15;ATP13A3;CLINT1;CTGF;GNAI1;HMGA2;KPNA2;MAPK6;RAD21;UBE2G1;USP10;XPO1
GAY_YY1_DN (280)	SHEPARD_GENES_COMMON_BW_CB_MO (79)	other	280	79	13	6.72715	ASPM;AURKB;BIRC5;CCNB1;CDCA3;FOXM1;KIF11;KIF23;MKI67;PRC1;TACC3;TK1;TTK
SANA_TNFA_ENDOTHELIAL_UP (83)	VEGF_MMMEC_ALL_UP (95)	other	83	95	9	6.72294	C1S;CCL2;CCL7;IL32;MMP10;RHOB;SAT1;UBD;VCAM1
ALZHEIMERS_DISEASE_UP (1473)	UVB_NHEK1_DN (270)	rep	1473	270	60	6.72215	ABL1;AFF1;AKAP9;AKR1C3;BAZ1A;BAZ2B;BIRC2;C19ORF7;C6ORF111;CBLB;CEP350;CHD1;CNOT2;CREBBP;CTBP2;E2F5;FOXO1A;FOXO3A;FYN;GCLC;HELZ;HMG2L1;JARID1A;KBTBD2;KIF14;KLF7;KLF9;LARP7;LPP;LSM14A;MTIF2;MTUS1;MYST3;MYST4;N4BP1;NCK1;NCOA3;NFKB1;NIPBL;PER2;PHC2;PIK3C3;POGZ;PSCD1;RAI17;RBPSUH;SERTAD2;SMAD5;SMC4;SP3;SPEN;SPOP;TAF11;TIPARP;TLE4;TNFAIP8;USP1;VEGFC;ZNF148;ZNF264
HPV31_DN (48)	IFN_ALPHA_UP (40)	rep	48	40	6	6.71807	IFITM1;MX1;MX2;OAS2;STAT1;TRIM22
CALRES_RHESUS_UP (68)	TGFBETA_ALL_UP (80)	other	68	80	8	6.71496	COL1A2;COL3A1;COL6A3;FN1;HSPG2;IGFBP4;ITGB8;LRP1
DIAB_NEPH_DN (374)	ET743_RESIST_DN (40)	other	374	40	11	6.71331	ACTG1;ADM;BCAM;CBLB;CITED2;COL3A1;HSP90B1;HSPA5;IGFBP7;LOXL1;PLXNB2
CANCER_UNDIFFERENTIATED_META_UP (69)	REN_E2F1_TARGETS (50)	other	69	50	7	6.70967	CDC2;KIAA0101;MCM3;PCNA;RFC4;RPA3;TOP2A
BRENTANI_CELL_CYCLE (86)	IRITANI_ADPROX_LYMPH (126)	other	86	126	10	6.70817	BUB1;BUB1B;CCNA2;CCNB1;CCNE2;CDC2;CDKN1C;CENPF;CKS1B;MYBL2
CANCER_NEOPLASTIC_META_UP (64)	SASAKI_ATL_UP (171)	other	64	171	10	6.70509	CDKN3;HDAC1;MCM3;MRPS12;NME1;PLK1;PRDX4;TOP2A;TPX2;TUBB
CANCER_NEOPLASTIC_META_UP (64)	SASAKI_TCELL_LYMPHOMA_VS_CD4_UP (171)	other	64	171	10	6.70533	CDKN3;HDAC1;MCM3;MRPS12;NME1;PLK1;PRDX4;TOP2A;TPX2;TUBB
HSC_LTHSC_FETAL (274)	STEMCELL_HEMATOPOIETIC_UP (1452)	other	274	1452	60	6.70399	ADARB1;AK1;C11ORF54;CSAD;CUTA;CYP7B1;EFNB2;EIF3S7;EXT2;EYA2;FKBP7;FSTL1;GAA;GLB1L;GPR133;HOXA10;JAG2;JAM3;KAZALD1;KRT7;LOC133308;LOC253724;LPP;LRCH4;MAP7;MAPK14;MYOM1;NDRG2;NUP35;NXF1;P2RX4;PCGF2;PITX2;PKIA;PLEKHA1;PRDM5;PRKCDBP;PRKCQ;PROCR;PTPN21;RBP1;RHOQ;RRAS;RSHL2;SHROOM3;SKI;SLC12A2;SLC6A15;STARD10;SYNPO;TIE1;TINF2;TRAF1;VNN1;XRCC1;ZBTB20;ZFP1;ZKSCAN1;ZMYM6;ZMYND11
HSC_LTHSC_SHARED (274)	STEMCELL_HEMATOPOIETIC_UP (1452)	other	274	1452	60	6.70423	ADARB1;AK1;C11ORF54;CSAD;CUTA;CYP7B1;EFNB2;EIF3S7;EXT2;EYA2;FKBP7;FSTL1;GAA;GLB1L;GPR133;HOXA10;JAG2;JAM3;KAZALD1;KRT7;LOC133308;LOC253724;LPP;LRCH4;MAP7;MAPK14;MYOM1;NDRG2;NUP35;NXF1;P2RX4;PCGF2;PITX2;PKIA;PLEKHA1;PRDM5;PRKCDBP;PRKCQ;PROCR;PTPN21;RBP1;RHOQ;RRAS;RSHL2;SHROOM3;SKI;SLC12A2;SLC6A15;STARD10;SYNPO;TIE1;TINF2;TRAF1;VNN1;XRCC1;ZBTB20;ZFP1;ZKSCAN1;ZMYM6;ZMYND11
BASSO_REGULATORY_HUBS (143)	LEE_TCELLS2_UP (1141)	other	143	1141	34	6.70102	ASNS;BIN1;C6ORF32;CCNA2;CCNB1;CD44;CDC2;CSE1L;CTPS;CYLD;FAIM3;FEN1;GARS;HIST2H2AA///LOC653;HLA-E;HNRPAB;IL27RA;ITM2A;ITPR2;LAPTM5;LITAF;LOC54103;MAD2L1;NME1;PAICS;PCNA;PRG1;PSMD1;S100A4;SP100;SSRP1;TCP1;TNFRSF1B;TRIP13
DSRNA_UP (38)	LINDSTEDT_DEND_UP (51)	other	38	51	6	6.69731	CFLAR;NFKBIA;TAP1;TNFAIP2;TNFAIP3;TRAF1
RUTELLA_HEMATOGFSNDCS_DIFF (661)	TAKEDA_NUP8_HOXA9_16D_DN (228)	other	661	228	33	6.69752	ALOX5;APOE;B4GALT5;BHLHB3;CD59;CFLAR;CHI3L1;COL4A3BP;CUGBP2;CXCL1;CXCL5;DOCK4;FCHSD2;GPD2;GPR137B;IL1R2;KAL1;KIAA0922;MMP9;N4BP1;NPL;NRP1;PELI1;PLTP;PPAP2B;RARRES1;SCN11A;SLC11A2;SPARC;THRAP2;TIA1;TNFAIP8;ZNF395
ET743_SARCOMA_72HRS_DN (222)	UVC_XPCS_8HR_DN (408)	other	222	408	25	6.6965	ACSL3;CDC27;EPS15;EPS8;FNDC3A;FRYL;GAPVD1;HERC4;KIAA0802;LHFPL2;LYN;MYC;MYCBP2;OGT;PIK3C3;PJA2;PPP2R5E;PRIM2A;PRKCBP1;SON;SRPK2;TOP2A;UBE2D2;USP12;VEGFC
CHIARETTI_T_ALL (259)	UVC_HIGH_ALL_DN (297)	other	259	297	23	6.69619	ARF6;ARL4C;BHLHB2;CASP8;CUL1;DDIT4;DUSP1;HMG2L1;ID1;IL4R;ITGA6;KIAA0256;MN1;NFIL3;RAPGEF2;RYBP;STAM;SWAP70;TIPARP;TLE4;TRIB2;UGCG;USP1
PEART_HISTONE_DN (78)	SHEPARD_CELL_PROLIFERATION (232)	other	78	232	12	6.69312	BCAT1;BST2;C6orf108;CSE1L;DTYMK;EMP3;GRN;HDGF;IL2RG;MYC;SIPA1;TFDP1
CARIES_PULP_UP (212)	SCHURINGA_STAT5A_DN (18)	rep	212	18	7	6.69326	AIM1;CD44;CD48;CEBPD;CXCR4;PECAM1;TYROBP
CMV_HCMV_TIMECOURSE_6HRS_DN (52)	UVB_SCC_DN (106)	other	52	106	8	6.69342	ADORA2B;CSTF1;CYR61;KLF7;MYC;PATZ1;RRS1;WEE1
CMV-UV_HCMV_6HRS_UP (121)	DER_IFNA_UP (66)	other	121	66	9	6.69358	IFIT3;IL6;MX1;MX2;OAS1;OAS2;OASL;PMAIP1;TRIM21
CMV-UV_HCMV_6HRS_UP (121)	LINDSTEDT_DEND_8H_VS_48H_UP (66)	other	121	66	9	6.69382	CCL5;CCL8;CREM;ICAM1;IL6;PLA2G4A;SLC7A5;TFEC;TNFSF9
SERUM_FIBROBLAST_CELLCYCLE (138)	SHEPARD_GENES_COMMON_BW_CB_MO (79)	other	138	79	10	6.69352	ANLN;CDC2;CKAP2;DLG7;FOXM1;GTSE1;KIF23;MELK;TACC3;TPX2
IFN_ALL_UP (18)	RADAEVA_IFNA_UP (51)	other	18	51	5	6.68635	ADAR;HLA-E;IFITM1;IRF1;STAT1
LI_FETAL_VS_WT_KIDNEY_DN (162)	REN_E2F1_TARGETS (50)	other	162	50	9	6.68649	CDC2;FEN1;KIAA0101;MSH2;PCNA;PRIM2A;RRM1;TOP2A;UNG
HOFFMANN_BIVSBII_LGBII (124)	ICHIBA_GVHD (335)	other	124	335	17	6.68599	CD74;CFP;CYBA;FGL2;GIMAP4;H2-AA;H2-AB1;H2-DMA;H2-EB1;ICAM1;IL6ST;LY6A;NCF4;PLD4;PRTN3;RELN;VEGFB
CMV_HCMV_TIMECOURSE_ALL_DN (421)	HALMOS_CEBP_DN (45)	other	421	45	12	6.68538	ARHGAP29;ARL4C;CTGF;CYR61;DUSP10;DYRK2;GADD45A;ID2;SMAD6;SMAD7;STC2;TRIO
CROONQUIST_IL6_STROMA_UP (39)	VEGF_MMMEC_6HRS_UP (50)	other	39	50	6	6.68276	COL1A2;COL6A1;COL6A3;CSPG2;IGFBP3;NNMT
CARIES_PULP_UP (212)	LVAD_HEARTFAILURE_DN (39)	rep	212	39	9	6.68056	CCL2;CD14;CTSB;CXCL12;G0S2;HBB;PLAU;PTGER4;S100A8
LVAD_HEARTFAILURE_UP (90)	UVC_HIGH_ALL_DN (297)	rep	90	297	14	6.68049	AGTR1;AMD1;CEBPD;CTGF;CYR61;DDIT4;FOSL2;KLF9;MT1X;NFIL3;RND3;RRAS2;TIPARP;ZFAND5
ELONGINA_KO_DN (184)	HOFFMANN_BIVSBII_BI_TABLE2 (254)	other	184	254	18	6.67675	AURKA;CCNE1;CKS2;DBF4;DNMT1;ECT2;KIF20A;LGALS3;NASP;NEK2;NUSAP1;PHF17;RANBP5;RFC5;TUBA6;TUBB;TUBB2C;UBE2S
CHIARETTI_T_ALL_DIFF (282)	UVC_HIGH_ALL_DN (297)	other	282	297	24	6.67681	ARF6;ARID5B;ARL4C;BHLHB2;CASP8;CUL1;DDIT4;DUSP1;HMG2L1;ID1;IL4R;ITGA6;KIAA0256;MN1;NFIL3;RAPGEF2;RYBP;STAM;SWAP70;TIPARP;TLE4;TRIB2;UGCG;USP1
BLEO_HUMAN_LYMPH_HIGH_24HRS_UP (93)	DSRNA_UP (38)	other	93	38	7	6.6708	CCL4;CFLAR;GCH1;NFKBIA;PRG1;TNFAIP3;TRAF1
LEI_MYB_REGULATED_GENES (325)	LI_FETAL_VS_WT_KIDNEY_DN (162)	other	325	162	19	6.67068	ASNS;AURKA;AURKB;CCND2;CKS2;CRABP2;EZH2;FADS1;FADS2;FEN1;KIAA0101;MCM2;NME1;PCNA;PRPF40A///LOC64245;PTTG1;TPX2;TXNRD1;XRCC5
DER_IFNG_UP (63)	GRANDVAUX_IFN_NOT_IRF3_UP (15)	other	63	15	5	6.66785	ADAR;IFI35;IFITM1;IRF1;STAT1
BOQUEST_CD31PLUS_VS_CD31MINUS_DN (265)	POD1_KO_MOST_UP (32)	rep	265	32	9	6.66794	CFH;COL3A1;COL6A1;COL6A2;CSPG2;DCN;FAP;LUM;SERPINF1
UVB_NHEK3_ALL (397)	ZHAN_MULTIPLE_MYELOMA_SUBCLASSES_DIFF (30)	other	397	30	10	6.66485	ACO2;CKS1B;EIF2B1;EIF2S1;FNTA;POLD2;PSMD14;TMEM131;UBE2V2;XRCC6
ALZHEIMERS_DISEASE_UP (1473)	CMV_ALL_DN (103)	rep	1473	103	32	6.66452	ABL1;ANXA1;BCL2;C1R;CDC25B;COL1A2;COL6A2;CRHBP;CSPG2;CXCR7;DDR2;EFEMP1;FAM46A;FBLN1;FLNA;GAS1;IGFBP5;ITSN1;LAMA4;MITF;MYLK;PABPC1;PTGIS;RAB13;RALGDS;TCF7L2;TFAP2A;TGFBR3;TNFRSF1A;TSPAN6;USP4;ZFP36L1
PENG_GLUTAMINE_DN (313)	SHIPP_FL_VS_DLBCL_DN (37)	other	313	37	10	6.65856	ALDOA;CCNB1;CCT5;IFI30;LDHA;NME1;PFKP;PRDX1;SLC29A1;TFRC
LINDSTEDT_DEND_8H_VS_48H_UP (66)	RUTELLA_HEMATOGFSNDCS_DIFF (661)	other	66	661	17	6.65774	ATP13A3;CCL2;CCL8;CD48;CD58;CXCL1;CXCL10;GPR137B;IL1B;INHBA;KYNU;PLA2G7;SLC3A2;SLC7A11;SOD2;STAT1;TNFRSF4
HEARTFAILURE_VENTRICLE_DN (69)	RADAEVA_IFNA_UP (51)	rep	69	51	7	6.65528	IFI27;IFITM1;IFITM2;IFITM3;ISG15;TUBB;VAT1
BAF57_BT549_UP (240)	IGLESIAS_E2FMINUS_UP (151)	other	240	151	16	6.65271	ACTA2;COL15A1;COL1A1;COL3A1;COL6A3;DCN;IGFBP4;IGFBP5;IGSF4;KITLG;LIMS1;LUM;NID1;NID2;PMP22;POSTN
BRCA_PROGNOSIS_NEG (95)	STEMCELL_EMBRYONIC_UP (1343)	other	95	1343	29	6.6519	ARMC1;ASNS;ASPM;AURKA;BNIP3;BUB1;CKS2;CTPS;CTSL2;DLG7;DTL;ECT2;EXT1;HRB;MAD2L1;MELK;MTDH;ORC6L;PGK1;PLEKHA1;PRC1;PSMD7;RFC4;RRAGD;STK3;SYNCRIP;TMEM45A;TRIP13;UCHL5
PASSERINI_EM (42)	TGFBETA_EARLY_UP (47)	other	42	47	6	6.65116	COL6A1;COL6A3;CSPG2;FN1;MMP3;TIMP1
DER_IFNB_UP (93)	UVB_NHEK3_ALL (397)	other	93	397	16	6.64909	BAG1;CEBPD;CTR9;DDX1;EIF2B1;EPRS;EPS15;HIF1A;IFITM1;IQGAP1;ISG15;OAS1;PMAIP1;PPP3CA;STAT1;XRCC6
SANA_TNFA_ENDOTHELIAL_UP (83)	TPA_SENS_MIDDLE_UP (67)	other	83	67	8	6.64812	CCL2;CCL7;IL8;INHBA;NFKBIA;SAT1;SERPINE1;TAPBP
HEARTFAILURE_VENTRICLE_DN (69)	IFNALPHA_HCC_UP (29)	rep	69	29	6	6.64645	IFI27;IFITM1;IFITM2;IFITM3;ISG15;TUBB
GENOTOXINS_ALL_4HRS_REG (27)	GOLDRATH_CELLCYCLE (34)	other	27	34	5	6.64532	AURKA;BUB1;CKS2;ECT2;NEK2
CANCER_UNDIFFERENTIATED_META_UP (69)	PARP_KO_DN (14)	rep	69	14	5	6.64332	CCNA2;CCNB1;CDC20;HMGB2;UBE2S
UVB_NHEK3_C5 (35)	UVC_XPCS_4HR_DN (242)	other	35	242	9	6.63541	EXT1;PBX3;RASA1;RCOR1;RSN;SHB;TIAM1;TLK1;ZNF148
ADIP_DIFF_CLUSTER2 (41)	GALINDO_ACT_UP (87)	other	41	87	7	6.63554	DUSP1;ERRFI1;ETS2;IER3;PHLDA1;PTGS2;VEGF
GAMMA-UV_FIBRO_UP (35)	H2O2_CSBRESCUED_UP (57)	other	35	57	6	6.63371	CCNA2;CCND1;CCNH;DNAJA1;GADD45A;PTGER4
PENG_LEUCINE_DN (180)	UVB_NHEK3_ALL (397)	other	180	397	22	6.63352	BRD2;CDC20;CTSC;DDX1;DHCR24;DNAJA1;EIF4G2;ETF1;FASN;GSPT1;KPNA2;MAP2K3;MTHFD1;NMT1;PPIB;PSMA5;PSMD14;PSME4;SNRPA1;TCEB1;TFRC;TNFRSF1A
BRCA_ER_NEG (929)	HYPOXIA_REVIEW (81)	other	929	81	22	6.63342	ADM;BNIP3;CA9;CCL2;DDIT3;EDN1;EDN2;ENO1;GAPDH;HIF1A;IL6;IL8;LRP8;PFKL;PFKP;PGK1;PLAUR;SLC2A1;TGFA;TXN;VEGF;VIM
APPEL_IMATINIB_UP (33)	LIAN_MYELOID_DIFF_GRANULE (28)	other	33	28	5	6.63076	CTSB;CTSD;CTSH;CTSL;GUSB
CIS_XPC_UP (151)	LEE_TCELLS2_UP (1141)	other	151	1141	35	6.6284	ADK;AURKA;CDC2;CDC7;CEACAM1;CTSC;FADS1;FANCG;FEN1;FIGNL1;HES1;HIST1H1C;HMGB2;IGF2BP3;ILF2;ITGB7;KIAA0101;KIAA0182;KIF11;KIF14;LYN;MAD2L1;MSH6;MYC;MYEF2;NPC2;PPP4R2;RFC5;RGR;RNASEH2A;SMC4;TMSL8;TRIP13;TTK;UBE2C
HUMAN_TISSUE_TESTIS (59)	MOUSE_TISSUE_TESTIS (34)	other	59	34	6	6.62268	ADAM2;COIL;DAZL;SYCP1;TEKT2;ZPBP
ADIP_DIFF_CLUSTER4 (35)	STEMCELL_NEURAL_UP (1838)	other	35	1838	19	6.61883	ABCF2;ASF1B;CDC6;DDX21;FEN1;GRWD1;HAT1;HELLS;HMGB2;INTS2;MCM4;MCM5;MCM7;MRPL18;PRPS1;RAD51;RRM2;SMC2;SNX5
CHIARETTI_T_ALL (259)	FLECHNER_KIDNEY_TRANSPLANT_REJECTION_UP (87)	other	259	87	13	6.61871	CCL5;CD2;CD52;CD8A;IFI30;IL4R;ISG20;PIM2;S100A4;S100A8;STAT1;TNFRSF7;TRBV19///TRBC1
AGED_MOUSE_CEREBELLUM_UP (61)	APPEL_IMATINIB_UP (33)	other	61	33	6	6.617	APOE;CD68;CTSD;CTSH;CTSZ;HEXB
CARIES_PULP_UP (212)	LIAN_MYELOID_DIFF_GRANULE (28)	other	212	28	8	6.61352	CTSB;CTSC;CTSH;CYBB;FPR1;ITGB2;MMP9;PRG1
CHIARETTI_T_ALL (259)	HOHENKIRK_MONOCYTE_DEND_DN (122)	other	259	122	15	6.61257	CD44;CLEC2B;CXCL2;CXCL3;DUSP6;EMP3;FYB;HIST1H4C;IDS;IL8;PF4;PPBP;S100A4;S100A8;S100A9
BUT_TSA_UP (18)	RAY_P210_DIFF (53)	other	18	53	5	6.60925	GADD45A;GSTT1;HSPB1;ICAM1;PRKCD
IFN_ALL_UP (18)	IFNA_HCMV_6HRS_UP (53)	other	18	53	5	6.60948	IFIT3;NMI;PML;STAT1;TRIM21
ALZHEIMERS_DISEASE_UP (1473)	UVC_XPCS_8HR_DN (408)	rep	1473	408	80	6.60877	AFF1;ARHGEF10;ATP8B1;C19ORF7;C3ORF63;C4ORF8;C6ORF111;CASK;CBLB;CDC2L5;CENTB2;CEP350;CHD1;CNOT2;CRADD;CREBBP;CTBP2;CUTL1;E2F5;EGFR;EPS8;FXR1;FYN;G6PD;GMPS;GOLGA4;GRK5;GSK3B;HELZ;HNRPH3;IFRD1;ITSN1;KIF14;KLF7;LARP4;MALT1;MARCH6;MARK3;MYO10;MYO9B;MYST3;MYST4;NCOA3;NEK7;NFKB1;NIPBL;NUMB;NUP98;PARD3;PAWR;PHF21A;PIK3C3;PLCE1;PPM1B;PTPRK;R3HDM1;RAB3GAP1;RAI17;RBPSUH;RNGTT;RYK;SEC14L1;SEMA3C;SEPT9;SETD2;…
CROONQUIST_IL6_RAS_DN (24)	LEE_TCELLS2_UP (1141)	rep	24	1141	13	6.60594	BUB1B;CCNB1;CCNB2;CDC2;CDC6;CDKN3;CENPA;FOXM1;KIF2C;MKI67;OIP5;SPBC25;UBE2C
AS3_FIBRO_DN (31)	BOQUEST_CD31PLUS_VS_CD31MINUS_UP (660)	rep	31	660	12	6.60536	CCL2;CXCL1;CXCL2;DARC;EGFR;EGR1;F11R;IL8;JUN;JUNB;MAP3K8;TNFAIP6
BRCA_ER_NEG (929)	RUTELLA_HEPATGFSNDCS_UP (158)	other	929	158	32	6.60353	ADAMDEC1;AKR1B1;AQP9;C1S;CCL18;CCL2;CHI3L1;CXCL1;CYP1B1;CYP27A1;FDX1;GCLM;GPNMB;IL1B;INDO;KYNU;LPXN;MMP9;NDRG1;NPC1;PDXK;PLA2G7;PLTP;PTGDS;SLC1A3;SLC31A1;SLC43A3;SOD2;STAT1;TIMP2;TMEM51;VSIG4
BRUNO_IL3_DN (68)	UEDA_MOUSE_LIVER (165)	other	68	165	10	6.60357	AK3L1;AQP9;BHLHB2;BNIP3;CCRN4L;CD9;DHCR7;ELOVL6;HMGCR;SQSTM1
CARIES_PULP_HIGH_UP (96)	CHIARETTI_T_ALL_DIFF (282)	other	96	282	14	6.6024	ACSL1;ALOX5;BIRC3;CCL3;CCL5;CHI3L2;DDX3Y;IFI30;IL8;NCF4;PRG1;S100A8;S100A9;TNFRSF7
ALZHEIMERS_DISEASE_UP (1473)	OXSTRESS_RPETWO_DN (109)	rep	1473	109	33	6.59653	BAD;CDKN1C;CLU;CTNNA1;DDR2;ELK1;ERBB4;F2R;FGFR1;GAK;HBEGF;HDAC1;HGF;IL18;ITGA6;ITGA7;ITGB4;ITGB5;ITSN1;MARK3;MYLK;NFE2L1;RARB;RPL13A;RXRB;SLC7A5;STAT6;TADA3L;TCF3;TNFRSF1A;TP53;TUBA3;VCAM1
HSC_LATEPROGENITORS_ADULT (470)	STEMCELL_NEURAL_UP (1838)	other	470	1838	104	6.59275	ABHD5;ACP1;ADFP;ADSS;ANXA3;AP3S1;API5;ASF1B;ASNA1;ASNSD1;ATP6V0B;ATP6V0E;ATP6V1C1;ATPBD1B;ATXN10;BAG2;BCAP29;BIRC5;C10ORF7;C11ORF51;C20ORF45;C2ORF7;CCNB1;CCNC;CDC45L;CDC6;CETN3;CTSC;CUL1;CYB5R4;DAP;DAP3;DNA2L;EEF1D;ENO1;ETF1;EXT1;FDPS;FIGNL1;G6PD;GALNT10;GBE1;GDI2;GHITM;GLRX;GSR;HADHB;HBS1L;HDAC1;HIAT1;HMGB2;HNRPLL;HRB;IDH1;KLHDC2;KPNA1;LIN9;LMAN1;LTA4H;LTB4DH;MAP2K1IP1;MCM2;MRPL16;MRPL50;MTX2;NC…
HOFFMANN_BIVSBII_BI_TABLE2 (254)	P21_MIDDLE_DN (16)	other	254	16	7	6.59279	CDKN3;CHAF1B;CKS1B;RFC3;SMC4;TRIP13;UBE2S
ET743_SARCOMA_72HRS_DN (222)	UVC_XPCS_ALL_DN (478)	other	222	478	27	6.59236	ACSL3;CDC27;CTGF;EPS15;EPS8;FBXL7;FNDC3A;FRYL;GAPVD1;HERC4;KIAA0802;LHFPL2;LYN;MYC;MYCBP2;OGT;PIK3C3;PJA2;PPP2R5E;PRIM2A;PRKCBP1;SON;SRPK2;TOP2A;UBE2D2;USP12;VEGFC
ALZHEIMERS_DISEASE_DN (1121)	UVB_NHEK2_UP (69)	rep	1121	69	22	6.58009	ARF5;ATP5G3;CDH8;COX4I1;COX5A;COX5B;COX6A1;COX6C;COX7A2;COX7B;DYNLL1;NDUFA4;NIFUN;PPP1R11;PRDX2;PRDX3;SAP18;SEC13L1;SHFM1;SPINT2;TXN;UBC
IRITANI_ADPROX_DN (60)	VEGF_MMMEC_ALL_UP (95)	rep	60	95	8	6.57538	BMP6;CCL2;CSPG2;FAP;IGF2BP3;IL32;KRT7;NNMT
BRENTANI_CELL_ADHESION (95)	IRITANI_ADPROX_VASC (154)	other	95	154	11	6.57384	CD44;CDH2;ICAM1;ICAM2;IL8;ITGA5;ITGAV;ITGB5;MMP1;SELE;SELP
LEE_TCELLS2_UP (1141)	VERNELL_PRB_CLSTR1 (68)	other	1141	68	22	6.57272	ATAD2;BARD1;BTG3;CDC25A;CDCA5;CDCA7L;E2F2;EGR1;EZH2;FBXO5;HMGB2;MCM4;MCM7;MELK;PCNA;RAD51AP1;RFC3;RMI1;RP11-93B10.1;RRM2;TMPO;VRK1
CARIES_PULP_UP (212)	ROSS_CBF_MYH (54)	other	212	54	10	6.57222	CCR2;CEBPD;CHI3L1;CLEC7A;CYBB;FYB;IGLJ3;IL10RA;S100A8;S100A9
ET743_SARCOMA_DN (269)	FLECHNER_KIDNEY_TRANSPLANT_WELL_UP (565)	rep	269	565	33	6.56919	ACSL3;CDC42BPA;CDH11;CFLAR;CSPG2;EPS15;EPS8;FLJ11021;FNDC3A;FNTA;FYN;GDI2;GLRX;HSPA8;HSPE1;MTMR4;NBN;NMI;OGT;PJA2;PKN2;PSMA4;PSMC6;PSMD14;RAB1A;RAB2;RPP14;SERBP1;TARDBP;UBA2;WEE1;YWHAE;ZMYM2
AGEING_BRAIN_UP (209)	UVC_XPCS_8HR_DN (408)	rep	209	408	24	6.56511	AFF1;C3ORF63;CEP170;CREB3L2;EDD1;FGF2;FRYL;HNRPH3;MYO10;NEK7;NIPBL;NT5C2;PDLIM5;PHF3;PHLPP;PICALM;PIK3C2A;PLEKHC1;RGS20;SMC5;STK3;TIPARP;TLE4;ZFHX1B
UVB_NHEK3_C3 (17)	UVC_HIGH_ALL_UP (19)	other	17	19	4	6.56525	ATF3;HBEGF;HIST2H2AA3;PMAIP1
BLEO_HUMAN_LYMPH_HIGH_24HRS_UP (93)	CMV-UV_HCMV_6HRS_UP (121)	other	93	121	10	6.56099	CCL5;CCND2;DUSP2;GCH1;ICAM1;NFKB2;NFKBIA;PMAIP1;TNFAIP3;TNFSF9
CMV-UV_HCMV_6HRS_UP (121)	DER_IFNB_UP (93)	other	121	93	10	6.56123	ELF1;IFIT3;IL6;MX1;MX2;OAS1;OAS2;OASL;PMAIP1;TRIM21
CMV-UV_HCMV_6HRS_UP (121)	TNFA_NFKB_DEP_UP (18)	other	121	18	6	6.55564	GCH1;IL6;NFKB2;NFKBIA;RELB;TNFAIP3
IDX_TSA_UP_CLUSTER2 (60)	STEMCELL_HEMATOPOIETIC_UP (1452)	other	60	1452	23	6.5549	AVPI1;CAD;COL4A1;GJA1;GRWD1;GSTO1;IL1R1;KCNN4;LIMK1;MKNK2;PRKCE;RAMP3;RASA3;SAMHD1;SASH1;SFPQ;SIDT2;SLC6A6;SLC7A6;SPHK1;SPSB1;SRXN1;TLE1
FLECHNER_KIDNEY_TRANSPLANT_WELL_UP (565)	UVC_XPCS_4HR_DN (242)	rep	565	242	31	6.55299	ACSL3;AFF1;ARFGEF1;ATF2;C6ORF111;CD2AP;CDC2L5;CLASP2;CREB1;CREBBP;DYRK1A;FNDC3A;FOXJ3;FYN;IGF1R;NCOA3;NRIP1;NUP153;PAFAH1B1;PARG;PHF3;PTPN12;SEC24B;SMURF2;STRN3;SWAP70;THRAP1;TRIM2;UGCG;ZFHX1B;ZMYM2
BRENTANI_SIGNALING (198)	EGF_HDMEC_UP (43)	other	198	43	9	6.55071	AXL;CXCL2;IL8;ITGA5;ITGA6;ITGAV;ITGB1;ITGB3;RELA
BENNETT_SLE_UP (30)	CMV_8HRS_UP (32)	other	30	32	5	6.54941	ISG15;MX1;MX2;OAS1;OAS2
ICHIBA_GVHD (335)	JECHLINGER_EMT_UP (57)	other	335	57	12	6.54593	CD68;CXCL1;GAS1;IFIT1;IRF7;MMP12;PROCR;PTGS1;RRAS;S100A8;SLPI;STAT1
OXSTRESS_RPETWO_DN (109)	RAY_P210_DIFF (53)	other	109	53	8	6.54492	BCL2L1;CDC25C;CDH11;CTNNA1;FGFR1;MARCKSL1;MARK3;MYLK
NAKAJIMA_MCS_UP (100)	SANA_TNFA_ENDOTHELIAL_UP (83)	other	100	83	9	6.54488	CCL11;CCL2;CCL7;CCL8;CSF1;CX3CL1;CXCL6;IL7R;IL8
HDACI_COLON_BUT12HRS_DN (74)	LEE_TCELLS2_UP (1141)	rep	74	1141	23	6.54372	CDC2;CDK6;CKS1B;CSE1L;ETS2;FAIM;FOXM1;GPR56;HDGF;HMGB1;HMGB2;IFITM2;MCM6;MYB;PCNA;RBBP4;SCCPDH;SESTD1;SFPQ;SMC2;SYK;TMPO;TYMS
HG_PROGERIA_DN (25)	STEMCELL_EMBRYONIC_UP (1343)	rep	25	1343	14	6.54272	CBX1;CCNF;CKS1B;HAS2;KIF2C;MCM2;MMP3;MYBL2;NASP;NUP88;PARP1;PTGS2;RANBP1;UGCG
BRCA_ER_NEG (929)	DOX_RESIST_GASTRIC_UP (44)	other	929	44	16	6.54218	ATAD2;BUB1;CDC2;CDC20;CDCA8;CENPA;CENPM;DKFZP762E1312;FOXM1;MAD2L1;MCM4;POLA2;PRC1;RFC4;TPX2;TYMS
IFN_GAMMA_UP (39)	IFNA_HCMV_6HRS_UP (53)	other	39	53	6	6.54139	IFIT3;IL15RA;NMI;PML;STAT1;TRIM21
HSC_MATURE_ADULT (339)	POD1_KO_DN (724)	other	339	724	44	6.54136	AHNAK;ANKRD57;BMPR1A;CAST;CCRN4L;CDC42EP3;CPEB4;CYBB;DEGS1;DLEU2;EMR4;ENDOD1;ETS1;HAGH;HRB;HSPA12A;JMJD2C;KIF1B;KLF3;LIMS1;LNPEP;LPHN3;LRRC28;MKRN1;MTSS1;RBMS1;RIOK3;SACM1L;SERINC5;SGK;SLK;SNX13;ST3GAL6;TCP11L2;TMCC2;TMEM9B;TP53INP1;TRAK2;TSPAN8;UGP2;USP25;USP46;VCL;YPEL5
FLECHNER_KIDNEY_TRANSPLANT_REJECTION_DN (550)	UVB_NHEK3_ALL (397)	other	550	397	41	6.53978	ABCD3;ACO2;ACY1;AKR1A1;ALDH9A1;ANKRD15;ASS1;ATP5O;BAMBI;BNIP3;C11ORF58;CD9;CLINT1;COPS2;CRYAB;CTNNA1;CYB5A;EPHX2;ESD;FAT;IDH2;ITGA6;MME;MT1X;MYH10;PCK2;PFN2;PGM1;PGRMC1;PPP2CB;RAB2;RRAGA;SDHA;TMED10;TOMM20;TSC22D1;VDAC2;VEGF;WWP1;YES1;ZNF148
GRANDVAUX_IFN_NOT_IRF3_UP (15)	TAKEDA_NUP8_HOXA9_8D_UP (151)	other	15	151	6	6.53808	IFI6;IFITM1;IRF7;MX1;MX2;STAT1
CROONQUIST_IL6_STROMA_UP (39)	IGLESIAS_E2FMINUS_UP (151)	other	39	151	8	6.53794	ACTA2;COL1A2;COL6A3;LAMA4;NFKBIA;SLC25A4;SPARC;TMSB4X
IRITANI_ADPROX_LYMPH (126)	LI_FETAL_VS_WT_KIDNEY_UP (180)	other	126	180	13	6.53811	ALDH1A1;CDKN1C;CTDSPL;GPRC5B;IQGAP2;LDB2;LYN;MAF;OLFML2A;PDE8A;PPAP2A;RBPMS;SEPP1
DOX_RESIST_GASTRIC_UP (44)	OLDAGE_DN (47)	rep	44	47	6	6.53778	BARD1;CDC20;CENPA;FOXM1;HMGB2;PLK1
BOQUEST_CD31PLUS_VS_CD31MINUS_DN (265)	MAMMARY_DEV_UP (57)	rep	265	57	11	6.53773	AOX1;APOD;CFH;CXCL12;FIGF;LSP1;OGN;PDGFRA;RECK;SFRP4;THBS2
BLEO_HUMAN_LYMPH_HIGH_24HRS_UP (93)	BRG1_ALAB_UP (40)	other	93	40	7	6.52236	AIM1;CCL2;CDKN1A;CTSH;GADD45A;PLXNB2;SMARCA2
BRCA_ER_NEG (929)	VHL_NORMAL_UP (447)	other	929	447	62	6.52055	ADFP;ANXA1;ARHGAP21;ARL4C;ATP2C1;BIRC3;C1ORF121;C1ORF41;C6ORF115;CALU;CDC20;CDCA8;CDT1;CENTG1;CKAP4;CMPK;CSDA;DDX39;DENND3;ECT2;EHBP1;FABP5;FAM49B;GGH;GMPS;HDAC2;HMGN3;HN1;KCTD9;KPNA2;MAGOH;MAPK6;MCM7;MFGE8;MSH2;MSN;ORC6L;PBEF1;PDHA1;PGM2;PITRM1;PRC1;PTPLB;PTTG1;RACGAP1;RAD54L;RFC4;RIPK2;SAMD4A;SERBP1;SFRS7;SHFM1;SLC2A1;STAT1;TES;TFDP1;TGFBI;TPX2;TYMS;UBE2C;VEGF;ZNF313
CHIARETTI_T_ALL_DIFF (282)	ROSS_CBF_MYH (54)	other	282	54	11	6.52009	CD1E;CD52;DUSP6;DYNLT1;FYB;MDFIC;MEF2A;MN1;S100A8;S100A9;ST18
HSC_INTERMEDIATEPROGENITORS_ADULT (146)	STEMCELL_NEURAL_UP (1838)	other	146	1838	45	6.51734	AHCY;AP3S2;APEX1;ATP6AP2;ATP6V1F;BET1;C19ORF2;CASP7;CEBPZ;CFDP1;DBI;DDX52;E2F8;GFM1;GTF3A;GUSB;GYS1;HES6;LOC642969;MAOA;MRPL12;MRPS25;NAT12;PARL;PES1;PGM2;PLAA;QARS;RSU1;SCARB1;SCIN;SLC35B2;SSR2;STATIP1;TBRG4;TMEM97;TRIP6;TSPAN31;TXNDC4;UBPH;UNC50;USP1;VPS45A;WDR77;ZNF706
CMV_HCMV_TIMECOURSE_20HRS_DN (41)	PASSERINI_GROWTH (51)	other	41	51	6	6.51088	CTGF;FGF2;FGF7;LTBP1;PDGFRA;VEGFC
CMV_HCMV_TIMECOURSE_12HRS_UP (26)	GRANDVAUX_IRF3_UP (13)	other	26	13	4	6.50752	B4GALT5;IFIT3;OAS2;RSAD2
BRENTANI_DEATH (76)	UVB_NHEK4_6HRS_UP (28)	other	76	28	6	6.50308	CASP10;CASP4;CASP6;DAPK1;TNFRSF10A;TRAF3
DER_IFNG_UP (63)	DIAB_NEPH_DN (374)	rep	63	374	13	6.50223	BST2;C1S;CEBPD;EPS15;IFITM1;ISG15;NMI;PARP1;PLOD2;RBBP4;SKP1A;STAT1;TEAD4
BOQUEST_CD31PLUS_VS_CD31MINUS_UP (660)	GERY_CEBP_TARGETS (143)	other	660	143	25	6.50231	ANGPTL4;ATF3;BTG2;CXCL1;DCN;DNAJB1;DUSP1;FHL2;GADD45B;GADD45G;GIPC2;GREM2;HBEGF;HSPA1B;JUNB;KLF4;LPL;PER2;PPARG;RGS16;RGS2;RRAD;TNFAIP6;TRIB3;USP36
BASSO_GERMINAL_CENTER_CD40_UP (103)	RUTELLA_HEMATOGFSNDCS_DIFF (661)	other	103	661	21	6.50098	ADAM8;CCL22;CCR7;CD58;CD83;CFLAR;DDIT4;GADD45B;HLA-DRB4;IL1B;IRF4;LHFPL2;LITAF;MEF2C;PHACTR1;PTP4A3;SLAMF1;STAT1;TNFAIP8;TRAF1;TRIP10
5FU_RESIST_GASTRIC_UP (21)	CIS_RESIST_GASTRIC_UP (16)	other	21	16	4	6.50061	CDKN1A;LZTFL1;MDK;SF3B3
HINATA_NFKB_UP (111)	OSAWA_TNFA_HEPATOCYTE_UP (10)	other	111	10	5	6.50043	CFLAR;EFNA1;IER3;IL8;TNFAIP2
MYC_TARGETS (42)	ZUCCHI_EPITHELIAL_UP (50)	other	42	50	6	6.50034	CCNA2;ENO1;FN1;LDHA;NME1;PTMA
FERRANDO_MLL_T_ALL_DN (86)	HG_PROGERIA_DN (25)	other	86	25	6	6.49944	BARD1;DDX39;HMGB2;MCM2;PKMYT1;RANBP1
CMV_24HRS_UP (73)	RADAEVA_IFNA_UP (51)	other	73	51	7	6.49866	HLA-E;IFI27;IFI6;IFITM1;ISG15;MX1;OAS1
FSH_OVARY_MCV152_DN (46)	STEMCELL_NEURAL_UP (1838)	rep	46	1838	22	6.49742	ARF6;ATP5A1;BRCA1;CCNF;CDK8;CYB5B;DDX3X;EIF2S3;GDI2;GNA13;ITGA6;KIF5B;MAT2A;PITPNB;PRPF4B;PRPS1;RANBP9;RRM2;SNAP23;TFDP1;TOP2B;UBE2G1
LI_FETAL_VS_WT_KIDNEY_DN (162)	SHIPP_FL_VS_DLBCL_DN (37)	other	162	37	8	6.49582	CCT3;CDKN3;DLG7;KPNA2///MGC40489/;MELK;MTHFD2;NME1;PFKP
ADIP_DIFF_CLUSTER2 (41)	CARIES_PULP_UP (212)	other	41	212	9	6.49452	ADM;CEBPD;IER3;IL6;PHLDA1;PTGS2;RGS2;TNFAIP6;TNFRSF1B
CARIES_PULP_UP (212)	ZHAN_MULTIPLE_MYELOMA_VS_NORMAL_DN (41)	rep	212	41	9	6.49475	APOC1;CEBPD;CTSH;CXCL12;ITGB2;PLA2G7;S100A9;TNFRSF7;VCAM1
HOHENKIRK_MONOCYTE_DEND_DN (122)	RAS_ONCOGENIC_SIGNATURE (265)	other	122	265	15	6.49146	CXCL2;CXCL3;CXCL5;DUSP6;ELK3;GK;IER3;IL1B;IL8;PBEF1;PLAUR;PPBP;PPIF;TSC22D1;TUBA1
AGED_MOUSE_MUSCLE_DN (33)	CALRES_MOUSE_UP (30)	rep	33	30	5	6.48666	CLTB;EEF1G;PPP1R2;PRKCSH;PSMC3
TARTE_MATURE_PC (410)	ZHAN_MMPC_SIM_BC_AND_MM (48)	other	410	48	12	6.48671	AEBP1;AQP2;BCR;CD3E;CTSL;CUL7;GNB3;HOXB2;PIK3R2;PTPRN;WNT10B;WWOX
CMV_HCMV_TIMECOURSE_12HRS_UP (26)	SANA_TNFA_ENDOTHELIAL_UP (83)	other	26	83	6	6.48343	MX1;MX2;OAS1;OAS2;RHOB;SOD2
LE_MYELIN_UP (105)	TARTE_PLASMA_BLASTIC (310)	other	105	310	15	6.48364	BIRC5;CCNA2;CDC20;CKS1B;CKS2;EZH2;KIF11;KIF22;KIF23;LMNB1;MAD2L1;PLK4;RRM1;RRM2;TOP2A
OXSTRESS_RPETWO_DN (109)	UVB_NHEK3_ALL (397)	other	109	397	17	6.48006	CDC20;CTNNA1;DYNLL1;GPX2;GTF2B;HBEGF;HDAC1;ITGA6;ITGB4;ITGB5;MLH1;MYC;PPP3CA;QSCN6;SLC7A5;TNFRSF1A;TSG101
ADIP_HUMAN_DN (27)	TGFBETA_ALL_UP (80)	rep	27	80	6	6.47433	COL3A1;COL6A1;COL6A3;FN1;SPARC;THBS2
AD12_24HRS_DN (19)	TNFA_NFKB_DEP_UP (18)	rep	19	18	4	6.46741	CD83;IL6;NFKBIA;PLK2
DOX_RESIST_GASTRIC_UP (44)	FERRANDO_MLL_T_ALL_DN (86)	rep	44	86	7	6.46407	BARD1;HMGB2;LMNB1;POLA2;RRM1;TOP2A;TYMS
ICHIBA_GVHD (335)	NADLER_OBESITY_UP (58)	other	335	58	12	6.46379	C1QB;CD53;CD68;CSF1R;CTSS;GRN;LAPTM5;LBP;LGALS3;LGMN;PLD3;SELPL
BRENTANI_CELL_ADHESION (95)	JECHLINGER_EMT_DN (40)	other	95	40	7	6.46381	CDH1;HMMR;ITGB5;JUP;PKP1;SERPINB5;TIMP3
BRENTANI_CELL_ADHESION (95)	TSA_HEPATOMA_CANCER_UP (40)	other	95	40	7	6.46403	ANK1;ITGA3;ITGA7;JUP;MMP11;MMP13;TIMP2
UVB_NHEK1_C6 (130)	UVC_HIGH_D3_DN (46)	other	130	46	8	6.4575	CNOT2;KIF23;LSM14A;POLE2;RAI17;SLBP;TLK1;TUBGCP3
CMV_HCMV_TIMECOURSE_ALL_UP (470)	IFN_ANY_UP (82)	other	470	82	16	6.45591	BAK1;DDX21;ETS2;FUBP1;ICAM1;IFIT3;IL6;ISG15;MX1;MX2;OAS1;OAS2;PMAIP1;PML;PTPN11;TRIM21
HOFFMANN_BIVSBII_BI_TABLE2 (254)	OLDAGE_DN (47)	other	254	47	10	6.45366	CCNA2;CDC20;CENPA;CKAP5;CKS1B;H2AFX;KIF23;KIF2C;NASP;UBE2C
BOQUEST_CD31PLUS_VS_CD31MINUS_UP (660)	CMV_HCMV_TIMECOURSE_ALL_UP (470)	other	660	470	51	6.45356	ABCA6;AGTR1;APOE;ASNS;ATF3;BIRC4BP;BMP2;CCL8;CD2AP;CG018;CREM;CXCL2;DMN;EFNB2;EGR2;ETS2;EZH2;FOSB;GBP2;GPX3;HBEGF;IGSF3;ISG20;JUNB;KCNS3;MAOA;MFAP4;MX1;MX2;NP;OASL;PLXDC1;PMAIP1;PSCD1;PTGER2;RABGAP1L;RGS2;RHOB;RORA;RRAD;SAMHD1;SLC7A1;SLC7A5;SOCS2;SOD2;SOX5;STX11;TNFAIP6;TNFSF10;TSC22D3;ZC3HAV1
IFN_ALPHA_UP (40)	TAKEDA_NUP8_HOXA9_8D_UP (151)	other	40	151	8	6.45367	IFIT3;IFITM1;ISG15;MX1;MX2;OAS1;OAS2;STAT1
STEMCELL_NEURAL_UP (1838)	UVC_XPCS_8HR_DN (408)	rep	1838	408	93	6.45378	ABCE1;ADAM10;ANKRD17;ARFGEF1;ARIH1;ATF2;CASK;CDH2;CDK8;CHD1;CTBP2;CUL1;CUL2;DNAJC13;E2F5;EGFR;EIF4E;EIF4G3;EPS8;EXT1;FBXW11;FNDC3A;FRYL;FUT8;FXR1;FYN;G6PD;GBE1;GRLF1;HERC4;HNRPDL;IBTK;ITSN1;KIF11;KPNA3;LRPPRC;MELK;MKLN1;MPHOSPH9;MSH2;MTX2;MYO10;NBN;NEDD4;NEK7;NIPBL;NPEPPS;PARG;PKD2;PKN2;PLEKHC1;PPM1B;PRIM2A;PRKCBP1;PTPN2;RAD23B;RASA1;RB1;RBPSUH;REV3L;RGS7;RNF13;ROCK2;RYK;SCHIP1;SEC14L1;SEC24B;SEP…
BRUNO_IL3_DN (68)	GALINDO_ACT_UP (87)	rep	68	87	8	6.45327	BHLHB2;CCL3;CCRN4L;GP49A;PTGS2;SCD;SLFN2;SQSTM1
CHEN_HOXA5_TARGETS_UP (229)	CMV-UV_HCMV_6HRS_UP (121)	other	229	121	14	6.44634	AGTPBP1;ATF3;CREM;CRY1;GEM;IER2;IRF7;JUNB;NFKBIA;PMAIP1;RBBP6;RELB;TNFAIP3;ZNF267
CHIARETTI_T_ALL_DIFF (282)	POD1_KO_DN (724)	other	282	724	39	6.44653	ABCB1;AHNAK;ANXA1;ARID5B;CD97;CEBPB;CXCL3;DUSP3;DUSP6;GAB2;GUCY1A3;HHEX;HOP;IDS;IFRD1;IL6ST;JARID2;KBTBD11;LMO2;MGAT5;MTMR6;NFIL3;NID2;PALLD;PPP1R16B;PRG1;PRKCA;PTGER4;RAPGEF2;RGS2;RORA;SLC2A3;SNF1LK;STAT1;TIPARP;TLE4;TOB1;TRIB2;TUBB2A
SANA_TNFA_ENDOTHELIAL_UP (83)	UV-CMV_UNIQUE_HCMV_6HRS_UP (103)	other	83	103	9	6.4423	CCL8;ICAM1;IFI44L;MX2;NFKBIA;OAS1;OAS2;SAMHD1;TNFAIP3
CIS_XPC_DN (190)	CMV_HCMV_TIMECOURSE_ALL_DN (421)	other	190	421	23	6.44249	ADD3;ARHGEF2;C22ORF9;CDC40;CDC42EP2;CYP1B1;DOC1;DUSP2;FZD2;GADD45A;GSTA4;MLLT11;MYO1B;NRP1;PAIP1;PDGFRA;PRSS12;RUNX1;SIP1;SMAD7;TGIF;VAMP4;VEGFC
CMV_HCMV_6HRS_UP (25)	ROTH_HTERT_UP (14)	other	25	14	4	6.44257	IFIT3;MX1;OASL;RSAD2
BECKER_IFN_INDUCIBLE_SUBSET_1 (7)	TAKEDA_NUP8_HOXA9_3D_UP (187)	other	7	187	5	6.43384	IFI44;IFI6;IFIT1;ISG15;ISGF3G
AGED_MOUSE_HYPOTH_UP (44)	MOOTHA_VOXPHOS (87)	other	44	87	7	6.43242	ATP5C1;ATP5L;ATP5O;COX7A2;COX7B;NDUFB5;NDUFC1
TAKEDA_NUP8_HOXA9_16D_UP (172)	VERHAAK_AML_NPM1_MUT_VS_WT_UP (189)	other	172	189	15	6.43262	DEFB1;EREG;HOXA5;HOXA7;HOXA9;HOXB2;HOXB3;LGALS2;LTBP1;MEIS1;PRKAR2B;SMPDL3A;SPINK2;THBS1;TNFSF10
HINATA_NFKB_UP (111)	TENEDINI_MEGAKARYOCYTIC_GENES (54)	other	111	54	8	6.4285	CCL5;CCNB1;CD9;CXCL1;IL1B;IL6;IL8;STAT5A
BAF57_BT549_DN (335)	BOQUEST_CD31PLUS_VS_CD31MINUS_UP (660)	rep	335	660	41	6.42781	ABI3BP;ADAM12;BAALC;BST2;CD9;CXCL1;CXCL2;CXCL3;CYP1B1;DUSP6;EGFR;F11R;FGF2;GDF15;GNG11;HSPA1B;IER5;IFI27;IL8;MAN1A1;MX1;MX2;PALMD;PDLIM5;PRG1;PTGER4;RGS4;SDPR;SLCO4A1;SOD2;STC2;TFPI2;TM4SF1;TNFRSF11B;TPD52;TPD52L1;TRIB1;TRPC4;TSPAN13;UCHL1;ZNF659
ADIP_DIFF_CLUSTER2 (41)	UVC_HIGH_ALL_DN (297)	other	41	297	10	6.42762	ADM;CDR2;CEBPD;CTGF;CYR61;DUSP1;ID1;ID2;THBS1;WEE1
BRENTANI_PROTEIN_MODIFICATION (150)	FSH_GRANULOSA_UP (78)	other	150	78	10	6.42707	ACP2;ACPP;DUSP3;DUSP9;PHKA2;PPP2R5B;PRKAR1A;PTP4A1;PTPRF;PTPRN
OLDAGE_DN (47)	PRMT5_KD_UP (187)	rep	47	187	9	6.41975	CDC20;CKS1B;HAS2;HMGB2;KIF11;KIF23;MCM2;NUP88;POSTN
CARIES_PULP_UP (212)	HOHENKIRK_MONOCYTE_DEND_UP (110)	other	212	110	13	6.41791	APOC1;BIRC3;C1QB;CD74;CTSC;F13A1;HLA-DQA1;HLA-DQB1;INHBA;IRF4;SLA;SPP1;TNFAIP6
BAF57_BT549_UP (240)	VEGF_MMMEC_6HRS_UP (50)	other	240	50	10	6.41584	C1S;COL6A3;CSPG2;FAP;KRT18;MGP;MMP2;NID2;OXTR;POSTN
BRCA_ER_NEG (929)	CROONQUIST_IL6_STARVE_UP (34)	other	929	34	14	6.41601	BUB1;CCNB2;CDC20;CDC45L;CENPA;FOXM1;KIF11;KIF2C;KIFC1;MAD2L1;MYBL2;PTTG1;SPBC25;UBE2C
GH_GHRHR_KO_24HRS_DN (172)	STEMCELL_NEURAL_UP (1838)	rep	172	1838	50	6.41332	ACTR3;ADSS;ARL1;BIRC6;BTBD1;BUB1;CBX3;COMMD1;CPSF2;CRI1;CUEDC1;DNAJC3;EIF2B2;FAM98A;FMR1;GABPA;GRPEL1;GTPBP9;HNRPA2B1;IFNAR1;IPO8;JAGN1;LTB4DH;MAP4K3;MDS025;MRPS31;NAB1;NSBP1;PAPOLA;POLR1A;POLR3K;PPP1R7;PSMC6;PVRL3;RB1;RCN2;RECQL;RUVBL1;SCARB2;SCIN;SFRS10;SLC16A1;SMC3;SRPK2;SYNCRIP;TMED9;TMEM77;TTC27;TXNL1;VBP1
AS3_FIBRO_DN (31)	BRENTANI_TRANSCRIPTION_FACTORS (71)	other	31	71	6	6.40895	EGR1;ETV6;JUN;JUNB;MYCN;PML
GERY_CEBP_TARGETS (143)	RAS_ONCOGENIC_SIGNATURE (265)	other	143	265	16	6.40839	ABCA1;ANGPTL4;CXCL1;CXCL5;DUSP1;EREG;FOS;HBEGF;IER2;JUNB;PIM1;PLAUR;PRNP;PTX3;SAT1;SERPINB2
BRCA1_OVEREXP_DN (112)	SCHUMACHER_MYC_UP (54)	rep	112	54	8	6.39999	BOP1;CTPS;DDX10;FKBP4;JTV1;MTHFD1;NOLC1;RABEPK
HYPOXIA_REVIEW (81)	MENSE_HYPOXIA_UP (107)	other	81	107	9	6.39442	ADM;BHLHB2;BNIP3;BNIP3L;HK2;P4HA1;PGK1;SLC2A3;VEGF
BRG1_ALAB_UP (40)	IRITANI_ADPROX_VASC (154)	other	40	154	8	6.39161	ARL4C;CCL2;CDKN1A;FHL2;GADD45A;ITGA5;MMP1;TPM1
P21_P53_ANY_DN (49)	RUIZ_TENASCIN_TARGETS (79)	other	49	79	7	6.39153	CYR61;MCM2;MCM3;MCM4;MCM6;MCM7;TYMS
IL1_CORNEA_UP (63)	VERHAAK_AML_NPM1_MUT_VS_WT_UP (189)	other	63	189	10	6.39062	CCL20;CXCL2;CXCL3;IL1B;IL6;SECTM1;SERPINB2;SOD2;THBS1;TNFAIP2
HG_PROGERIA_DN (25)	IDX_TSA_UP_CLUSTER3 (90)	other	25	90	6	6.39038	CCNF;CKS1B;HMGB2;KIF2C;MCM2;NASP
CHIARETTI_T_ALL (259)	VERHAAK_AML_NPM1_MUT_VS_WT_UP (189)	other	259	189	18	6.38875	ACSL1;BCL6;CXCL2;CXCL3;ETS2;G0S2;GCH1;HIST2H2AA///LOC653;HOXA10;HOXA5;HOXA9;IFI30;PBX3;PF4;PPBP;PRDM2;SPINK2;TRGC2///TRGV2///
KLEIN_PEL_DN (58)	TARTE_BCELL (38)	other	58	38	6	6.38677	BLR1;HLA-DMB;IRF8;MAPRE2;MMD;MS4A1
DOX_RESIST_GASTRIC_UP (44)	REN_E2F1_TARGETS (50)	other	44	50	6	6.38552	CDC2;KIAA0101;POLA2;RFC4;RRM1;TOP2A
TGFBETA_ALL_UP (80)	UVB_NHEK4_6HRS_UP (28)	other	80	28	6	6.38063	ARHGDIA;DSP;PLAT;RAC1;RND3;TIMP1
CMV_HCMV_TIMECOURSE_12HRS_UP (26)	ROTH_HTERT_UP (14)	other	26	14	4	6.37581	IFIT3;MX1;OASL;RSAD2
MMS_HUMAN_LYMPH_HIGH_24HRS_UP (19)	UVC_LOW_ALL_UP (19)	other	19	19	4	6.37446	BTG2;CDKN1A;FDXR;GDF15
MMS_MOUSE_LYMPH_HIGH_4HRS_UP (36)	STEMCELL_NEURAL_UP (1838)	other	36	1838	19	6.37384	CDC6;DCK;EIF1AY;FEN1;HNRPDL;LYPLA1;PELI1;PLK4;PRKAR1A;PSMA3;RAB18;RBBP7;RCN2;RRM2;SP3;TXNRD1;UBE1C;VBP1;VPS4B
ADIP_DIFF_CLUSTER2 (41)	EMT_DN (54)	other	41	54	6	6.37177	CTGF;DUSP1;FOSB;ID1;ID2;THBS1
DNMT1_KO_UP (74)	IFN_ANY_UP (82)	other	74	82	8	6.36996	BAG1;EIF2AK2;HIF1A;IFIT3;ISG15;MX1;PARP1;PHLDA1
GALINDO_ACT_UP (87)	STRESS_TPA_SPECIFIC_UP (45)	other	87	45	7	6.36729	DUSP2;NAB2;NFKB1;NFKB2;PHLDA1;TNF;TRAF1
BRCA_ER_NEG (929)	CMV-UV_HCMV_6HRS_UP (121)	other	929	121	27	6.36634	AGTPBP1;ATF3;C1ORF38;CCL19;CCL5;COL9A3;DUSP2;EGFR;EGR2;GALNT3;GCH1;ICAM1;IL6;INDO;ISG20;MX2;NP;OAS2;PLA2G4A;PSCD1;PTTG1;RELB;RSAD2;SAMHD1;TNFAIP3;UBE2S;ZNF267
HOFFMANN_BIVSBII_BI_TABLE2 (254)	P21_ANY_DN (36)	other	254	36	9	6.36237	CDC20;CDKN3;CHAF1B;CKS1B;KIF20A;RFC3;SMC4;TRIP13;UBE2S
ADIP_HUMAN_DN (27)	CROONQUIST_IL6_STROMA_UP (39)	rep	27	39	5	6.36202	COL6A1;COL6A3;LOXL1;SPARC;THBS2
IFN_GAMMA_UP (39)	IFNALPHA_NL_UP (27)	other	39	27	5	6.36224	HLA-E;IFITM1;IRF1;PSME1;STAT1
ET743_SARCOMA_DN (269)	LI_FETAL_VS_WT_KIDNEY_DN (162)	other	269	162	17	6.36184	AURKA;BTAF1;BUB3;CDC2;CDC25C;DKC1;DLG5;FLJ11021;KIF11;PCNA;PRIM2A;SACS;TCERG1;TOP2A;TXNRD1;UCK2;XRCC5
HSC_LATEPROGENITORS_SHARED (463)	STEMCELL_NEURAL_UP (1838)	other	463	1838	102	6.36157	ABHD5;ACP1;ADFP;ADSS;ANXA3;AP3S1;API5;ASF1B;ASNA1;ASNSD1;ATP6V0B;ATP6V0E;ATP6V1C1;ATPBD1B;ATXN10;BAG2;BCAP29;BIRC5;C10ORF7;C11ORF51;C20ORF45;C2ORF7;CCNB1;CCNC;CDC45L;CDC6;CETN3;CTSC;CUL1;DAP;DAP3;DNA2L;EEF1D;ENO1;ETF1;EXT1;FDPS;FIGNL1;G6PD;GALNT10;GBE1;GDI2;GHITM;GLRX;GSR;HADHB;HBS1L;HDAC1;HIAT1;HMGB2;HNRPLL;HRB;IDH1;KLHDC2;KPNA1;LIN9;LMAN1;LTA4H;LTB4DH;MAP2K1IP1;MCM2;MRPL16;MRPL50;MTX2;NCOA4;NDU…
BREASTCA_TWO_CLASSES (140)	WERNER_FIBRO_DN (168)	other	140	168	13	6.35924	C10ORF7;CBX3;CUL2;DDT;DPM1;EIF2C2;FOXM1;GRB2;KIF5B;LPIN1;STAM;THOC1;ZNF22
ALCALAY_AML_NPMC_DN (187)	IRITANI_ADPROX_LYMPH (126)	other	187	126	13	6.35603	CCNA2;CCNB1;CCNB2;CD200;CDKN3;CKS1B;FOXM1;ITGA9;KIF2C;PTTG1;TK1;UBE2C;USP13
GOLDRATH_HP (188)	STEMCELL_NEURAL_UP (1838)	other	188	1838	53	6.35613	ATP11A;ATP5J;ATP6V0B;BAG2;CACYBP;CDCA7L;CETN3;CPSF2;CRI1;CSPG3;EIF3S1;FUBP1;GNPNAT1;GOLPH4;H2AFY;HRB;HSPE1;IPO7;IPP;ITFG1;LIN7C;MKI67IP;MRPL9;MRPS25;MYO6;NDUFAB1;NDUFC1;NOLA2;PARK7;PB1;PDAP1;PDCD2;PPA1;PRPS2;PSMC5;PSMC6;PTGES3;RAB18;RAD23B;RNF11;ROCK1;SET;SFPQ;SFXN1;SNX9;SOS2;STT3A;TAF9;TIMM22;TLOC1;TM9SF3;VAMP4;YIPF5
UVB_NHEK1_C6 (130)	UVC_HIGH_D6_DN (31)	other	130	31	7	6.34707	IGF2BP3;PAFAH1B1;PRKCBP1;PTK2;SMAD3;TLE4;ZNF146
CHIARETTI_T_ALL_DIFF (282)	UVC_TTD_ALL_DN (360)	other	282	360	26	6.34725	ARID5B;BHLHB2;CASP8;CRADD;CTBP2;DUSP1;FAT;FTO;HNRPDL;ID1;IFRD1;IL7R;KLF10;LYN;MELK;MGAT5;MYC;PBX3;PCTK2;PRKCA;RAPGEF2;SKAP2;SRPK2;SWAP70;TLE4;UGCG
HPV31_DN (48)	TAKEDA_NUP8_HOXA9_3D_UP (187)	rep	48	187	9	6.34188	IFI27;IFIT1;IFITM1;MX1;MX2;OAS2;SAMD9;STAT1;TRIM22
ICHIBA_GVHD (335)	LAL_KO_3MO_UP (48)	other	335	48	11	6.33887	CAMP;CCR1;CD5L;CD68;FKBP5;MARCO;MMP12;MSR1;S100A9;SAA2;SLC11A1
CMV_24HRS_UP (73)	UVB_NHEK3_ALL (397)	other	73	397	14	6.33848	IFITM1;ISG15;NFKBIA;OAS1;PBEF1;PFKP;PLA2G4A;POLR2K;PSMA3;PSMA6;PSMC1;PSMD6;SNRPA1;TFPI2
TAKEDA_NUP8_HOXA9_8D_DN (214)	VERHAAK_AML_NPM1_MUT_VS_WT_DN (258)	other	214	258	19	6.33761	ALDH2;BPI;C1ORF24;CEACAM6;CHI3L1;CLEC5A;CST7;CYTL1;DACH1;EMP1;HLA-DQA1;IL5RA;ITM2A;MMP9;RAP2A;RPS6KA2;S100P;TGFBI;TM6SF1
SERUM_FIBROBLAST_CELLCYCLE (138)	VANTVEER_BREAST_OUTCOME_GOOD_VS_POOR_DN (112)	other	138	112	11	6.3376	BUB1;CCNB2;CENPA;CENPF;CKS2;EZH2;MAD2L1;MCM6;RFC4;RRM2;TRIP13
GOLDRATH_CELLCYCLE (34)	PRMT5_KD_UP (187)	other	34	187	8	6.33583	AURKB;CCNB2;CKS1B;CKS2;ECT2;GMNN;INCENP;TACC3
MYC_TARGETS (42)	STEMCELL_EMBRYONIC_UP (1343)	other	42	1343	18	6.33547	APEX1;CAD;CCNE1;CDK4;CDKN1A;CDKN2B;DDX18;EIF4E;ENO1;FKBP4;HSPA4;HSPD1;HSPE1;LDHA;NPM1;ODC1;TP53;TPM1
BRENTANI_PROTEIN_MODIFICATION (150)	LH_GRANULOSA_UP (80)	other	150	80	10	6.32718	ACP2;ACPP;DUSP3;DUSP9;PHKA2;PPP2R5B;PRKAR1A;PTP4A1;PTPRF;PTPRN
PARK_RARALPHA_MOD (61)	SCHURINGA_STAT5A_DN (18)	other	61	18	5	6.32519	CEBPA;ELA2;MPO;PECAM1;RAB27A
CROONQUIST_RAS_STROMA_DN (21)	LEI_MYB_REGULATED_GENES (325)	other	21	325	8	6.32486	ACTA2;COL1A2;COL6A3;GJA1;IGFBP7;IL6;SPARC;TGFBI
GRANDVAUX_IFN_NOT_IRF3_UP (15)	NF90_UP (25)	other	15	25	4	6.31984	IFITM1;MX1;MX2;STAT1
BRENTANI_CELL_ADHESION (95)	LINDSTEDT_DEND_DN (65)	other	95	65	8	6.31951	CD99;CDH1;CDH2;ITGA5;ITGAM;ITGAV;ITGB2;PECAM1
ADIP_DIFF_CLUSTER4 (35)	E2F1_DNA_UP (11)	other	35	11	4	6.31965	FEN1;MCM6;POLA2;POLD1
[truncated: 63,536 more rows]
