# Supplementary material for: Large-scale analysis of expression signatures reveals hidden links among diverse cellular processes
Source: BMC Syst Biol. 2011 May 29;5:87. doi: 10.1186/1752-0509-5-87 (PMC3123203; doi:10.1186/1752-0509-5-87)
Supplement: Additional File 5 — Genes shared by multiple gene sets in sub-networks. [file 1752-0509-5-87-S5.XLSX]

## Sheet: Sheet2
Subnetwork ID	biological theme	Genes ranked from the most frequent to the least frequent.
List1a	Cell cycle, especially M phase	FOXM1	CCNB1	KIF2C	KIF11	CDC2	CCNB2	UBE2C	CDC20	MKI67	DLG7	CCNA2	CDKN3	TOP2A	MAD2L1	BUB1	TTK	TYMS	CENPA	CKS1B	HMGB2	PRC1	CDC6	KIF14	TPX2	AURKA	KIF23	KIAA0101	PTTG1	BUB1B	BIRC5	TK1	RACGAP1	MCM2	TRIP13	CKS2	AURKB	MELK	CENPF	ANLN	PLK1	RRM2	MCM6	MCM4	EZH2	MYBL2	MCM3	PCNA	ASPM
List1b	Immune response/interferon	MX2	MX1	OAS1	STAT1	OAS2	ISG15	IFITM1	IFIT3	IRF7	IFI27	IFI44L	BST2	TRIM22	HLA-E	TRIM21	TNFSF10	OASL	RSAD2	INDO	BIRC4BP	IRF1	C1S	IL6	LGALS3BP	PML	IFI6	TNFAIP3	GMPR	ADAR	CCL5	PLSCR1	RARRES3	IFIT5	ISG20	SAMHD1	EIF2AK2	IFI35	UBE2L6	NMI	PSME1	GBP1	IRF2	IFITM3	ICAM1	TDRD7	GCH1	PMAIP1	PPP3CA
List2	Inflammatory response/IL1	IL1B	CCL4	PLAUR	CXCL2	CCL5	TNFAIP3	CD44	IER3	NFKBIA	PLEK	CCL3	CCL20	CCL2	ICAM1	IL6	TNF	GPR109B	NFKB2	STAT1	TNFAIP2	TRAF1	CXCL3	BCL2A1	CCR1	CD14	PHLDA1	PRG1	SERPINB2	SOD2	TNFSF9	TRIB1	CASP1	CFLAR	CXCL10	CXCL5	IL8	LYN	PBEF1	SAT1	CXCL1	DUSP1	GDF15	NMI	PTGER4	VEGF	BIRC3	CD83	DUSP2
List3	Inflammatory response/TNFa related	GPNMB	CXCL1	SOD2	MMP9	CXCL5	CCL2	CHI3L1	CXCL3	CD9	IL1B	CD14	CCL5	S100A9	APOE	BIRC3	CD83	HLA-DQA1	MMP1	C3AR1	CXCL10	PLA2G7	SLAMF8	DFNA5	IL8	LAPTM5	SERPINE1	TNFAIP2	ALOX5	ARHGDIB	CTSB	CXCR4	DAB2	FCN1	HLA-DQB1	HLA-DRA	IL7R	MAOA	NFKB2	PRG1	SERPINA3	BCL2A1	C5AR1	CCL18	FCER1G	HLA-F	PTGDS	RARRES1	RELB
list4	Cell cycle, DNA damage response	CKS2	ECT2	MAD2L1	BUB1	AURKA	CCNB2	CKS1B	PRC1	TRIP13	RRM2	INCENP	TACC3	CDC20	MCM4	CDC25C	CTPS	EZH2	FIGNL1	ORC6L	CCNF	MCM2	MCM7	UHRF1	APEX1	CCNA2	CDC2	CDC6	CHAF1A	HELLS	KIF11	KIF20A	KIF22	LSM3	MCM5	NCAPH	NEK2	NT5DC2	PRIM1	RAD21	RAD51	RANBP1	RFC3	RFC5	RRM1	SYNCRIP	UBE2T	UCHL5	ASPM
list5	Inflammatory response/blood cells	STAT1	RAB2	CXCL3	HSPH1	SFRS3	S100A4	S100A8	TOP2A	ACTR1B	ANXA1	CXCL2	FSTL1	HNRPDL	RAB6A	S100A9	SERBP1	CD44	CFLAR	EMP3	ERCC3	GCC2	IL8	LBR	PLK1	PSMD14	SIRPA	SLC11A1	TAP1	TARDBP	UBE2C	UBE2T	YWHAH	ATF3	CITED2	COX6C	CUL1	DDX5	DUSP6	ETS2	IDS	IFI30	IFRD1	IL4R	MSH2	NFIL3	PBEF1	PRG1	RGS2
list6	Cell adhesion, differentiation	IGFBP3	COL6A3	THBS2	CSPG2	SERPINE1	COL1A2	COL3A1	COL6A1	LOX	TIMP1	TNC	ITGA3	ABI3BP	CEBPD	CYR61	SERPINE2	AEBP1	AXL	CCL2	CD44	CTGF	HSPG2	IL6	LRRC17	LUM	NOTCH2	NT5E	PLAT	RND3	SPARC
list7	cell differentiation	GNPNAT1	LCK	NDRG1	SOX7	TAF1C	TP53I11	ZNF507	CEPT1	GABBR1	HGF	HLA-DQA1	KIAA0146	SOX9	SYK	FLOT1	ARPC1B	CNKSR1	FUT4	HADH2	RHOB	SGPL1	CTCF	ITGB8	PDCD5	SGCB
list8	Cell cycle arrest	POSTN	MTHFD1	MYC	TFRC	COL6A3	CSPG2	CTPS	SNRPA1	WEE1	ADORA2B	CDKN3	COL1A2	FGFR3	PFKP	ACTA2	DHCR24	F3	FASN	KLF7	NMT1	QSCN6	RRS1	VEGF	CCNG1	CDKN1B	CEBPD	DDIT4	DUSP1	EXOSC7	HNRPA2B1	SLC29A1	SLC7A5	ADM	ATIC	BACH1	BRD2	C6ORF111	CD68	COL3A1	COL6A1	CSTF1	CTNNA1	CTSB	CTSC	DYRK2	FDFT1	FKBP4	GADD45A
list9	Down-regulated by UV, TNFa	ITGB5	AXL	ARL4C	RGS4	ACTA2	ARHGAP1	ARL6IP5	CAP2	COL1A2	CYFIP2	ITGA3	MAP4K4	STAT1	TPM2	TYRO3	COL3A1	CSPG2	COL6A3	FN1	MMP14	ABLIM1	ACTA1	ACTG2	ACTN1	ADCY9	AKAP12	ATP9A	C6ORF111	CASP4	CBLB	CD44	CREBBP	DAPK1	DDX10	DHRS3	DUSP14	DYRK1A	DYRK3	EGFR	EXT1	FGF2	FLNC	GEM	IFRD1	KIDINS220	KLF7	KRT18	LHFPL2
List10	MYC target genes	NME1	HSPE1	HSPD1	LDHA	TFRC	APEX1	CDK4	EBNA1BP2	ENO1	FKBP4	JTV1	NPM1	PAICS	RPL3	RPL6	CCNA2	CCND2
list12	Lipid metabolic process	ADIPOQ	AQP7	DGAT1	FASN	RETN	CIDEC	COX7B	NDUFS1	NR1H3	SCARB1	ABCD2	ALAD	CDKN2C	CIB2	DHRS3	ORM2	PC	PLA2G6	PPARG	RASD1	RNF11	SLC2A4	TST
list13		SC4MOL	ACTB	HMGCS1	BAK1	ZYX	SCD	BAD	CTNNA1	FDPS	ITGB4	RPA1	STCH	CDC25C	CDH11	CDKN1A	HDAC1	ITGA6	ITGAL	ITGB5	RPL13A	SLC7A5	SQLE	TNFAIP3	TP53	TUBA3	VCAM1	BAG1	BMP4	CAPN2	CDKN2B	COL18A1	CYP11A1	DUSP9	DYNLL1	FMO1	GPR56	GPRC5B	GRK5	HGFAC	IL1R1	MMP11	PHKA2	POP5	PRKX	PTDSR	PTHR1	QSCN6	RB1
list14		ABI1	CDKN1A	EI24	LPIN1	TOB1	TP53INP1	TXNIP	ABLIM1	CARHSP1	H2AFJ	LRRC2	MALAT1	MDM2	PMM1	PVRL4	SLC7A14	TRAFD1	UCHL5
list16		RAB1A	ATP2A2	COL1A2	PGK1	RAB2	SPARC	WEE1	AGL	CFLAR	DNAJA1	HSPE1	NAP1L1	PLSCR1	PSMA4	SFRS1	TARDBP
list17	IL6 induced	MX1	IRF4	TNFSF10	CCNC	DNAJB9	GATM	GNA13	HBEGF	ICAM1	JUNB	LDLR	LOC56902	OAS1	OASL	PIM2	PLSCR1	PTPN11	RSAD2	STCH	TMF1
list19	Stem cell enriched	ATP5D	BTBD14A	EEF1A1	GLUL	NTAN1	NUDCD2	PCGF2	ATP1A1	CD151	DYNC1H1	GALK1	IFNAR2	SERPING1	STAT3	UBC
list20	Leukemia related	ELA2	BLNK	BZRAP1	CD24	CD7	CEBPD	CST7	DNTT	HGF	KCNE1L	MPO	MS4A3	NRXN2	PRTN3	RNASE6	SERPINF1	SPON1	TRIB2	VPREB1
[truncated: 22 more columns]
